# Supplementary material for: KAT6A chimeras form a self-reinforcing epigenetic module with NURF and MLL/COMPASS to sustain AML
Source: Genome Biol. 2025 Aug 19;26:253. doi: 10.1186/s13059-025-03743-y (PMC12366150; doi:10.1186/s13059-025-03743-y)
Supplement: Supplementary file 2 — Additional file 2: Tables S1-S9. Table S1. mRNA-seq analysis of c-Kit+ bone marrow, MPs, K/C-III, and K/P-III leukemia cells. Table S2. IP-MS analysis of KAT6A and KAT6A fusions. Table S3. mRNA-seq analysis of K/C-III leukemia cells after BZ1 treatments. Table S4. mRNA-seq analysis of K/C-III leukemia cells after A485 treatments. Table S5. List of 770 core target genes of K/C-III. Table S6. List of KAT6A truncates and KAT6A fusion sequence. Table S7. Primer sequences of BPTF shRNA. Table S8. List of antibodies used in this study. Table S9. List of RT-qPCR primers. [file 13059_2025_3743_MOESM2_ESM.xlsx]

## Sheet: Additional file2-TablesS1
Row.names	cKit_1	cKit_2	MP_1	MP_2	MOZ_CBP_1	MOZ_CBP_2	MOZ_P300_1	MOZ_P300_2
Mmp9	3036.36	3216.74	467.92	514.484	1968.77	1967.78	2347.04	2347.64
Cybb	6197.22	6164.96	1388.49	1417.31	11827.1	11993.5	8445.85	8618.72
Chil3	36771.1	35552	1681.28	1564.89	4309.25	4164.19	7007.54	6415.64
Fosb	2202.39	2239.97	9326.97	9377.8	406.83	426.116	170.309	151.691
Cd177	13227.2	13741.9	573.899	634.036	1923.97	2070.09	4912.86	4944.23
Hbb-bs	7306.05	7189.84	548.751	510.362	20.5836	30.2462	3.7294	7.1384
Ifitm6	3193.76	3220.1	139.209	151.707	755.541	765.941	3087.94	2896.41
Itgb2	5545.32	5730.84	1763.01	1685.27	8781.95	8920.86	6629.63	6630.68
H2afy	4588.01	4606.38	13137.7	13179.5	5943.83	6001.21	5080.69	5451.06
Fos	3575.5	3688.91	13329.9	13104.5	462.527	477.712	243.654	232.89
Hba-a1	4139.31	5039.38	405.052	379.267	4.84321	16.9023	1.24313	2.6769
Neat1	4293.19	4193.52	1214.26	1264.77	2459.14	2548.69	2522.32	2573.39
Hbb-bt	2969.41	2773.67	237.104	222.613	27.8485	16.9023	7.4588	12.4922
Wfdc21	3509.72	3211.15	458.041	437.806	53.2753	63.1612	96.9644	122.245
Epx	287.779	292.024	2899.13	3017.65	2.42161	1.77919	2.48627	0
Prss34	393.493	409.506	2627	2630.14	7.26482	2.66878	7.4588	7.1384
Cd33	1222.77	1156.91	243.39	221.789	37014.2	37168.2	31299.6	31660.6
Jun	4293.19	4371.42	9867.64	10027.5	3752.28	3976.49	3345.27	3217.63
I830127L07Rik	3507.38	3530.03	706.82	776.673	290.593	277.554	221.278	218.613
Plaur	1725.5	1865.15	431.097	421.316	4904.96	4837.62	3235.88	3190.86
Mcemp1	1554	1511.59	282.01	298.467	2045.05	2127.91	2850.51	2966
Slc4a1	1854.7	1832.71	128.431	144.286	4.84321	3.55838	2.48627	1.7846
Gria3	910.32	910.758	3094.02	3149.57	743.433	749.929	285.921	289.105
Plbd1	2454.93	2511.86	352.961	386.688	52.0645	49.8173	24.8627	17.846
Chdh	1142.89	1051.74	2965.59	3059.7	293.014	276.664	452.501	502.365
Car1	22063.8	22449	12010.6	11649.3	14.5296	9.78554	32.3215	13.3845
Itga4	1342.58	1300.12	3777.49	3844.62	1014.65	974.996	743.394	821.808
F630028O10Rik	1740.77	1522.78	423.014	366.075	4743.92	4672.15	2908.93	2874.99
Lrg1	1791.28	1922.21	176.031	191.283	15.7404	8.89595	83.29	88.3377
Fgr	1336.7	1329.21	163.458	170.67	895.994	954.535	717.288	624.61
Aqp1	15370.9	16365.7	7191.24	7497.12	72.6482	44.4797	36.0509	49.0765
Rasgrp4	1066.54	1100.97	128.431	102.237	1050.98	1071.07	648.916	650.487
Cd24a	19522	19575.7	11437.6	11690.5	2167.34	2236.44	1542.73	1500.85
Prdx2	8601.64	8536.96	3947.24	3775.36	398.354	379.857	308.297	275.721
Pilra	1010.16	956.632	172.439	176.442	4691.86	4479.11	1808.76	1798.88
Ctse	10384.7	11373.3	4782.49	4702.09	994.069	1001.68	542.006	530.918
Hba-a2	1537.56	1592.15	126.635	117.078	9.68642	0.889595	0	0.8923
Ctsg	15846.6	16338.8	25709.6	25524.7	5832.44	5743.22	7652.73	7467.66
Cxcl12	1505.85	1465.72	33.2304	21.4368	4.84321	7.11676	2.48627	1.7846
Blvrb	6441.54	6747.89	2382.71	2576.54	76.2806	56.0445	42.2665	38.3689
Padi4	1421.27	1579.84	409.543	404.827	3639.67	3774.55	3838.8	3844.03
Mpo	67176.9	68252	104557	105962	10271.2	9852.26	6254.21	6065.85
C1qtnf12	5877.73	5847.2	2455.46	2475.13	71.4374	86.2907	58.4273	68.7071
Hck	1378.99	1406.42	427.505	418.018	3045.17	3059.32	2394.28	2446.69
Car2	28167.1	28413.6	17532.2	17752.2	133.188	126.322	121.827	115.107
Retnlg	2355.09	2431.3	501.151	525.203	49.6429	43.5902	26.1058	27.6613
Adam8	818.701	942.087	210.16	212.719	9582.29	9596.06	3605.09	3597.75
Slfn4	1018.38	1027.12	249.677	262.189	5350.54	5279.75	1690.66	1698.05
Pi16	1074.77	1118.87	259.557	263.838	978.329	962.542	1126.28	1104.67
Nup210	6475.61	7090.26	12416.5	12535.6	3942.37	4075.23	3611.3	3742.31
Mgat5	865.685	864.885	2556.05	2509.76	1225.33	1278.35	868.95	867.315
Apoe	5786.11	5765.52	2671.01	2678.78	984.383	1039.05	233.709	223.967
C1qa	1463.56	1376.21	157.171	168.197	42.3781	33.8046	2.48627	8.923
Apobr	1037.18	1144.6	206.568	245.699	1130.89	1181.38	1295.35	1323.28
Cd9	1509.37	1580.96	446.366	448.525	1971.19	1813.88	1265.51	1253.68
Lgals3	1114.7	1191.59	340.387	341.341	4395.21	4549.39	1760.28	1871.15
Tmem14c	5854.24	5815.87	3062.59	2940.15	1036.45	1055.95	1328.91	1377.71
Thbs1	1160.51	1011.46	385.293	382.565	68518.1	69798.5	17908.6	17940.6
Cldn13	2708.64	2563.33	724.783	701.644	1.2108	0	0	0
Nktr	1108.83	1137.89	2348.58	2397.63	5296.05	5432.76	6040.39	6020.35
Glipr2	1362.54	1373.97	392.478	432.035	1603.1	1687.56	1550.19	1584.72
Trp53inp2	589.653	605.307	79.0345	59.3636	736.168	718.793	534.548	538.057
Iqgap2	2198.86	2057.6	4364.86	4432.48	1327.04	1248.1	1222	1201.93
St3gal5	2948.26	3075.77	970.867	1069.37	314.809	311.358	191.443	213.26
Gfi1b	3751.69	3873.52	1463.94	1456.06	314.809	324.702	105.666	96.3684
Tspan33	3546.14	3493.1	1328.32	1240.86	39.9565	50.7069	28.5921	26.769
Fndc3a	735.304	725.026	1690.26	1768.54	5528.53	5238.82	4068.78	3919.87
AB124611	1374.29	1469.07	537.076	489.749	1106.67	1093.31	1483.06	1545.46
Cotl1	5909.45	6084.4	3610.44	3542.03	7600.21	7455.7	7995.84	8079.77
Ccr2	345.334	363.632	1016.67	1073.49	5212.51	5044	2348.28	2299.46
Cd79a	765.844	860.409	49.3966	57.7146	157.404	172.581	108.153	133.845
S100a6	732.955	793.277	176.93	153.356	1770.19	1764.96	902.515	857.5
Olfm4	445.176	446.428	28.7398	37.1022	400.776	329.15	8857.33	9022.04
Usp34	965.527	1017.05	2197.7	2092.57	4706.39	4619.67	5162.73	5359.15
Sod1	5601.7	5717.41	3109.29	3200.69	1291.93	1268.56	1120.06	1100.21
C1qb	1270.92	1229.64	156.273	200.352	46.0105	56.0445	21.1333	17.846
Cd82	2888.36	2941.5	1184.62	1247.46	434.678	375.409	486.065	455.073
Mib1	965.527	869.36	1906.71	1914.48	5757.37	5801.94	6408.35	6278.22
Prtn3	34593.3	35621.4	48978.1	49079.7	5053.89	4933.69	6206.97	6373.7
Chd9	734.129	702.649	1567.22	1667.95	4638.59	4585.86	4359.67	4621.22
Med14	791.685	787.683	1690.26	1776.78	3954.48	3891.09	4272.65	4201.84
Rhd	3055.15	3074.65	1156.78	1179.85	14.5296	15.1231	23.6195	28.5536
Fndc3b	266.636	265.172	859.501	890.454	3121.45	3110.91	2830.62	2885.7
Alad	3645.98	3790.72	1591.47	1641.57	165.88	166.354	200.145	224.86
Lpl	572.033	599.713	132.024	134.393	2782.42	2698.14	1693.15	1819.4
Urod	3792.8	3794.08	1691.16	1766.07	270.009	277.554	303.325	347.105
Siglece	704.764	691.46	140.107	177.266	1764.14	1709.8	1057.91	1099.31
Tnrc18	1447.12	1420.96	2545.27	2501.51	6557.71	6663.07	7772.07	7862.05
Pirb	1391.91	1158.03	159.865	194.581	1577.68	1839.68	743.394	746.855
Cox6b2	2198.86	2335.08	723.885	756.061	55.6969	59.6029	50.9685	49.9688
Cd5l	906.796	916.353	103.284	101.413	21.7944	29.3566	8.70194	11.5999
Ehd1	2974.1	3085.84	1587.88	1666.3	5322.69	5029.77	3468.34	3554.92
Dusp1	1926.35	2063.19	4452.88	4305.51	771.281	856.68	274.733	298.028
Ppox	3077.47	2967.24	1178.33	1165.83	387.457	404.766	543.249	414.919
Flnb	563.811	688.104	1360.65	1428.02	12121.3	12107.4	6511.53	6870.71
C5ar1	572.033	577.336	57.4797	70.9065	371.716	338.046	283.434	273.936
Tyrobp	3380.52	3305.13	2008.2	1999.4	7612.32	7838.22	6403.38	6543.23
Zyx	4086.46	4389.32	2438.4	2508.11	6257.43	6446.01	5274.62	5369.86
Sphk1	3326.49	3403.6	1384	1471.72	38.7457	52.4861	2.48627	5.3538
Isg20	1768.96	1819.28	715.801	696.697	311.176	323.813	254.842	247.167
Mmp25	732.955	827.962	82.627	68.433	23.0053	17.7919	11.1882	15.1691
Rps6ka3	845.717	795.515	1771.09	1766.07	4131.26	3859.95	4327.35	4234.85
Cdca3	3922.01	3884.71	2036.04	2110.7	589.661	600.477	1067.85	983.314
Ache	1468.26	1540.68	405.95	391.635	6.05401	9.78554	8.70194	2.6769
Tacc1	2902.45	2849.76	4500.48	4386.31	11311.3	11256.9	9408.04	9346.84
Tmem8	2015.63	2204.17	741.847	754.412	145.296	137.887	119.341	108.861
Ubac1	3298.3	3425.97	1671.4	1653.94	461.316	437.681	405.262	414.027
Card10	534.446	531.462	31.4342	32.1553	95.6534	96.0763	131.772	170.429
Ermap	8178.79	8202.42	5003.43	4908.21	14.5296	8.00635	11.1882	1.7846
Kel	3294.77	3169.75	1406.46	1423.9	2.42161	0.889595	0	0
Axl	1355.5	1412.01	332.304	345.463	60.5401	89.8491	64.643	75.8455
Pilrb2	662.478	588.524	141.903	130.27	978.329	1063.07	549.465	511.288
Rrm2	6301.76	6430.13	3944.54	4094.44	1138.15	1131.56	1317.72	1305.43
Ifitm3	2298.71	2357.45	1331.91	1287.04	3949.64	3944.46	4691.59	4828.23
Vasp	2701.6	2718.85	1577.1	1636.62	5637.5	5804.61	5023.5	5050.42
Runx2	554.414	519.155	1149.59	1177.38	3874.57	3969.37	2476.32	2452.93
Cplx2	611.97	599.713	48.4985	47.8207	4.84321	4.44797	3.7294	3.5692
Cdkn2d	962.003	900.688	273.927	282.801	611.455	570.23	672.535	592.487
Phip	980.797	910.758	1837.55	1785.03	4102.2	3892.87	4009.11	4010.89
Papss2	256.064	274.123	837.048	756.061	1850.11	1753.39	2695.11	2592.13
Mfsd2b	4100.55	4131.98	2124.05	2115.65	30.2701	32.915	23.6195	29.4459
Flt3	891.526	868.241	1789.95	1742.16	728.903	685.878	519.63	570.18
Plac8	12616.5	13263.1	18405.2	19040.9	7241.81	7463.7	8698.21	8550.91
Epor	2769.72	2857.59	1234.91	1153.47	2.42161	0	1.24313	3.5692
Tinagl1	424.033	444.19	67.359	100.588	1295.56	1244.54	954.727	1011.87
Ighg2b	340.636	350.206	54.7853	58.5391	1314.93	1497.19	182.741	204.337
Aff4	736.478	660.132	1438.79	1402.46	3615.46	3661.57	3606.33	3855.63
Ino80d	1133.5	1080.83	1977.66	1966.42	4797.2	4552.95	4889.25	4791.65
Mcpt8	472.192	496.777	1445.97	1395.87	88.3886	83.6219	136.745	142.768
Mapk6	816.352	844.745	1613.92	1523.66	4102.2	4248.71	3713.24	3808.34
Sppl2b	3736.42	3811.98	2065.68	2163.47	644.147	643.177	770.743	689.748
Gypa	1712.58	1649.21	543.362	531.799	0	2.66878	1.24313	0
L3mbtl3	319.493	333.423	806.512	814.6	2356.22	2368.1	2119.54	2041.58
Tet2	399.366	453.141	990.626	980.323	2932.56	2817.35	2207.81	2250.38
Sparc	537.97	560.553	38.6191	51.1186	3.63241	3.55838	2.48627	4.4615
Add2	3438.07	3499.82	1659.73	1744.63	2.42161	1.77919	0	1.7846
Slc4a7	259.588	290.906	688.858	759.359	2333.22	2212.42	2264.99	2307.49
Jmjd1c	1570.45	1529.49	2607.24	2474.31	5523.68	5463.89	5679.88	5595.61
Etnk1	152.699	196.921	564.019	546.64	1917.91	1945.54	1787.63	1756.94
Sptb	3591.95	3933.94	1785.46	1853.46	67.805	39.1422	31.0783	41.0458
Trio	298.35	283.073	752.624	757.71	3027.01	3063.77	2006.42	2028.2
Cdkl4	412.287	382.653	100.589	93.1678	895.994	863.797	1080.28	1130.54
Aes	6938.4	7452.78	4681.9	4608.92	1960.29	2052.3	1846.05	1964.84
Tmx4	1797.15	1701.8	3175.75	3126.48	1213.22	1226.75	1112.6	1045.78
Sox4	265.461	330.066	731.069	708.24	2839.33	2916.98	3135.18	3071.3
Vpreb1	483.938	490.064	6.28684	11.5429	0	3.55838	2.48627	1.7846
Coro2a	377.049	350.206	828.066	887.98	1961.5	2069.2	2089.71	2162.93
Dennd1c	989.019	970.058	382.599	412.247	1397.27	1527.43	1133.74	1135.01
Klf1	3288.9	3591.56	1652.54	1704.23	1.2108	2.66878	3.7294	2.6769
Sh3bp5	693.018	730.621	185.911	229.209	688.947	672.534	556.924	538.057
Abca2	1734.89	1978.16	3294.3	3345.8	1450.54	1569.25	958.456	986.884
Ifnlr1	380.573	352.443	39.5173	38.7512	116.237	120.095	222.521	225.752
Pde4b	324.191	288.668	753.522	741.22	2644.39	2691.02	1778.92	1804.23
Sec14l2	1054.8	1053.97	278.417	310.01	48.4321	48.9277	54.6979	45.5073
Slc38a5	2041.47	2177.32	829.863	875.613	0	0	1.24313	0
Bgn	453.398	499.015	33.2304	35.4532	0	0	0	0
Tspo2	1864.1	2006.13	731.069	756.061	0	0.889595	1.24313	0
Klf4	202.032	179.019	800.225	746.992	211.89	233.963	185.227	172.214
Arsb	781.113	758.592	1821.39	1765.24	236.107	216.172	309.54	356.92
Oas2	547.367	551.602	211.956	239.928	1926.39	1866.37	1335.13	1320.6
1700047M11Rik	438.128	413.981	23.3511	26.3838	3.63241	3.55838	7.4588	8.0307
Atpif1	3660.07	3587.09	2136.63	2151.1	777.335	752.597	983.319	1088.61
Abcg4	1611.56	1669.35	546.955	612.599	36.3241	21.3503	34.8077	24.0921
Igha	427.557	500.134	131.125	136.042	1199.91	1289.02	942.295	969.93
Kit	3354.68	3394.64	5149.82	5144.02	2316.27	2375.22	2010.15	2002.32
Arid2	1673.81	1601.1	2595.57	2519.65	6549.23	6523.4	7032.41	6927.82
Fn1	103.365	93.9849	334.101	369.373	29709.5	29818.3	3965.6	4011.78
Btaf1	1679.69	1620.12	2559.64	2615.3	5784	5765.46	5218.68	5379.68
Rhob	2760.33	2591.3	4278.64	4221.41	1787.14	1915.3	1759.03	1757.83
Pfkp	900.923	1028.24	1668.71	1658.88	5360.22	5151.64	3597.63	3595.97
Egr1	1026.61	1126.7	1830.37	1853.46	8283.1	8100.65	5331.8	5269.03
Ankrd22	254.89	270.766	23.3511	21.4368	247.004	213.503	622.81	609.441
Slc40a1	2943.56	2727.8	1392.09	1350.52	56.9077	60.4925	84.5331	82.9839
Arid1a	3488.58	3615.06	4898.35	4991.49	10839.1	11135.1	10939.6	11011
Cenpv	959.654	972.296	475.105	497.17	2394.97	2414.36	3539.2	3470.15
Pilrb1	465.144	400.555	114.061	102.237	1158.74	1131.56	500.983	584.456
Mrpl52	2204.74	2347.38	1203.48	1138.63	467.37	466.148	605.406	536.272
Slc11a1	250.191	268.528	35.9248	44.5227	718.006	713.455	239.925	240.029
Slfn1	276.033	266.29	60.174	47.8207	1373.05	1371.76	304.568	293.567
Aldh1a1	1624.48	1631.31	627.786	634.86	1.2108	1.77919	0	0
Mgst3	1113.53	1299.01	369.127	381.741	60.5401	88.9595	43.5097	41.9381
Kmt2c	1051.27	1017.05	1687.57	1737.21	5357.8	5482.57	5590.37	5786.56
Parp1	4589.19	4779.8	6610.16	6464.03	2410.71	2399.24	2458.92	2493.98
R3hdm4	2566.52	2688.64	1460.34	1403.29	633.25	620.937	640.214	654.948
Cpa3	516.827	533.7	1190.91	1174.08	400.776	419.889	233.709	245.382
Hebp1	1612.73	1520.54	617.008	527.676	87.1778	63.1612	73.3449	57.1072
Iqgap1	3407.53	3373.39	4660.34	4624.59	14743.9	14794	11109.9	11238.5
Cggbp1	1669.12	1525.02	2510.24	2527.07	5670.19	5491.47	6688.06	6397.79
Ccne1	1904.04	2049.77	991.524	936.625	237.317	228.626	159.121	145.445
Rab3il1	845.717	888.381	250.575	238.279	29.0593	30.2462	33.5646	35.692
Ppp1r18	1659.72	1754.38	1055.29	997.638	2371.96	2338.75	2257.53	2240.56
Prr14l	191.461	147.691	469.717	494.696	1329.46	1319.27	1333.88	1351.83
Elovl5	1499.97	1533.97	2479.71	2541.09	1093.35	1094.2	1225.73	1267.96
Birc6	1815.94	1808.09	2865.9	2682.9	5987.42	6112.41	5747.01	5870.44
Cela1	1155.81	1279.98	414.931	450.174	104.129	96.9658	94.4782	82.0916
Hpn	1637.4	1796.9	696.043	722.257	56.9077	57.8237	38.5371	49.0765
Hmbs	6696.43	7074.6	2958.41	2993.74	571.499	452.804	648.916	610.333
Med13l	1097.08	1165.86	1904.01	1787.5	4964.29	5218.36	4737.58	4857.68
Bsg	8074.25	8061.44	5794.67	6043.54	2771.53	2858.27	2784.62	2713.48
Btnl10	1296.77	1174.81	413.135	413.072	1.2108	1.77919	0	0
Slc31a2	675.399	667.964	289.195	276.206	1186.59	1202.73	1173.52	1212.64
Wnk1	3398.14	3263.74	4597.47	4679	9499.96	9702.81	9543.54	9900.96
Pde1b	480.414	516.917	169.745	181.389	718.006	690.326	464.932	434.55
Id2	609.621	709.362	236.205	199.528	612.666	570.23	565.626	510.395
Ramp1	2457.28	2537.59	3911.31	3790.2	1006.18	1012.36	906.245	948.515
F730016J06Rik	561.462	540.413	95.2007	93.9923	16.9512	7.11676	17.4039	19.6306
Lrrfip1	1490.58	1410.89	2182.43	2229.43	6528.65	6610.58	5155.28	5037.03
Slc2a3	1724.32	1830.47	828.965	840.159	94.4426	112.979	272.246	262.336
Ces2g	4807.67	4836.86	3038.34	3053.93	12.108	15.1231	85.7762	74.9532
Gata1	3305.34	3470.73	1917.49	1889.74	30.2701	21.3503	34.8077	25.8767
Dmtn	802.256	792.158	214.651	197.054	6.05401	6.22716	0	5.3538
Ptdss2	1853.53	1715.22	910.693	919.311	290.593	326.481	334.403	338.182
Vamp5	1982.74	1947.95	948.414	892.103	29.0593	24.0191	58.4273	41.9381
Samd9l	1017.21	958.87	546.057	559.007	2355.01	2340.52	3877.33	3805.66
Elane	38066.7	40937.1	51403	51835.9	7896.86	7643.4	6847.18	6879.63
Ube2l6	1220.42	1266.56	534.381	489.749	135.61	118.316	37.294	62.461
Stx2	2577.09	2592.42	1521.41	1438.74	426.203	407.434	421.422	488.088
Tmed7	1219.24	1131.18	1883.36	1879.02	3902.42	3993.39	4537.44	4277.69
Ccl3	379.398	308.807	695.145	725.555	4671.28	4671.26	2452.7	2486.84
Rnf167	2019.15	2045.29	1069.66	1026.5	345.079	331.819	500.983	399.75
2025-09-08	4625.6	4567.22	2970.98	2920.36	217.944	260.651	295.866	287.321
Slc43a1	2207.09	2323.89	1240.3	1249.93	213.101	184.146	149.176	157.937
Gstm5	1414.23	1521.66	655.627	637.334	78.7022	88.0699	93.235	97.2607
Sel1l	1256.83	1238.59	2048.61	1874.9	4270.5	4182.88	5531.95	5445.71
Slc7a1	1259.18	1218.45	1965.09	1841.1	5698.04	5876.66	5248.51	5486.75
Kdm6a	826.923	838.032	1344.49	1501.4	2876.87	2985.48	3376.35	3463.91
Rhag	2222.36	2191.86	1102.89	1141.1	0	8.00635	0	0
Oas1b	328.89	285.311	100.589	79.1514	446.786	434.122	486.065	495.226
Slc16a3	711.812	760.83	348.47	311.659	935.95	863.797	1535.27	1441.96
Cdkn2c	979.622	878.311	489.475	488.1	2593.54	2622.53	2979.79	2906.22
Spn	7080.53	7559.07	9927.82	9988.75	3531.91	3756.76	3408.67	3380.92
Trp53i11	557.938	532.581	222.734	215.193	732.536	796.187	1024.34	1116.27
Med13	82.2225	88.3905	295.481	306.712	1109.1	1047.05	881.382	964.576
Rbbp6	1935.75	1963.61	2761.72	2884.9	5915.98	5928.26	6004.34	6353.17
Cst7	2184.77	2160.53	3407.47	3376.3	515.802	498.173	423.909	395.289
Tuba4a	15058.5	15663	11749.2	11989.8	4379.47	4419.51	5605.29	5721.43
N4bp2	576.732	642.23	1169.35	1143.57	2899.87	2843.15	2700.09	2326.23
Minpp1	4494.05	4408.34	2957.51	2955.81	788.233	859.349	796.849	777.193
Ago1	1010.16	888.381	1715.41	1658.88	542.44	552.438	513.414	580.887
Rgs2	1413.05	1362.78	2394.39	2318.48	657.466	622.716	750.853	846.792
Hpgd	207.905	172.306	49.3966	46.9962	6920.95	6931.72	9241.46	9088.97
Gab2	451.049	436.358	840.64	864.07	1818.63	1809.44	1848.54	1762.29
Fubp1	2063.78	2238.85	3047.32	3030.02	7017.81	7142.56	10357.8	10034.8
Gm39556	384.096	408.387	101.488	108.009	319.652	294.456	400.289	376.551
Hgf	63.4288	50.349	245.187	242.401	1748.4	1796.09	670.049	712.055
Mrc1	676.573	707.124	184.115	196.23	21.7944	16.9023	18.647	12.4922
Sgms2	791.685	682.509	1221.44	1244.99	5118.06	5147.2	4691.59	4746.14
Lrrcc1	502.732	512.441	1045.41	1002.58	362.03	362.955	489.795	480.95
Kdm1a	563.811	541.532	984.339	1001.76	2530.58	2434.82	2102.14	2097.8
Oas3	474.541	474.4	229.919	203.65	1219.28	1297.03	672.535	756.67
Selenbp1	2239.97	2394.38	1244.79	1312.59	180.41	167.244	211.333	223.967
Zbtb7b	1072.42	1181.52	619.703	607.652	1363.36	1283.69	1330.15	1226.91
Cdk13	1199.27	1074.11	1767.5	1781.73	4259.6	4432.85	4626.94	4549.84
Slc29a1	2715.69	2933.67	1726.19	1749.58	444.365	449.245	289.65	300.705
Ano6	298.35	309.926	602.638	643.105	1811.36	1769.4	2308.5	2424.38
Gm11476	310.096	347.968	98.7932	93.1678	478.267	472.375	464.932	459.534
Trem1	649.557	731.739	345.776	338.867	2609.28	2652.77	1931.83	2024.63
Gstm1	5207.03	5200.5	6989.17	7063.44	2358.64	2346.75	2343.31	2318.19
Anxa2	2803.79	2822.9	2001.91	2020.83	8175.34	8300.81	5287.05	5261
Kmt2d	3185.53	3252.55	4256.19	4242.02	11731.5	11978.4	9449.06	9438.75
Ear6	76.3494	62.6566	459.837	434.508	0	3.55838	23.6195	33.0151
Ifrd2	4306.11	4522.46	2987.15	3047.33	1284.66	1211.63	1243.13	1355.4
Serpinb10	266.636	342.373	108.672	89.0454	1521.98	1491.85	1258.05	1265.28
Samd14	2188.29	2312.7	1188.21	1208.71	23.0053	23.1295	4.97254	14.2768
Nsd1	2451.4	2190.74	3260.17	3301.27	8561.59	8508.09	8110.2	8368.88
Cap1	5756.75	5652.52	4344.21	4457.21	8921.19	9118.35	9579.59	9427.15
Fgd3	1040.7	1097.61	589.167	619.195	1781.09	1798.76	2130.73	2088.87
Ptpn6	4390.68	4321.07	3284.42	3305.4	6919.74	7116.76	7773.32	8015.53
Atf4	6107.95	6142.58	4825.6	4833.18	11238.7	11329.9	13259.3	13208.7
Asf1b	1784.23	1843.89	1013.98	1071.02	306.333	290.898	399.046	381.012
Atp5e	3502.68	3449.47	2387.2	2291.27	906.891	871.803	1015.64	1024.36
AA467197	182.064	185.732	8.9812	5.77146	278.485	271.326	108.153	121.353
Syne1	3618.96	3713.52	2747.35	2593.03	7666.8	7699.44	8384.94	8363.53
Stab1	166.794	173.424	37.721	30.5063	1209.59	1276.57	305.811	335.505
Rap1gap2	310.096	363.632	130.227	98.9393	1542.56	1617.28	1106.39	1157.31
Bex6	140.953	164.474	428.403	418.843	66.5941	76.5052	31.0783	29.4459
Bcl2	445.176	455.379	980.747	1048.76	242.161	257.093	129.286	102.614
Smad4	492.16	512.441	894.527	913.539	2105.59	2211.53	2266.23	2270.01
Ms4a2	211.429	166.711	479.596	467.488	56.9077	41.811	147.933	124.03
Dtx3	2312.8	2629.34	1405.56	1403.29	313.598	297.125	215.062	213.26
Pfkm	2460.8	2453.68	1410.05	1403.29	56.9077	81.8427	70.8586	85.6608
Plek	1289.72	1180.41	1868.09	1752.87	15471.6	15354.4	9282.48	9511.02
Fmr1	1052.45	994.673	1629.19	1654.76	3425.36	3492.55	3944.46	3665.57
Uros	1214.54	1188.24	535.279	573.023	131.977	111.199	174.039	140.091
Bbx	325.366	311.045	620.601	622.493	1698.76	1675.11	2297.31	2238.78
Abhd17b	439.303	431.883	825.372	775.849	2495.46	2538.9	2649.12	2593.92
Smarca2	436.954	438.596	978.951	973.727	297.857	378.078	410.234	442.581
Ermp1	1436.54	1451.17	2232.73	2349.81	973.485	1018.59	716.045	758.455
Sestd1	139.778	113.006	375.414	352.059	1443.28	1404.67	805.551	719.194
Txnrd2	1330.83	1302.36	679.877	674.436	196.15	203.717	218.792	237.352
Ccr1	212.604	241.675	73.6458	79.9759	4344.36	4466.66	1993.99	2080.84
Il18rap	1018.38	1103.2	650.239	609.301	2426.45	2397.46	3357.7	3412.15
Nfat5	825.748	777.613	1228.63	1252.41	7668.01	7580.24	7620.41	7875.44
Aim2	555.589	578.455	996.015	955.589	2371.96	2317.39	2135.7	2309.27
Ighg3	171.493	163.355	2.69436	6.59595	489.164	532.867	147.933	118.676
Hmgcr	1037.18	1048.38	1552.85	1528.61	4976.4	4969.28	5613.99	5566.17
Rapgef2	227.874	238.319	499.355	497.17	2442.19	2356.54	2089.71	1980.01
Cox8a	5210.56	5595.46	3818.81	3912.22	1548.62	1422.46	1898.27	1822.97
Bach1	474.541	490.064	837.946	864.07	2319.9	2379.67	1872.16	1960.38
Rel	259.588	302.094	562.223	577.146	2187.92	2078.98	1384.85	1375.93
Igfbp4	5862.46	6107.9	7867.53	7717.26	647.779	637.84	458.716	449.719
Il1r2	277.207	266.29	62.8684	72.5555	167.091	143.225	404.018	390.827
Strn3	467.493	462.092	829.863	825.319	2410.71	2402.8	2437.79	2619.79
Taok1	142.127	125.313	348.47	347.936	939.583	934.075	832.9	919.069
AC025794.1	236.096	261.815	18.8605	19.7879	8.47562	7.11676	6.21567	7.1384
Celsr1	384.096	372.583	758.013	795.637	250.636	227.736	217.548	236.459
Adam10	2459.63	2283.61	3155.99	3310.34	7469.44	7568.67	7154.23	7195.51
Fam234b	1886.42	2073.26	1085.83	1138.63	314.809	303.352	221.278	250.736
Isg15	287.779	298.738	111.367	120.376	477.056	456.362	289.65	240.029
Ric1	357.08	339.017	613.416	662.069	3654.2	3666.91	3133.94	3099.85
Il1rn	143.302	125.313	29.638	24.7348	4596.21	4481.78	2942.5	3050.77
Sacm1l	231.398	183.494	495.762	449.349	1151.47	1245.43	1719.25	1606.14
Pdia2	408.763	462.092	88.0157	91.5188	2.42161	2.66878	1.24313	1.7846
Dgat2	660.129	615.377	327.814	341.341	1431.17	1367.31	2173	2235.21
Trim10	505.081	473.281	117.654	112.131	2.42161	0.889595	1.24313	0.8923
1300017J02Rik	505.081	455.379	119.45	131.919	21.7944	31.1358	26.1058	23.1998
Adam33	308.922	227.13	22.453	24.7348	4.84321	4.44797	0	1.7846
Slc38a9	1304.99	1361.66	695.145	746.167	340.236	358.507	318.242	273.044
Appl1	469.843	426.289	787.651	844.282	1904.59	1854.81	2251.32	2410.1
Tcf19	1010.16	1000.27	481.392	449.349	147.718	175.25	134.258	125.814
Baz2b	1158.16	1107.68	1699.24	1634.97	6020.11	5792.15	4987.45	5132.51
Capg	1229.81	1209.5	754.421	762.657	1853.74	1844.13	1547.7	1558.85
Slc15a3	146.826	173.424	37.721	42.8737	1590.99	1652.87	487.308	457.75
Kmt2e	1301.46	1325.86	1881.56	1906.23	4185.74	4286.07	3849.99	3949.32
Ms4a3	7005.35	7209.98	9069.21	9236.81	1419.06	1433.14	3395	3231.02
Itgad	213.778	258.458	45.8041	52.7676	13.3188	16.0127	8.70194	12.4922
Dmxl1	606.097	529.224	942.128	956.413	2405.86	2400.13	2611.82	2640.32
Mbnl2	740.002	681.39	1104.69	1153.47	3496.8	3485.43	3486.99	3596.86
Ep300	1414.23	1420.96	2023.46	2043.92	5115.64	5276.19	5568	5904.35
1700037H04Rik	1636.23	1843.89	1004.1	999.287	508.537	488.388	279.705	291.782
Sdc4	175.016	161.117	29.638	37.1022	558.18	580.016	98.2076	108.861
Ankle1	1228.64	1292.29	566.714	632.387	129.556	149.452	111.882	148.122
Gfra2	276.033	251.745	29.638	19.7879	1.2108	0.889595	0	0
Grn	3467.44	3634.08	2547.97	2527.07	1078.83	1109.32	389.101	377.443
Abcb4	4011.28	4307.64	2768.9	2788.44	125.923	127.212	64.643	68.7071
Hagh	1118.23	1139.01	573.899	584.566	141.664	124.543	150.419	132.06
Ormdl3	1214.54	1254.25	664.609	626.615	250.636	267.768	216.305	237.352
Ptafr	170.318	194.683	67.359	49.4696	2261.78	2336.08	1154.87	1154.64
Chd7	597.875	544.889	952.905	878.086	6072.18	6017.22	5901.16	5639.33
Prkd2	969.051	1066.28	583.778	612.599	1224.12	1227.64	2039.98	1940.75
Phf20l1	1402.48	1269.91	2078.25	1921.07	4806.89	4686.39	4945.19	4757.74
Oxct1	1828.86	1872.98	2781.48	2776.9	593.293	536.426	786.904	813.777
Idh2	3010.52	3186.53	4543.59	4293.14	1488.08	1358.41	1775.2	1577.59
Id1	178.54	206.991	67.359	62.6615	2586.27	2522	2084.74	2072.81
Maf	203.207	153.285	20.6568	22.2613	123.502	139.666	64.643	73.1686
Ufsp1	406.414	343.492	92.5063	91.5188	29.0593	24.9087	22.3764	24.0921
Ocrl	949.082	967.82	1545.66	1658.06	607.823	555.997	599.19	637.102
Pik3c2a	91.6193	98.4603	270.334	263.014	887.518	965.211	1030.56	1080.58
Ppp6r2	1280.32	1253.13	635.869	686.804	325.706	310.469	278.462	224.86
Edem1	1785.4	1879.7	2472.52	2449.57	8227.4	8219.86	6883.23	6914.43
Cdc25b	899.749	954.394	440.977	486.451	147.718	136.998	133.015	126.707
Abl2	567.335	538.175	929.554	918.486	1923.97	1860.14	1867.19	2072.81
Ccdc88b	2574.74	2734.51	1922.87	1883.97	4254.76	4334.11	4298.76	4017.13
2025-09-04	393.493	407.268	136.514	116.254	10.8972	8.00635	12.4313	9.8153
Paqr9	1559.88	1652.57	806.512	840.159	3.63241	6.22716	1.24313	2.6769
Pla2g12a	1828.86	1732.01	1032.84	969.605	208.258	178.809	254.842	298.028
Arpc5	3897.34	3926.11	2891.05	3006.11	6537.12	6419.32	6465.54	6094.41
Bahcc1	627.24	695.936	1016.67	996.813	37.5349	43.5902	11.1882	11.5999
Hlx	465.144	538.175	234.409	240.752	928.686	918.952	589.245	677.256
Kdm2a	1865.28	1879.7	2541.68	2471.01	5954.73	6028.78	6071.47	6112.25
Zfp217	1011.34	899.57	1410.95	1468.42	3057.28	3011.28	2998.44	2943.7
Hipk2	474.541	511.322	800.225	819.547	3649.36	3706.05	3339.06	3349.69
Trip11	694.193	716.075	1069.66	1148.52	2229.09	2223.1	2407.95	2405.64
Igkv1-99	7.04764	3.3566	253.27	212.719	10.8972	6.22716	1.24313	1.7846
Adgrg7	193.81	164.474	425.709	420.492	94.4426	104.083	0	0.8923
Phyhip	535.621	598.594	150.884	173.144	0	0.889595	0	1.7846
Spata13	614.319	534.819	935.841	898.699	3303.07	3311.07	2968.6	2967.79
Mex3c	452.224	464.33	770.587	751.114	2832.07	2816.46	3243.34	3305.08
Rec8	929.114	868.241	368.229	386.688	26.6377	26.6878	6.21567	2.6769
Ndufs7	1756.04	1711.87	1084.03	1085.03	380.192	361.176	484.822	448.827
Pola1	1514.07	1521.66	2274.94	2250.04	823.346	741.922	996.993	920.853
Mogs	4004.23	4154.36	5363.57	5341.07	1534.09	1492.74	1453.22	1373.25
Fech	2359.78	2493.96	1574.4	1538.51	261.533	310.469	336.889	357.812
Meis1	398.192	344.611	616.11	661.244	2962.83	2930.33	4166.98	4109.04
Vat1	1866.45	1991.58	2910.81	2949.22	1301.61	1157.36	862.735	986.884
Ctsc	818.701	698.173	1144.2	1150.99	6085.49	6139.98	3537.96	3363.08
Klhl2	214.953	198.04	431.097	413.072	1718.13	1731.15	1420.9	1445.53
Ndufv1	3280.68	3258.14	2298.29	2214.59	807.605	912.724	1052.93	1010.08
Slc25a21	1469.43	1417.61	712.209	758.535	2.42161	2.66878	0	1.7846
B4galt4	261.937	324.472	617.008	616.722	35.1133	25.7983	16.1607	15.1691
Rbm27	801.082	821.249	1260.96	1207.88	2919.25	2852.93	3391.27	3608.46
Gsr	5794.33	5616.72	6906.54	6990.89	23133.6	23099.2	20705.6	20343.5
Irf4	227.874	200.277	56.5815	68.433	454.051	443.018	195.172	192.737
Plppr3	2175.37	2408.92	3289.81	3266.65	898.416	824.655	1573.81	1454.45
Il1rap	52.8573	62.6566	207.466	189.634	736.168	704.559	602.92	595.164
Slc38a2	2757.98	2637.17	3402.08	3640.97	7858.11	8184.27	8642.27	8582.14
Rnf149	317.144	290.906	584.676	546.64	1709.65	1689.34	1246.86	1296.51
Fhdc1	286.604	305.451	60.174	51.9431	14.5296	8.89595	6.21567	7.1384
Agpat4	318.318	335.66	146.394	131.095	1092.14	1031.04	670.049	672.794
Ptprc	2088.45	2013.96	2776.09	2650.75	8354.54	8474.28	7574.41	7920.05
Retreg2	3357.03	3480.8	2395.29	2337.44	519.434	611.152	551.951	508.611
Cep85	4260.3	4385.96	5351.9	5636.24	32814	32642.8	11919.2	11316.1
Pf4	1246.26	1376.21	660.118	589.513	12.108	9.78554	3.7294	8.0307
Snx30	493.335	491.183	957.396	925.907	254.269	270.437	196.415	182.921
Uhrf2	1377.81	1339.28	1911.2	1852.64	4299.56	4241.59	4536.2	4486.48
Marcksl1	1149.94	1268.8	839.742	825.319	4287.45	4492.45	5178.9	5360.94
Lamp1	1334.35	1584.32	2454.56	2391.03	5066	5005.75	5064.53	5029.89
Pmm1	1226.29	1269.91	646.646	735.449	232.474	211.724	182.741	177.568
St3gal6	650.732	634.398	265.843	237.454	42.3781	57.8237	120.584	121.353
Gapt	461.62	475.519	235.307	265.487	2128.59	2077.2	1807.52	1839.03
Dap3	2722.74	2638.29	1859.11	1923.54	728.903	701.001	855.276	850.362
B3gnt5	290.128	246.151	678.979	662.893	121.08	143.225	60.9136	57.1072
Apeh	2302.23	2420.11	1601.35	1649.81	641.725	678.761	698.641	695.994
Pmaip1	98.667	81.6773	215.549	235.805	1852.53	1815.66	3266.96	3202.46
Fnip1	490.986	487.826	855.01	768.428	2472.46	2642.99	2461.4	2387.79
Dhcr24	198.509	239.438	431.996	430.386	937.161	861.128	1592.45	1561.52
Sh3tc2	797.558	832.437	335.897	331.447	2.42161	0	0	2.6769
Slfn2	157.397	139.858	38.6191	42.8737	795.497	781.954	472.391	414.919
Pkd1	670.7	691.46	1137.02	1155.94	524.278	583.574	264.787	283.751
Cgas	429.906	453.141	735.56	705.767	2765.47	2954.34	2895.26	2910.68
Klf5	219.651	213.704	52.9891	79.1514	323.284	354.059	435.097	427.412
Fcgr4	170.318	209.228	45.8041	37.9267	191.307	176.14	205.117	178.46
Ptpn4	186.762	204.753	394.275	409.774	1082.46	1072.85	1161.09	1201.93
Slain2	678.923	676.915	1096.6	1019.9	2155.23	2280.92	2578.26	2676.01
Fcgr1	122.159	86.1528	13.4718	9.06943	388.668	373.63	136.745	116.891
Chchd10	546.192	572.86	203.873	214.368	20.5836	16.0127	21.1333	13.3845
Dio2	373.525	382.653	848.723	754.412	359.608	412.772	220.035	215.044
Runx1	1684.39	1572.01	2133.93	2196.45	8159.6	8299.03	6690.55	6573.57
Cmtm7	6469.73	6600.2	7854.96	8054.48	2484.57	2541.57	3480.77	3350.59
Lpcat1	1955.72	1839.42	1201.68	1211.18	352.344	384.305	375.426	435.442
Cyfip1	845.717	975.653	1280.72	1432.15	3749.86	3714.06	2871.64	2874.1
Ighv12-3	187.937	194.683	19.7586	15.6654	3.63241	2.66878	1.24313	0
Trps1	110.413	89.5094	253.27	236.63	1798.04	1837.01	886.354	886.946
Tet1	112.762	137.621	361.942	342.165	49.6429	63.1612	85.7762	96.3684
Mrpl28	1909.91	1996.06	1328.32	1329.91	563.023	573.789	617.837	645.133
Dntt	1995.66	1866.27	1150.49	1115.54	6.05401	4.44797	4.97254	0.8923
Ppp1r16b	176.191	157.76	35.0267	36.2777	247.004	235.743	160.364	124.922
Litaf	913.844	958.87	620.601	623.317	2727.94	2830.69	2590.69	2565.36
Pogk	186.762	202.515	384.395	383.39	1319.77	1286.35	892.57	957.438
Zfp971	36.4128	22.3774	130.227	140.988	443.154	464.369	468.661	435.442
Zfp507	57.5557	41.3981	222.734	194.581	8.47562	2.66878	22.3764	32.1228
Emp3	2537.15	2572.28	1828.57	1950.75	6627.93	6579.44	4343.51	4510.58
Ibsp	158.572	165.592	6.28684	7.42045	0	0	0	0
A530064D06Rik	133.905	175.662	23.3511	23.9103	70.2266	63.1612	74.588	57.1072
Gaa	1474.13	1698.44	2375.53	2301.99	934.74	984.782	975.86	931.561
Rasa4	764.669	812.298	1265.45	1271.37	575.131	672.534	164.094	166.86
Otogl	27.016	31.3283	117.654	124.499	5059.94	4876.76	1474.36	1520.48
5430401H09Rik	315.969	266.29	64.6646	61.8371	13.3188	10.6751	24.8627	13.3845
Rsad2	209.08	265.172	107.774	108.009	1118.78	1157.36	1228.22	1204.6
Rtp4	305.398	321.115	138.31	163.25	793.076	734.805	427.638	359.597
Cep128	1766.61	1662.64	2449.17	2391.86	835.454	835.33	1006.94	982.422
Igkv6-15	584.954	599.713	0.89812	0.824494	43.5889	38.2526	29.8352	33.9074
Smim1	898.574	924.185	413.135	424.614	0	0	4.97254	6.2461
Fryl	1510.54	1499.28	1968.68	2045.57	5624.18	5490.58	6535.15	6370.13
Pdcd4	3372.3	3264.86	4375.64	4405.27	923.842	878.03	1480.57	1451.77
Sirpa	2467.85	2661.79	1905.81	2027.43	7014.18	7008.23	6167.19	6246.1
Atrn	1396.61	1417.61	1879.76	1954.88	4213.59	4403.5	4009.11	4151.87
Ankrd26	400.541	418.456	742.745	782.445	341.446	398.539	376.67	353.351
Traf3	825.748	948.8	1269.94	1291.16	2999.16	3023.73	3310.47	3244.4
Rp9	1484.7	1469.07	916.98	967.132	388.668	401.207	432.611	446.15
Abcd2	640.161	535.938	855.01	906.119	2129.8	2111.01	2218.99	2237.89
Itga2b	2363.31	2480.53	1630.09	1630.02	501.272	471.485	241.168	241.813
Fam208a	226.699	211.466	391.58	428.737	1536.51	1507.86	1350.04	1352.73
Epb42	647.208	631.041	228.122	256.418	1.2108	0	0	0
Ager	196.159	240.557	72.7477	57.7146	147.718	126.322	159.121	150.799
Atp1b2	3137.37	3280.52	2049.51	2231.91	12.108	10.6751	3.7294	2.6769
Rgs1	496.859	513.56	961.886	967.956	312.387	326.481	64.643	75.8455
Gca	1092.38	961.107	662.812	652.999	1698.76	1785.42	2446.49	2394.93
Sinhcaf	317.144	302.094	548.751	530.15	1574.04	1459.83	1659.58	1500.85
Rhbdf2	548.541	643.349	340.387	359.479	2052.31	1892.17	1309.02	1372.36
Abcc4	1227.46	1228.52	1822.28	1860.88	447.997	402.097	479.85	420.273
Usp31	347.684	383.772	587.37	665.367	1477.18	1378.87	1427.12	1364.33
Bhlhe40	192.635	226.011	88.9139	87.3964	2145.54	2138.59	594.218	588.026
Ftsj1	1307.34	1400.82	795.734	855	251.847	307.8	309.54	298.92
Arhgap21	920.892	968.939	1294.19	1375.26	3156.56	3129.6	4763.69	4780.94
Zfp131	286.604	287.549	493.966	524.378	1715.71	1722.26	1589.97	1417.86
Eml5	313.62	274.123	542.464	474.084	3651.78	3596.63	3020.82	3000.8
Angpt1	669.526	626.566	1266.35	1216.95	81.1238	76.5052	228.737	157.045
Gatm	2350.39	2378.71	3328.43	3244.38	526.699	552.438	534.548	621.933
C1qc	1293.24	1357.19	153.578	189.634	42.3781	17.7919	3.7294	10.7076
Nab1	631.938	618.734	899.916	947.344	3253.43	3313.74	3128.97	3109.66
Lrrc32	112.762	102.936	12.5737	8.24494	82.3346	91.6283	36.0509	45.5073
Prss50	761.145	718.313	299.074	328.149	0	0.889595	3.7294	2.6769
Nav2	283.08	328.947	678.08	668.665	83.5454	128.102	172.796	198.091
Aldh1a7	643.684	639.992	270.334	265.487	54.4861	63.1612	34.8077	24.9844
Prss57	1414.23	1620.12	2436.6	2357.23	186.464	172.581	207.603	229.321
Tfr2	2866.04	2897.87	1994.72	1921.07	14.5296	8.00635	6.21567	11.5999
Dapk2	321.842	306.57	93.4045	88.2209	9.68642	12.4543	6.21567	10.7076
Gtf2ird2	922.066	874.954	566.714	600.232	1580.1	1675.11	2231.43	2255.73
Asprv1	140.953	93.9849	24.2492	15.6654	78.7022	86.2907	236.195	239.136
Clec5a	1187.53	1117.75	741.847	819.547	3529.49	3678.48	2310.99	2572.5
Mapk4	202.032	200.277	51.1928	75.029	317.23	260.651	461.203	509.503
Galnt7	328.89	264.053	701.432	628.264	168.302	163.685	139.231	188.275
Cd38	150.35	127.551	27.8417	42.8737	492.797	532.867	287.164	249.844
Cdca7l	1140.54	1276.63	1745.05	1866.65	658.677	735.695	763.284	780.762
Pxylp1	1514.07	1532.85	2193.21	2282.2	510.959	485.719	529.575	530.026
Rgs10	1664.42	1535.09	948.414	969.605	272.431	313.137	84.5331	86.5531
Glrx	1632.7	1773.41	1173.84	1245.81	2740.05	2850.26	3545.42	3531.72
Pkhd1l1	838.669	709.362	334.101	317.43	2.42161	1.77919	0	2.6769
Cdh23	205.556	173.424	52.0909	52.7676	131.977	129.881	157.878	150.799
Ttll12	2656.96	2843.04	2008.2	1992.8	611.455	596.029	668.806	664.763
Spc24	1501.15	1559.7	980.747	1024.85	320.863	338.046	463.689	490.765
Mcm7	10376.5	10502.8	8886	8733.04	2322.32	2352.09	3714.48	3732.49
Apba1	139.778	190.207	425.709	468.313	89.5994	96.9658	31.0783	17.846
Sdsl	1106.48	1122.22	560.427	596.934	1.2108	0	2.48627	0.8923
Lig1	5493.64	5268.75	4289.42	4234.6	994.069	913.614	1166.06	1161.77
Clu	294.826	317.758	85.3214	64.3105	26.6377	9.78554	23.6195	24.0921
Tsc22d2	441.652	449.785	699.635	691.751	2719.46	2618.97	2729.92	2601.95
Vamp8	3275.98	3207.79	2401.57	2358.05	1042.5	990.119	1016.88	1016.33
Aoah	841.018	815.654	562.223	516.133	1478.39	1563.02	2117.06	2000.54
Fnbp1l	219.651	189.089	402.358	391.635	1266.5	1302.37	1311.51	1281.34
Hsf2	149.175	151.047	329.61	289.397	1256.81	1333.5	1311.51	1321.5
Ethe1	1499.97	1508.23	946.618	1001.76	247.004	257.093	287.164	315.874
Atp11a	128.032	111.887	268.538	260.54	1178.11	1138.68	1396.04	1266.17
Arhgap26	113.937	87.2717	229.021	247.348	972.275	948.308	619.081	600.518
Arhgap23	1415.4	1522.78	864.889	914.364	303.911	366.513	315.756	323.013
Smox	547.367	616.496	342.184	352.883	2088.63	2080.76	1846.05	1683.77
Sp100	2297.53	2325.01	1830.37	1705.88	5890.56	6224.5	5206.24	5480.51
Plekha3	391.144	369.226	592.759	640.632	1421.48	1409.12	1277.94	1266.17
Cited4	817.526	814.536	387.09	380.916	14.5296	13.3439	13.6745	8.923
Dleu2	442.827	408.387	240.696	196.23	679.26	628.054	633.998	607.656
Plcb4	283.08	246.151	475.105	460.068	1201.12	1186.72	1302.8	1328.63
Prps2	770.542	830.2	1214.26	1222.72	457.683	391.422	446.285	438.119
Cxcr2	456.922	374.821	195.79	198.703	774.914	766.831	430.124	446.15
Mxd3	395.842	391.604	131.125	162.425	52.0645	46.2589	55.941	47.2919
Gla	394.668	366.989	689.756	650.526	214.312	239.301	274.733	284.644
Gpx1	23637.8	25360.3	19673.3	20520	7190.96	6987.77	8433.42	8189.53
Sh2d4a	925.59	853.696	419.422	435.333	6.05401	3.55838	3.7294	0
Mylpf	284.255	251.745	133.82	102.237	24.2161	33.8046	42.2665	33.0151
Soat2	342.985	323.353	184.115	155.829	524.278	482.16	919.919	983.314
Wipi1	916.193	930.898	528.993	506.239	226.42	244.639	229.98	226.644
Braf	678.923	661.251	1004.1	971.254	2138.28	2030.95	2468.86	2387.79
Ltb	253.715	286.43	107.774	100.588	330.549	350.5	321.972	384.581
Acot7	1339.05	1324.74	1889.64	1822.96	590.872	597.808	507.199	477.38
Twf1	92.7939	88.3905	225.428	209.421	621.142	657.411	696.155	770.947
Rnf2	606.097	605.307	890.037	942.397	2179.44	2200.86	2747.33	2604.62
Rab31	1179.31	1259.84	1760.31	1711.65	739.8	723.241	745.88	786.116
Atp5d	4618.55	5014.76	3694.86	3817.41	1646.69	1732.93	1870.92	1843.49
Tespa1	263.112	261.815	432.894	467.488	2066.84	2139.48	1389.82	1436.6
Acbd3	59.9049	53.7056	164.356	167.372	462.527	412.772	448.771	486.303
Ptgir	206.731	214.823	106.876	80.8004	834.243	813.09	1326.42	1201.04
Sacs	478.065	578.455	868.482	859.947	414.095	440.35	252.356	275.721
Elf4	1522.29	1589.91	2062.98	2076.08	4804.47	4880.32	4661.75	4394.58
Zfp516	463.97	469.924	742.745	718.959	1475.97	1585.26	1859.73	1908.63
Gpr84	74.0002	117.481	19.7586	28.0328	432.257	418.999	454.987	447.934
Olr1	394.668	355.8	605.333	567.252	5756.16	5746.78	3361.43	3253.32
Ift140	1841.78	1865.15	1231.32	1259.83	171.934	173.471	206.36	157.937
P2rx7	112.762	95.1037	264.047	261.365	60.5401	56.0445	34.8077	38.3689
Slfn5	177.366	149.928	82.627	55.2411	1020.71	916.283	282.191	297.136
Rbpj	757.621	693.698	1030.14	1020.72	4427.91	4519.14	2926.34	2883.91
Manba	646.034	764.187	1162.17	1095.75	478.267	445.687	425.152	436.335
Gp9	360.604	406.149	110.469	126.148	6.05401	13.3439	19.8901	31.2305
Rhobtb3	175.016	162.236	332.304	343.814	808.816	813.979	922.405	873.561
Fstl1	119.81	119.719	28.7398	32.9798	199.782	217.951	130.529	143.66
Cep170	321.842	240.557	502.049	474.084	1318.56	1338.84	1131.25	1162.67
Gm4759	22.3175	11.1887	142.801	133.568	37.5349	43.5902	7.4588	6.2461
Gp5	614.319	659.013	266.742	287.748	2.42161	6.22716	1.24313	2.6769
Slc25a42	584.954	600.832	238.9	272.083	66.5941	77.3948	91.9919	58.8918
Clcn2	589.653	603.07	273.927	267.961	77.4914	87.1803	57.1842	54.4303
2025-09-06	1098.26	1254.25	1658.83	1695.98	665.941	691.215	822.955	764.701
Crip1	1166.38	1090.9	674.488	722.257	278.485	289.118	152.905	139.199
Sh2d3c	950.257	1103.2	705.922	663.718	1345.2	1469.61	2033.77	2106.72
Abcc5	1657.37	1784.59	1150.49	1157.59	346.29	394.091	152.905	208.798
Plag1	15.2699	17.9019	91.6082	83.2739	774.914	781.064	906.245	832.516
Fam214b	296.001	275.241	123.042	142.637	573.92	554.218	421.422	414.027
Fcho2	657.78	623.209	960.09	897.05	2614.12	2674.12	2815.7	2829.48
Purb	1664.42	1688.37	2193.21	2089.27	5430.45	5492.36	5403.9	5099.49
Syngr1	372.35	368.107	134.718	120.376	27.8485	14.2335	45.9959	49.0765
Kdm5b	768.193	814.536	1144.2	1072.67	3158.98	3043.3	3836.31	3821.72
Amot	96.3177	89.5094	307.157	296.818	62.9617	49.8173	39.7803	37.4766
Cdk12	949.082	987.96	1386.7	1289.51	3634.83	3778.11	3534.23	3422.86
Bcat1	90.4447	91.7471	28.7398	22.2613	316.019	270.437	190.199	218.613
Slc46a3	472.192	462.092	212.854	197.054	36.3241	40.0318	28.5921	29.4459
Atp7a	18.7937	35.8038	91.6082	118.727	718.006	693.884	471.148	495.226
Grap	125.683	91.7471	33.2304	39.5757	785.811	792.629	789.39	733.47
Ndufb10	2192.99	2139.27	1609.43	1577.26	599.347	612.931	676.265	695.994
Rbm43	1435.37	1414.25	922.369	979.499	353.554	331.819	411.477	386.366
Ppfibp1	112.762	135.383	255.964	267.136	825.767	812.2	863.978	845.008
Crip2	646.034	646.705	291.889	287.748	20.5836	18.6815	11.1882	6.2461
Hspa4l	789.336	825.724	1186.42	1251.58	398.354	451.914	443.799	401.535
Ccr3	206.731	209.228	46.7022	34.6287	16.9512	13.3439	2.48627	1.7846
Rasa3	1678.51	1643.62	2223.74	2263.24	962.588	950.977	714.802	720.086
Epb41l2	486.287	477.756	747.236	690.926	2790.9	2729.28	2021.34	1980.91
Nwd1	267.81	238.319	617.008	561.48	31.4809	27.5774	39.7803	36.5843
Pparg	137.429	88.3905	26.0455	18.1389	192.518	198.38	94.4782	125.814
Tmem106a	132.731	142.096	41.3135	45.3472	216.734	183.257	129.286	147.229
Ezr	3610.74	3685.55	3031.15	2997.04	7337.46	7276.89	7958.54	7866.51
Gk	259.588	251.745	453.55	413.072	1532.88	1456.27	1327.67	1303.65
Ifi27l2a	160.921	192.445	70.9515	75.029	863.302	863.797	289.65	261.444
Pole3	2116.64	2169.48	1584.28	1573.13	587.239	552.438	719.774	731.686
Ptges	158.572	142.096	69.1552	43.6982	929.896	1006.13	262.301	265.013
Gm37233	23.4921	21.2585	89.812	91.5188	629.617	629.833	1807.52	1794.41
Fam129b	379.398	361.394	589.167	559.007	3611.82	3696.27	1860.97	1727.49
App	1635.05	1614.53	2122.26	2041.45	5127.75	5238.82	5078.2	5184.26
Cpox	3932.58	3890.3	3087.74	2927.78	389.878	394.091	464.932	454.181
Fads3	682.446	684.747	342.184	364.426	125.923	112.089	106.91	110.645
Mboat1	89.2701	86.1528	206.568	193.756	741.011	678.761	477.363	477.38
Rnaseh2a	1714.93	1613.41	1099.3	1169.13	293.014	257.093	246.14	212.367
Arid4a	838.669	795.515	1146	1133.68	2486.99	2576.27	3065.57	2914.25
Rtn2	12.9207	16.783	145.495	134.393	3.63241	8.00635	8.70194	3.5692
Usp11	983.146	1041.67	1457.65	1498.11	573.92	608.483	477.363	513.965
Kcnj10	206.731	190.207	43.1097	46.9962	18.162	21.3503	12.4313	22.3075
Secisbp2l	413.462	354.681	617.008	585.391	2221.82	2173.28	1573.81	1650.75
Per1	1933.4	2049.77	1381.31	1439.57	464.948	451.914	380.399	395.289
Slc23a2	217.302	258.458	386.191	422.141	2087.42	2020.27	1870.92	1814.05
Ptgs2	24.6667	13.4264	95.2007	79.1514	1166	1130.68	371.697	377.443
Gpaa1	2196.51	2374.24	1709.12	1639.92	625.985	648.515	611.622	597.841
Ffar2	647.208	633.279	325.119	304.238	52.0645	58.7133	80.8037	98.153
Rassf8	105.715	91.7471	278.417	272.083	90.8102	81.8427	62.1567	56.2149
Fbxo7	1370.77	1483.62	963.682	911.89	395.932	408.324	354.293	311.413
Gsk3b	821.05	794.396	1104.69	1124.61	3132.35	3046.86	3013.36	2993.67
Adgre1	296.001	311.045	159.865	169.021	2082.58	1925.97	995.75	971.714
Jup	259.588	288.668	147.292	144.286	1080.04	1047.05	1128.77	1128.76
Spen	1666.77	1893.12	2301.88	2261.59	5143.49	5261.95	5318.13	5218.17
Rtn4	1326.13	1168.1	1669.6	1612.71	3887.89	3976.49	3525.53	3672.71
Pkib	98.667	85.0339	177.828	209.421	1086.09	1141.35	856.519	856.608
Gpat3	71.651	63.7755	5.38872	6.59595	141.664	137.887	64.643	79.4147
Zfp703	306.572	283.073	126.635	153.356	535.175	503.511	415.207	440.796
Rps6ka5	459.271	428.526	738.254	763.481	319.652	275.774	312.027	312.305
Mthfd1	3467.44	3528.91	2793.15	2685.38	837.875	859.349	1144.93	1133.22
Ubp1	399.366	420.694	601.74	650.526	1640.64	1708.02	2020.09	2058.54
Relb	112.762	110.768	51.1928	33.8043	1606.74	1490.07	897.543	919.961
Pdlim7	505.081	566.147	345.776	338.867	2539.05	2502.43	2159.32	2168.29
Hsd17b4	1039.53	935.373	1436.09	1471.72	589.661	634.281	517.144	457.75
Iqsec1	1173.43	1274.39	891.833	870.666	2408.29	2417.92	3198.58	3485.32
Plekhg2	303.049	306.57	169.745	137.691	523.067	469.706	372.94	378.335
Fgd2	411.112	391.604	636.767	662.069	139.242	147.673	128.043	119.568
Bscl2	1611.56	1710.75	1172.94	1165.01	417.727	456.362	413.964	469.35
Lats1	636.637	674.677	962.784	909.417	2304.16	2156.38	2032.52	2038.9
Zbtb10	48.1589	68.2509	154.477	134.393	1136.94	1178.71	1439.55	1477.65
Mospd3	2763.85	2860.94	2080.94	2108.23	897.205	963.431	604.163	596.056
H2afv	2291.66	2311.58	1767.5	1633.32	609.034	612.931	791.876	734.363
Hmgcl	1258	1236.35	857.704	816.249	359.608	383.415	287.164	297.136
Slc2a1	76.3494	45.8736	132.922	166.548	669.574	641.398	780.688	777.193
Bola3	1167.56	1197.19	749.93	772.551	245.793	258.872	365.481	332.828
Uqcr11	2424.39	2571.16	1761.21	1900.46	543.65	608.483	640.214	708.486
Dnajc6	467.493	491.183	797.53	862.421	27.8485	20.4607	49.7254	47.2919
Ext2	1100.61	1190.48	1593.26	1620.13	509.748	552.438	550.708	563.041
Tmem9	864.511	867.122	477.8	502.117	106.551	91.6283	109.396	115.999
Tesc	101.016	50.349	8.08308	14.0164	70.2266	72.0572	218.792	251.629
Zfp692	1609.21	1730.89	1126.24	1164.19	202.204	241.08	241.168	220.398
Ifit3	79.8733	69.3698	13.4718	23.9103	339.025	348.721	60.9136	67.8148
Acss1	2180.07	2208.64	1573.51	1529.44	92.021	109.42	101.937	78.5224
Iba57	745.875	758.592	442.773	461.717	192.518	193.932	155.392	166.86
Emc9	387.62	397.198	160.763	158.303	14.5296	19.5711	16.1607	22.3075
Optn	1137.02	1083.06	711.311	623.317	177.988	169.023	145.447	115.107
Rims3	82.2225	107.411	17.9624	23.0858	115.026	111.199	121.827	118.676
Nek6	124.508	119.719	257.76	225.087	1798.04	2051.41	1000.72	1020.79
Calcrl	234.921	250.626	423.913	383.39	2173.39	2151.93	2114.57	1903.28
Snca	388.795	369.226	145.495	121.201	10.8972	4.44797	0	3.5692
Sun2	9481.43	9876.24	11156.4	11360.7	3708.69	3613.53	3914.63	3873.47
Fam210b	557.938	547.126	310.749	295.169	113.815	118.316	129.286	138.306
Haus4	2137.78	2071.02	1469.32	1554.17	417.727	414.551	510.928	470.242
Arid4b	446.351	472.162	695.145	667.016	1884.01	1907.29	2186.67	2287.86
Fam241a	944.384	850.339	552.344	539.219	220.366	235.743	283.434	228.429
Rex1bd	1007.81	1021.53	669.099	657.946	271.22	242.859	218.792	251.629
Mylk3	731.78	656.775	341.285	348.761	2.42161	12.4543	3.7294	7.1384
Igkv10-96	74.0002	77.2019	5.38872	5.77146	56.9077	46.2589	27.3489	8.0307
Phka2	1834.74	1907.67	2421.33	2419.07	704.687	703.67	829.17	814.67
Cyth3	1888.77	1893.12	1325.62	1339.8	173.145	144.114	84.5331	114.214
Rab14	2218.83	2132.56	2671.91	2647.45	5518.84	5696.97	6399.65	6492.37
Sox6	381.747	427.407	148.19	158.303	0	7.11676	4.97254	4.4615
Lcor	313.62	260.696	467.92	468.313	1032.81	1010.58	960.942	969.93
Gpr137c	84.5717	107.411	21.5549	24.7348	127.134	131.66	139.231	141.876
Chd2	1040.7	1026	1341.79	1336.5	3573.08	3494.33	3739.35	3769.97
A930015D03Rik	549.716	529.224	341.285	358.655	1104.25	1124.45	1274.21	1229.59
Hoxa9	304.223	343.492	486.781	470.786	4940.07	5037.78	5677.39	5524.23
Lpcat2	466.319	446.428	274.825	300.116	1429.96	1545.23	1725.47	1698.94
Slco2b1	184.413	164.474	36.8229	32.1553	6.05401	3.55838	0	0
Osbpl3	279.556	252.864	540.668	543.342	85.967	73.8364	72.1018	92.7992
Ackr1	101.016	92.866	5.38872	4.12247	0	0	0	0
Tspan13	1998.01	1932.28	1390.29	1354.64	128.345	145.004	118.098	94.5838
Rasgrp2	2856.64	3132.83	3722.71	3856.98	1399.69	1400.22	1481.82	1512.45
Pla2g16	764.669	851.458	440.079	436.157	32.6917	51.5965	38.5371	33.0151
Far2	582.605	531.462	891.833	869.017	387.457	404.766	318.242	364.058
Mir17hg	419.335	410.624	251.474	234.981	510.959	541.763	573.085	565.718
Gngt2	166.794	140.977	37.721	65.9595	139.242	155.679	135.502	111.537
Nup85	3817.47	3935.06	3074.26	3100.1	1283.45	1381.54	1455.71	1308.11
Focad	405.239	405.03	667.303	645.579	225.209	212.613	268.517	273.936
Neto2	180.889	183.494	329.61	299.291	1725.39	1755.17	1069.1	1053.81
Uqcr10	2012.1	2144.87	1547.46	1476.67	581.185	518.634	712.316	686.179
Lpgat1	939.685	889.5	1218.75	1176.55	3602.14	3592.18	4010.35	4030.52
Igkv1-117	79.8733	48.1113	8.9812	8.24494	81.1238	80.0635	38.5371	42.8304
Ltbp2	72.8256	45.8736	1.79624	1.64899	2442.19	2416.14	1369.93	1370.57
Ankrd9	273.683	309.926	124.839	115.429	37.5349	45.3693	36.0509	47.2919
Nkg7	2828.45	2819.55	3641.88	3691.26	233.685	275.774	339.376	319.443
Nid1	70.4764	67.1321	3.59248	5.77146	38.7457	32.915	28.5921	24.9844
Serinc1	946.733	806.704	1181.03	1186.45	3019.74	2803.11	2746.08	2720.62
Steap4	63.4288	39.1604	5.38872	5.77146	409.251	372.74	121.827	115.999
Cenph	1152.29	1301.24	824.474	817.074	196.15	200.159	370.454	349.782
Rxra	260.763	292.024	149.986	150.882	776.125	819.317	657.618	640.671
Treml1	253.715	296.5	87.1176	78.3269	0	0	0	0.8923
Ulbp1	413.462	397.198	600.842	596.934	2829.65	2568.26	2637.93	2782.19
Igkv1-110	58.7303	62.6566	5.38872	2.47348	39.9565	78.2844	38.5371	63.3533
Mitf	54.0319	69.3698	134.718	170.67	722.849	740.143	349.321	374.766
Cdh24	284.255	297.619	144.597	156.654	380.192	389.643	331.917	314.982
Slc35d2	178.54	148.809	59.2759	62.6615	204.626	197.49	139.231	161.506
Panct2	112.762	124.194	35.0267	33.8043	79.913	77.3948	220.035	264.121
Spta1	1470.61	1548.51	1012.18	943.221	7.26482	7.11676	3.7294	6.2461
Pdzk1ip1	350.033	396.079	147.292	134.393	0	0	0	0
Dmwd	658.954	755.236	429.301	413.896	173.145	164.575	116.855	136.522
Cuta	1935.75	1942.35	1384.9	1416.48	508.537	520.413	571.842	611.225
Raph1	71.651	68.2509	168.847	154.18	602.98	618.268	380.399	396.181
Rfc2	4518.71	4588.48	3739.77	3781.95	1201.12	1260.56	1602.4	1534.76
Plekhg1	103.365	133.145	27.8417	44.5227	174.356	180.588	197.658	205.229
Fyn	220.826	183.494	326.916	370.198	1084.88	1053.28	696.155	706.701
Ighv11-2	89.2701	117.481	319.731	303.414	35.1133	25.7983	2.48627	2.6769
Tlcd1	233.747	239.438	92.5063	93.9923	26.6377	26.6878	39.7803	35.692
Tmem135	378.223	355.8	563.121	546.64	2333.22	2354.76	1568.83	1565.09
Slpi	1172.26	1126.7	925.063	873.964	12280	12191.9	7570.68	7598.82
Tmem179b	1221.59	1262.08	864.889	757.71	370.506	341.604	366.724	380.12
Nbeal1	132.731	135.383	223.632	271.259	1310.09	1281.02	941.052	1019.9
Abl1	1792.45	1845.01	2285.71	2379.49	1127.26	1021.26	612.865	642.456
Rpia	3454.52	3359.96	2770.7	2724.95	745.854	768.61	1167.3	1184.97
Map3k9	163.27	177.9	51.1928	74.2045	162.248	169.913	248.627	280.182
Impdh1	2313.98	2516.33	3120.07	3093.5	1086.09	1098.65	1272.97	1408.05
Muc13	1485.88	1437.74	1978.56	2040.62	234.896	264.21	396.56	424.735
Tmem147	2070.83	2096.76	1552.85	1593.75	471.002	491.056	544.493	513.072
Tbc1d4	167.969	200.277	369.127	391.635	156.194	122.764	88.2625	80.307
Col4a3bp	711.812	711.6	944.822	953.115	3782.55	3816.36	3467.1	3439.82
Lipo3	84.5717	77.2019	195.79	158.303	438.311	480.381	477.363	483.626
Xxylt1	330.064	359.156	555.038	568.076	240.95	227.736	220.035	191.844
Dancr	203.207	202.515	91.6082	82.4494	211.89	161.906	227.493	238.244
Rad51ap1	1285.02	1310.19	934.943	870.666	392.3	332.709	433.854	406.889
Deptor	285.429	290.906	583.778	543.342	44.7997	35.5838	36.0509	31.2305
Zfp608	372.35	499.015	640.359	687.628	1923.97	1953.55	1601.16	1587.4
Tmem156	179.715	201.396	312.546	324.851	2001.46	1897.51	1895.78	1751.58
Fbrs	2033.24	1979.28	1648.05	1610.24	4517.5	4432.85	4063.8	4147.41
Dstyk	627.24	594.119	917.878	870.666	328.128	349.611	283.434	285.536
Mgat4a	283.08	374.821	493.966	535.097	1455.38	1442.03	1198.38	1193.9
Dkkl1	321.842	365.87	139.209	130.27	44.7997	45.3693	34.8077	34.7997
Gsap	246.667	230.487	142.801	123.674	2140.7	2130.58	707.343	815.562
Snx18	832.796	723.907	1016.67	1064.42	2680.72	2694.58	3125.24	2974.93
Tmem184c	211.429	195.802	346.674	329.798	879.043	853.122	912.46	941.376
Ppp1r15a	1001.94	936.492	1339.99	1426.37	444.365	402.987	387.858	389.043
Aldh9a1	2295.18	2209.76	2754.53	2830.49	1027.97	1050.61	1253.08	1312.57
Fbxw5	1589.24	1689.49	1169.35	1234.27	566.656	574.678	528.332	548.764
Col27a1	58.7303	87.2717	8.08308	7.42045	43.5889	27.5774	22.3764	25.8767
Cpsf6	2044.99	1847.25	2403.37	2367.95	5561.22	5487.91	6797.46	6831.45
Nadk2	1610.39	1605.57	2078.25	2172.54	548.494	531.978	789.39	812.885
Igkv16-104	138.604	130.908	0	0	20.5836	25.7983	2.48627	3.5692
Eef2k	2256.42	2398.85	2878.47	3051.45	300.279	272.216	243.654	240.921
Lpcat4	651.907	778.732	408.644	432.035	221.577	187.705	156.635	140.983
Mif4gd	931.463	945.443	602.638	624.966	277.274	269.547	95.7213	90.1223
Eng	2501.91	2678.57	1963.29	2039.8	835.454	821.986	923.648	919.961
Slc25a12	1907.56	1900.96	2366.55	2395.16	628.407	646.736	1070.34	1144.82
Gm38575	57.5557	45.8736	8.08308	9.06943	108.972	98.745	349.321	350.674
Spry2	193.81	166.711	321.527	305.063	915.367	829.992	972.131	999.376
Ublcp1	775.24	737.334	428.403	478.207	112.605	101.414	50.9685	54.4303
Nxpe1-ps	118.635	162.236	295.481	327.324	94.4426	94.2971	26.1058	25.8767
Zc3h12c	51.6827	34.6849	135.616	93.1678	674.417	598.697	319.485	334.612
Sesn2	342.985	383.772	205.669	248.173	1143	1157.36	1199.62	1229.59
Gfra1	128.032	107.411	18.8605	14.8409	2.42161	0	2.48627	4.4615
Arpp21	115.111	179.019	54.7853	47.8207	0	0.889595	0	0
Abcc9	65.778	58.1811	12.5737	10.7184	177.988	134.329	74.588	80.307
Cxcl14	82.2225	100.698	1.79624	0	279.695	320.254	136.745	137.414
Fn3k	95.1431	121.957	9.87932	14.8409	0	0.889595	0	0
Aifm2	209.08	209.228	105.08	108.009	550.915	533.757	436.34	370.304
Tmem216	759.971	614.258	402.358	362.777	142.875	107.641	147.933	140.983
Gm47283	1182.83	1111.04	1779.18	1719.89	903.259	719.682	3.7294	1.7846
6030468B19Rik	196.159	172.306	52.0909	51.9431	7.26482	9.78554	6.21567	3.5692
2610037D02Rik	209.08	186.851	91.6082	105.535	299.068	304.241	351.807	370.304
Adam9	236.096	230.487	370.923	365.251	1420.27	1366.42	1110.12	1135.9
Fn3krp	515.652	502.372	263.149	280.328	129.556	105.862	82.0468	101.722
Pccb	1202.8	1314.67	877.463	900.347	273.641	253.535	354.293	371.197
Jak2	1371.94	1391.87	1714.51	1725.67	6544.39	6671.07	4384.53	4360.67
Xrcc6	950.257	769.781	483.188	567.252	205.836	204.607	201.388	185.598
Dusp8	68.1272	53.7056	10.7774	13.1919	159.826	149.452	73.3449	87.4454
Bhlhb9	361.779	305.451	562.223	537.57	204.626	197.49	257.329	224.86
Mroh2a	927.939	957.751	611.62	575.497	158.615	225.068	211.333	248.059
Cpt1c	211.429	237.2	53.8872	79.9759	0	0.889595	7.4588	5.3538
Reep6	411.112	356.919	168.847	199.528	29.0593	26.6878	42.2665	42.8304
Il1b	183.239	117.481	61.0721	60.1881	11654	11448.2	1481.82	1378.6
Psmg2	1335.53	1478.02	969.071	1002.58	451.629	474.154	478.606	443.473
Slc11a2	1689.08	1660.4	1156.78	1290.33	498.851	459.031	467.418	514.857
Sulf2	149.175	125.313	59.2759	60.1881	467.37	432.343	151.662	149.906
Cd86	123.334	110.768	54.7853	38.7512	632.039	586.243	205.117	234.675
Cd83	42.2858	74.9641	12.5737	18.1389	542.44	565.782	36.0509	38.3689
Tmem108	59.9049	63.7755	8.9812	17.3144	94.4426	120.095	167.823	144.553
Pou2f1	61.0795	66.0132	140.107	145.935	325.706	348.721	493.524	482.734
Gp1ba	267.81	306.57	98.7932	113.78	16.9512	8.00635	6.21567	8.923
Fgd4	469.843	405.03	644.85	610.95	1840.42	1972.23	1633.48	1581.16
Map1lc3a	177.366	222.655	101.488	70.082	232.474	221.509	190.199	207.906
Ncaph2	3752.87	4099.53	3279.04	3174.3	1339.15	1350.41	1551.43	1594.54
Gm34084	95.1431	139.858	47.6003	53.5921	665.941	700.111	1077.8	1016.33
Ebi3	334.763	302.094	174.235	211.895	822.135	834.44	942.295	940.484
Serpina3f	106.889	71.6075	28.7398	35.4532	352.344	306.021	193.929	218.613
Prdx3	2699.25	2777.03	2184.23	2210.47	808.816	867.355	943.539	866.423
Tnks1bp1	268.985	261.815	115.857	163.25	510.959	441.239	389.101	404.212
Prdm5	66.9526	72.7264	202.077	174.793	35.1133	32.915	7.4588	8.923
Ankrd27	1717.27	1796.9	2266.85	2203.87	695.001	673.423	652.645	628.179
Igkv6-17	91.6193	92.866	0	0	26.6377	30.2462	4.97254	5.3538
Zswim6	105.715	109.649	203.873	195.405	1346.41	1257.89	919.919	870.885
Gm30948	56.3811	63.7755	2.69436	2.47348	18.162	21.3503	16.1607	10.7076
Kdm7a	36.4128	44.7547	111.367	95.6413	753.119	754.377	494.767	485.411
Chek2	1188.7	1240.82	856.806	868.192	208.258	213.503	272.246	289.105
Ahcy	2175.37	2264.59	2656.64	2793.39	744.644	784.623	1284.16	1245.65
Hdac7	3271.28	3203.32	2586.58	2665.59	715.584	733.026	805.551	754.886
Adgrl1	82.2225	107.411	186.809	178.915	571.499	536.426	488.552	433.658
Trp53inp1	377.049	371.464	220.039	240.752	521.856	510.628	675.022	734.363
Pkp4	333.588	325.59	488.577	485.627	1002.54	1074.63	1419.66	1332.2
Myl10	278.382	323.353	131.125	122.85	31.4809	23.1295	62.1567	63.3533
Il12a	391.144	334.541	484.087	540.044	2028.09	2090.55	1126.28	1160.88
Synrg	856.288	760.83	1041.82	1075.14	2947.09	2942.78	3336.57	3221.2
Igsf5	65.778	52.5868	1.79624	0.824494	30.2701	51.5965	83.29	88.3377
Spire1	2141.31	2045.29	1545.66	1600.34	267.587	262.431	164.094	155.26
Trim37	1460.04	1442.22	1836.65	1867.48	747.065	758.824	725.99	706.701
Kitl	56.3811	45.8736	4.4906	1.64899	49.6429	53.3757	28.5921	28.5536
Cd4	176.191	128.67	58.3778	36.2777	19.3728	16.9023	4.97254	2.6769
Gpx4-ps2	499.208	554.958	299.972	303.414	153.772	126.322	172.796	132.06
Phf23	1236.86	1137.89	926.86	907.768	2283.57	2259.57	2282.39	2256.63
Oas1a	606.097	642.23	441.875	465.839	1475.97	1579.03	1030.56	1001.16
Mrap	56.3811	45.8736	9.87932	4.12247	20.5836	24.9087	31.0783	37.4766
Cp	34.0636	44.7547	3.59248	6.59595	145.296	127.212	82.0468	67.8148
Wdr44	113.937	109.649	228.122	193.756	584.818	585.353	558.167	535.38
Hexa	3106.83	3127.23	3676.9	3776.18	1597.05	1650.2	1480.57	1486.57
Cuedc2	2349.21	2485	1931.86	1905.41	802.762	885.147	866.464	917.284
Ddhd1	179.715	204.753	299.972	330.622	1228.96	1160.03	753.339	737.04
Dhrs4	1203.97	1250.89	870.278	869.017	254.269	200.159	238.682	226.644
Src	102.191	85.0339	22.453	41.2247	332.971	291.787	95.7213	108.861
Ighv1-22	66.9526	43.6358	3.59248	2.47348	21.7944	17.7919	12.4313	8.0307
Gm36551	42.2858	53.7056	8.08308	4.94696	65.3833	60.4925	79.5606	69.5994
Adgra3	113.937	135.383	234.409	212.719	698.633	732.137	1015.64	949.407
Cd209f	165.62	119.719	29.638	27.2083	0	0	0	0
Slc28a2	1457.69	1542.92	2001.91	2011.77	84.7562	100.524	269.76	233.783
Ctsk	62.2542	50.349	3.59248	2.47348	15.7404	13.3439	18.647	7.1384
Kcnip3	466.319	453.141	766.994	707.416	209.469	213.503	269.76	251.629
Smo	722.383	689.222	1009.49	1048.76	296.647	301.573	261.058	243.598
Plxdc1	431.081	441.953	249.677	244.875	83.5454	62.2716	84.5331	82.9839
Wbp1	1205.15	1147.96	812.798	865.719	238.528	249.087	362.995	343.535
Csf2rb	1569.27	1548.51	1882.46	1848.52	16551.7	16684.4	7805.64	7758.55
Fmnl2	358.255	345.73	216.447	230.858	2045.05	2147.48	1637.21	1890.78
Pax8	65.778	40.2792	14.3699	15.6654	611.455	564.893	985.805	947.622
Esr1	200.858	193.564	410.441	381.741	75.0698	65.83	68.3724	61.5687
Zfyve16	106.889	123.075	204.771	215.193	629.617	629.833	643.943	634.425
Gas2l3	462.795	408.387	713.107	643.105	233.685	234.853	216.305	180.245
Kif2c	1427.15	1509.35	1137.02	1106.47	363.241	362.065	545.736	539.841
Cercam	707.113	725.026	461.634	418.018	43.5889	45.3693	23.6195	21.4152
Zbtb38	466.319	401.673	690.654	692.575	180.41	188.594	274.733	200.767
Pcca	393.493	420.694	623.295	657.122	205.836	161.906	242.411	219.506
Xrn1	661.304	672.439	856.806	905.294	2147.96	2264.91	2185.43	2139.73
Itm2c	1195.75	1232.99	1597.76	1613.53	670.785	783.733	359.266	354.243
Farp1	59.9049	50.349	15.268	16.4899	431.046	386.084	269.76	274.828
Bzw2	2544.2	2749.06	3155.99	3217.18	893.572	874.472	1176	1140.36
Ptpru	186.762	237.2	431.097	405.651	81.1238	80.9531	73.3449	56.2149
Ncoa3	794.034	778.732	1022.96	997.638	3283.7	3418.71	2570.8	2576.07
Col6a3	45.8097	19.0207	1.79624	4.94696	1278.61	1221.41	857.762	820.023
Romo1	869.209	807.822	559.529	580.444	153.772	156.569	273.489	268.582
Zcchc2	785.812	730.621	953.803	1002.58	3907.26	3767.43	3651.08	3558.49
Abtb2	79.8733	93.9849	33.2304	37.9267	495.218	502.621	473.634	445.258
Rhbdd3	794.034	785.445	553.242	489.749	121.08	109.42	182.741	193.629
Arl5b	192.635	182.375	288.296	309.185	1044.92	1017.7	834.143	877.131
Rgcc	1347.27	1425.44	1901.32	1789.15	490.375	433.233	944.782	896.761
Dgkg	312.445	236.081	406.848	410.598	1971.19	1848.58	2395.52	2421.7
Nav1	287.779	289.787	509.234	514.484	104.129	109.42	41.0234	30.3382
Arvcf	419.335	392.723	209.262	239.928	32.6917	28.467	27.3489	20.5229
Fads2	1801.85	1845.01	1403.76	1423.9	99.2858	90.7387	141.717	159.722
Dyrk2	365.303	313.283	505.641	483.154	1253.18	1223.19	1384.85	1269.74
Slc14a1	2095.5	2025.15	1502.55	1578.08	113.815	114.758	24.8627	32.1228
As3mt	378.223	356.919	643.952	615.897	69.0158	86.2907	42.2665	62.461
2010111I01Rik	165.62	189.089	292.787	324.851	150.14	136.998	150.419	149.014
Lrp12	75.1748	89.5094	166.152	140.988	2128.59	2060.3	764.527	759.347
Steap3	2410.29	2460.39	1933.65	1930.97	209.469	217.951	397.803	418.489
Adgrg3	4929.82	5131.13	5845.86	5900.08	1117.57	1050.61	1353.77	1411.62
2025-03-02	2453.75	2515.21	2003.71	1960.65	445.575	401.207	561.896	545.195
Bcl2l1	499.208	463.211	327.814	338.043	1388.79	1368.2	1187.19	1268.85
Cramp1l	950.257	1004.74	1226.83	1244.16	2502.73	2473.96	2743.6	2870.53
Iglv2	44.6351	30.2094	1.79624	4.12247	61.7509	63.1612	11.1882	12.4922
Traf1	43.4604	41.3981	10.7774	11.5429	1771.4	1822.78	493.524	508.611
Chit1	157.397	152.166	47.6003	35.4532	3.63241	2.66878	9.94507	9.8153
Numb	602.573	629.922	443.671	441.929	1273.76	1246.32	1563.86	1615.95
Pola2	2949.44	2992.97	2485.1	2420.71	998.912	999.905	950.997	1034.18
Mboat2	568.51	488.945	273.028	274.557	83.5454	52.4861	78.3174	50.8611
Cdv3	2700.42	2693.11	3138.93	3137.2	8157.18	8140.68	9779.73	9201.4
Timd4	91.6193	83.9151	6.28684	13.1919	0	0	3.7294	0.8923
Icosl	247.842	251.745	152.68	147.584	1214.44	1115.55	592.975	654.948
Osgin1	104.54	121.957	52.9891	42.8737	113.815	124.543	287.164	327.474
Cars	1146.42	1036.07	876.565	838.51	1854.95	1857.47	2016.36	1956.81
Nmral1	1328.48	1361.66	1032.84	1030.62	233.685	212.613	384.128	389.935
Ralb	744.701	671.321	525.4	518.607	1215.65	1217.86	1161.09	1126.97
Clec4a3	77.524	62.6566	23.3511	14.0164	56.9077	69.3884	43.5097	41.9381
Fscn1	39.9366	44.7547	10.7774	10.7184	171.934	200.159	215.062	215.044
Wdfy3	527.398	599.713	775.975	718.134	2752.15	2704.37	2513.62	2485.95
Dock9	334.763	314.402	562.223	526.027	124.713	89.8491	130.529	131.168
Alms1	425.208	467.687	676.284	652.999	254.269	315.806	290.893	278.398
Arrb1	3115.06	3451.71	2665.62	2653.22	812.449	854.901	781.931	771.839
Stambpl1	405.239	428.526	259.557	283.626	662.309	640.508	724.747	753.993
Rab20	102.191	99.5792	32.3323	47.8207	227.631	251.755	126.8	101.722
Trerf1	346.509	344.611	592.759	536.746	266.377	209.055	221.278	169.537
Igkv12-46	48.1589	31.3283	3.59248	0.824494	21.7944	19.5711	7.4588	14.2768
Tmem238	570.859	662.37	354.757	383.39	78.7022	96.0763	77.0743	71.384
Gpr137b	56.3811	46.9924	6.28684	18.1389	187.674	138.777	65.8861	52.6457
Fxn	1017.21	1156.91	768.79	745.343	207.047	216.172	151.662	180.245
Aldh1a2	46.9843	57.0622	0.89812	0.824494	139.242	112.089	37.294	52.6457
Kdr	122.159	118.6	17.0643	32.9798	8.47562	8.00635	3.7294	7.1384
Armc9	452.224	492.302	280.213	293.52	122.291	132.55	105.666	127.599
Trp53bp2	224.35	265.172	366.433	376.794	1180.53	1265.89	1207.08	1153.74
Nlgn2	629.589	685.866	933.146	875.613	347.5	298.904	233.709	231.106
Ighv1-80	48.1589	50.349	0	0	35.1133	53.3757	22.3764	10.7076
Gm10451	22.3175	31.3283	70.9515	74.2045	490.375	533.757	397.803	347.105
Socs7	592.002	572.86	763.402	756.061	2562.06	2592.28	3076.76	3169.45
Cdc42ep2	45.8097	59.3	4.4906	17.3144	169.512	144.114	27.3489	39.2612
Reck	152.699	152.166	65.5627	72.5555	180.41	211.724	237.439	174.891
Rgs5	35.2382	31.3283	0	3.29798	203.415	222.399	144.204	146.337
Gm8091	68.1272	71.6075	12.5737	14.8409	54.4861	49.8173	26.1058	40.1535
Bcar3	77.524	118.6	43.1097	34.6287	437.1	446.577	164.094	160.614
Stradb	781.113	752.998	520.909	518.607	156.194	188.594	226.25	245.382
Oas1g	104.54	158.879	72.7477	72.5555	1136.94	1057.73	354.293	359.597
Hadh	888.003	885.024	1163.07	1210.36	237.317	261.541	287.164	321.228
Hspa1b	223.175	252.864	143.699	142.637	684.104	630.723	722.261	635.317
Gas6	108.064	82.7962	21.5549	13.1919	4.84321	4.44797	6.21567	4.4615
Epm2aip1	379.398	412.862	546.057	544.166	1515.92	1541.67	2263.75	2163.83
Ppp1r42	45.8097	52.5868	3.59248	5.77146	15.7404	24.0191	32.3215	24.0921
Dok2	374.7	445.309	294.583	277.03	975.907	1054.17	1265.51	1309
Lancl2	131.556	105.174	229.021	258.891	84.7562	81.8427	70.8586	52.6457
Zfp397	509.779	446.428	643.952	652.175	1365.79	1481.18	1884.59	1902.38
Pcyt1b	435.779	399.436	211.058	220.14	4.84321	11.5647	2.48627	3.5692
D130040H23Rik	51.6827	32.4472	100.589	95.6413	306.333	285.56	207.603	224.86
Lsm7	678.923	729.502	433.792	455.945	154.983	220.62	216.305	210.583
Il15	277.207	240.557	482.29	427.912	188.885	185.925	113.125	99.0453
Zdhhc14	562.637	540.413	348.47	342.165	129.556	145.894	98.2076	103.507
Arhgef25	506.255	576.217	301.768	289.397	31.4809	15.1231	1.24313	3.5692
Mdga1	573.208	631.041	888.24	860.772	234.896	248.197	389.101	403.319
Socs2	78.6986	86.1528	26.0455	33.8043	277.274	235.743	83.29	65.1379
Mmp28	113.937	98.4603	250.575	264.663	14.5296	22.2399	9.94507	12.4922
Nasp	4074.71	3808.63	3395.79	3316.94	1013.44	1035.49	1146.17	1170.7
Cacna2d1	43.4604	24.6151	4.4906	4.12247	210.68	199.269	79.5606	121.353
Ank1	2141.31	2337.31	1667.81	1727.32	15.7404	17.7919	4.97254	4.4615
Slc1a3	46.9843	54.8245	9.87932	9.89393	59.3293	70.278	55.941	59.7841
Syde2	66.9526	64.8943	163.458	184.687	27.8485	32.915	23.6195	15.1691
Trib3	22.3175	44.7547	6.28684	9.06943	481.899	515.075	1243.13	1242.97
Acaa2	2064.96	2018.44	1625.6	1630.02	299.068	329.15	338.132	348.889
Tspan15	152.699	136.502	45.8041	36.2777	2.42161	6.22716	4.97254	4.4615
Nfia	722.383	770.9	470.615	455.121	29.0593	17.7919	16.1607	15.1691
Cacnb2	82.2225	80.5585	175.133	173.968	84.7562	69.3884	62.1567	49.9688
Gm49144	7.04764	24.6151	61.9703	61.8371	116.237	136.108	118.098	129.383
Aff3	707.113	676.915	1007.69	973.727	165.88	173.471	54.6979	51.7534
Vwa8	574.383	627.685	887.342	846.755	247.004	217.951	298.352	227.536
Ttll3	211.429	245.032	130.227	154.18	751.908	704.559	793.119	753.101
5430427O19Rik	102.191	110.768	175.133	192.932	613.877	541.763	441.312	435.442
Ceacam18	27.016	54.8245	1.79624	3.29798	26.6377	37.363	24.8627	35.692
Rnf217	69.3018	71.6075	119.45	148.409	1018.29	1082.64	998.236	1002.05
Bckdk	2192.99	2226.55	1839.35	1765.24	826.978	836.219	860.249	834.3
A930014D07Rik	46.9843	35.8038	0	1.64899	142.875	154.79	221.278	239.136
Ndel1	930.288	930.898	696.941	761.832	2391.34	2414.36	2214.02	2126.35
Tspan2	543.843	478.875	733.764	702.469	133.188	146.783	179.011	182.921
Tal1	2806.14	2722.2	2232.73	2270.66	20.5836	16.9023	9.94507	7.1384
Maf1	1743.12	1823.75	1386.7	1434.62	483.11	475.044	543.249	572.856
Lamtor2	1368.42	1445.58	1073.25	1035.56	255.479	277.554	294.623	321.228
Chtf18	1051.27	1218.45	843.334	823.67	249.425	235.743	262.301	248.952
Igkv17-127	45.8097	33.566	0	0	20.5836	42.7006	12.4313	11.5999
Ccl5	123.334	126.432	81.7289	56.0656	819.713	819.317	447.528	405.104
Chac1	34.0636	45.8736	11.6756	10.7184	247.004	237.522	356.779	300.705
Cxcl2	32.889	31.3283	64.6646	81.6249	6757.49	7072.28	1812.49	1899.71
Ephx2	260.763	262.934	122.144	107.184	26.6377	16.9023	17.4039	10.7076
Slc39a14	84.5717	93.9849	152.68	159.952	776.125	813.979	713.559	662.979
Pklr	2278.74	2311.58	1786.36	1778.43	0	0	0	0
Slc44a1	407.589	353.562	250.575	257.242	866.935	865.576	876.409	876.238
Tmem41a	560.287	573.979	374.516	376.794	138.032	130.77	88.2625	74.9532
Xaf1	325.366	364.751	248.779	230.858	1408.16	1369.98	459.959	523.78
Igkv12-41	63.4288	25.734	0	0	16.9512	24.9087	4.97254	0.8923
C5ar2	98.667	79.4396	36.8229	28.8573	92.021	81.8427	216.305	238.244
Itgav	173.842	173.424	274.825	264.663	933.529	942.081	759.555	732.578
Bmpr1a	29.3652	29.0906	8.08308	3.29798	1078.83	1175.15	1183.46	1224.24
Mdfic	139.778	138.74	232.613	224.262	909.313	927.848	570.598	575.533
Ptch2	93.9685	120.838	27.8417	24.7348	7.26482	4.44797	14.9176	8.923
Clec4n	29.3652	22.3774	0.89812	5.77146	2358.64	2357.43	365.481	356.92
Gcnt2	129.207	123.075	290.991	244.05	47.2213	47.1485	37.294	46.3996
Hexdc	304.223	266.29	137.412	151.707	76.2806	62.2716	39.7803	65.1379
Gm21781	109.238	139.858	57.4797	56.8901	156.194	177.029	222.521	194.521
Ldlrad4	177.366	180.138	302.666	305.063	138.032	138.777	144.204	111.537
Sec14l1	1051.27	1187.12	847.825	904.47	1759.3	1792.53	2062.36	2181.67
E330020D12Rik	49.3335	34.6849	8.08308	18.1389	776.125	865.576	891.327	936.022
Gm20559	227.874	187.97	132.024	133.568	887.518	913.614	1088.99	1118.94
Lacc1	122.159	124.194	204.771	193.756	1416.64	1296.14	1374.91	1379.5
Igkv3-4	52.8573	34.6849	5.38872	15.6654	139.242	159.237	133.015	141.876
Nebl	23.4921	44.7547	83.5251	75.8535	188.885	185.036	280.948	262.336
Gm33280	183.239	224.892	81.7289	79.1514	14.5296	15.1231	21.1333	16.9537
Zmym3	1132.32	1139.01	1425.32	1465.95	420.149	412.772	476.12	464.888
Stfa1	34.0636	21.2585	0	2.47348	6201.73	6552.76	7436.43	7393.6
Lemd2	1476.48	1296.77	1138.82	1080.09	2606.86	2619.86	2656.58	2736.68
Plec	1662.07	1811.45	1997.42	2071.13	17591.8	17303.5	5183.87	4962.97
Gm49368	48.1589	22.3774	4.4906	6.59595	116.237	115.647	70.8586	49.9688
Hspb6	277.207	266.29	130.227	134.393	12.108	16.9023	17.4039	19.6306
Vmp1	1258	1253.13	979.849	1051.23	4041.66	3795.01	2618.04	2712.59
Redrum	152.699	163.355	60.174	30.5063	1.2108	2.66878	2.48627	6.2461
Plpp1	237.271	266.29	106.876	107.184	12.108	5.33757	17.4039	18.7383
Igkv14-126	310.096	304.332	545.159	512.835	41.1673	30.2462	3.7294	2.6769
Msh6	2093.15	2289.2	2563.23	2691.97	957.745	934.075	1028.07	1071.65
Rnf114	1350.8	1408.65	1134.33	1131.21	3144.45	3061.99	3114.05	2938.34
Gstp1	987.844	1068.52	740.949	743.694	231.263	243.749	237.439	289.997
Fblim1	43.4604	33.566	4.4906	7.42045	35.1133	41.811	13.6745	17.846
Gm20219	62.2542	61.5377	17.9624	23.0858	92.021	94.2971	62.1567	53.538
Ccnt2	1391.91	1279.98	1624.7	1588.8	3563.39	3613.53	3260.74	3196.22
Kif17	277.207	264.053	397.867	376.794	164.669	168.133	142.96	166.86
Stmn1	8318.56	9192.62	6802.36	6887	1972.4	1988.24	2232.67	1926.48
Dock1	234.921	275.241	456.245	399.055	112.605	126.322	207.603	196.306
Rnd1	169.143	196.921	101.488	101.413	226.42	227.736	263.544	327.474
Klhl3	104.54	116.362	239.798	233.332	6.05401	10.6751	4.97254	8.923
Il12rb2	24.6667	21.2585	58.3778	70.082	230.053	244.639	128.043	143.66
Gm31166	106.889	87.2717	29.638	39.5757	96.8642	84.5115	69.6155	92.7992
Amotl1	27.016	26.8528	1.79624	0.824494	219.155	195.711	416.45	464.888
Trim30b	126.858	135.383	78.1364	51.1186	180.41	194.821	221.278	225.752
Pcmtd1	367.652	347.968	467.92	528.501	1409.37	1380.65	1589.97	1648.08
Arfgef3	16.4445	5.59434	41.3135	41.2247	640.515	564.893	279.705	253.413
Col14a1	157.397	121.957	42.2116	44.5227	3.63241	3.55838	7.4588	6.2461
Mum1	1663.24	1855.08	1304.07	1416.48	323.284	384.305	308.297	305.167
Gm19705	45.8097	71.6075	14.3699	8.24494	23.0053	29.3566	32.3215	39.2612
Naxe	1137.02	1323.62	901.712	924.258	443.154	402.987	404.018	441.688
Rgs18	809.304	846.983	1018.47	1008.36	2376.81	2288.93	2286.12	2277.15
Abi3	51.6827	52.5868	23.3511	5.77146	67.805	57.8237	104.423	103.507
Usp3	770.542	782.088	968.173	972.903	2332.01	2347.64	2631.71	2716.16
Tonsl	1252.13	1330.33	932.248	1014.13	214.312	206.386	196.415	198.091
Ifi208	38.762	29.0906	5.38872	12.3674	174.356	171.692	41.0234	53.538
Hnf4a	75.1748	72.7264	133.82	124.499	1785.93	1801.43	2370.66	2291.43
Gdpd1	193.81	219.298	99.6913	97.2903	21.7944	22.2399	23.6195	23.1998
Rpain	654.256	830.2	485.883	477.382	123.502	93.4075	95.7213	79.4147
Ddrgk1	1665.59	1624.6	1303.17	1347.22	526.699	514.186	534.548	497.903
Ccm2l	279.556	304.332	179.624	180.564	423.781	405.655	418.936	450.611
Rasgrp3	32.889	41.3981	7.18496	9.89393	111.394	104.972	62.1567	60.6764
Colec12	27.016	21.2585	2.69436	1.64899	121.08	112.979	459.959	447.934
Trip6	602.573	716.075	411.339	462.541	105.34	93.4075	64.643	50.8611
Mpp2	212.604	203.634	83.5251	89.0454	8.47562	6.22716	2.48627	0.8923
Ypel2	111.588	117.481	205.669	263.014	56.9077	62.2716	79.5606	102.614
Myo1e	62.2542	66.0132	21.5549	28.8573	286.96	309.579	213.819	183.814
Zbp1	118.635	151.047	79.0345	81.6249	957.745	1063.96	440.069	444.365
Mgst2	1279.15	1256.49	953.803	912.715	99.2858	98.745	129.286	110.645
Spi1	3153.82	3478.56	2846.14	2917.06	7970.71	8207.4	6889.45	7078.61
Fdft1	373.525	397.198	268.538	284.45	853.616	805.083	1323.94	1358.08
2900052L18Rik	37.5874	51.4679	12.5737	12.3674	1.2108	0.889595	4.97254	4.4615
Nlrc4	178.54	179.019	250.575	291.871	797.919	789.071	612.865	697.778
Irak2	441.652	374.821	275.723	304.238	1666.06	1699.13	987.048	973.499
H2-K2	142.127	157.76	77.2383	83.2739	230.053	277.554	215.062	245.382
Slc6a6	1549.31	1511.59	1744.15	1840.27	5182.24	5116.06	4838.28	5064.69
Adamts3	178.54	195.802	331.406	327.324	69.0158	71.1676	65.8861	59.7841
Cfh	62.2542	36.9226	16.1662	12.3674	335.392	244.639	58.4273	46.3996
2025-03-01	85.7463	115.243	39.5173	52.7676	237.317	223.288	93.235	92.7992
Sorcs2	70.4764	59.3	26.9436	24.7348	124.713	115.647	106.91	124.922
Hist1h1c	1321.43	1397.47	1008.59	1021.55	280.906	306.021	426.395	414.919
Slc41a3	816.352	871.598	590.963	597.758	167.091	193.042	90.7488	109.753
Hcar2	57.5557	46.9924	107.774	92.3433	1317.35	1266.78	878.896	861.962
Gm49654	43.4604	39.1604	7.18496	6.59595	42.3781	27.5774	73.3449	52.6457
Ptch1	387.62	393.841	548.751	580.444	271.22	249.087	227.493	237.352
Slc22a23	664.827	560.553	392.478	394.108	98.075	85.4011	95.7213	98.153
Cd80	66.9526	66.0132	28.7398	33.8043	2271.47	2199.97	905.001	926.207
Enah	31.7144	19.0207	54.7853	65.9595	938.372	1017.7	774.472	872.669
Acsl6	305.398	318.877	152.68	159.127	0	1.77919	0	0.8923
Kdelc2	99.8416	54.8245	184.115	165.723	35.1133	34.6942	36.0509	31.2305
Stfa2l1	32.889	39.1604	16.1662	7.42045	1111.52	1121.78	1872.16	1887.21
Csf1	131.556	156.641	222.734	228.385	1477.18	1394	694.912	716.517
Hirip3	2014.45	1879.7	1604.94	1582.2	665.941	751.708	678.751	720.086
Map7	136.254	127.551	273.927	252.295	29.0593	28.467	34.8077	31.2305
2310015A10Rik	159.747	163.355	98.7932	74.2045	273.641	273.106	282.191	281.967
Rhoc	42.2858	32.4472	9.87932	9.89393	187.674	225.068	108.153	115.107
Rhbdd1	392.319	341.255	488.577	502.117	1099.41	1079.97	1041.75	1088.61
Spon2	389.969	401.673	221.836	213.544	0	1.77919	1.24313	0
Pcyox1	1389.56	1340.4	1706.43	1708.35	392.3	423.447	500.983	443.473
Dennd2a	49.3335	70.4887	18.8605	21.4368	99.2858	112.089	53.4548	85.6608
Arhgef10l	61.0795	82.7962	115.857	137.691	1175.69	1187.61	629.026	542.518
Ncf1	1572.8	1691.73	1388.49	1404.94	6247.74	6269.87	8341.43	8455.43
Zc3hav1l	260.763	258.458	419.422	357.83	146.507	148.562	103.18	90.1223
Clca3a1	535.621	443.072	266.742	286.924	1.2108	1.77919	0	0
Igkv12-44	46.9843	34.6849	0	1.64899	8.47562	13.3439	7.4588	4.4615
Fuca2	1434.19	1396.35	1748.64	1728.96	693.79	648.515	706.1	655.84
Cyp51	293.652	305.451	386.191	422.965	1191.43	1216.97	1563.86	1462.48
Ifit1	69.3018	92.866	34.1285	50.2941	594.504	612.041	344.348	338.182
Pink1	1558.7	1484.74	1248.39	1159.24	408.041	406.545	268.517	277.505
Kdelc1	326.541	264.053	527.196	499.643	36.3241	48.0381	63.3998	107.076
Nxpe5	86.9209	80.5585	139.209	137.691	288.171	308.689	508.442	521.995
Zbtb46	589.653	512.441	344.878	339.692	33.9025	23.1295	12.4313	12.4922
Cenpm	669.526	735.096	465.226	498.819	100.497	88.0699	103.18	119.568
Mmp13	17.6191	29.0906	2.69436	0	462.527	463.479	118.098	153.476
Gm8113	198.509	193.564	347.572	307.536	65.3833	61.3821	57.1842	65.1379
Ubd	45.8097	60.4188	3.59248	3.29798	0	0	0	0
Wdr62	956.13	1026	721.19	792.339	272.431	295.346	300.838	307.843
Phb	1777.18	1885.29	1529.5	1493.16	589.661	634.281	722.261	710.271
Reps1	1330.83	1307.96	1533.09	1592.1	3108.13	3157.17	3429.81	3400.55
Zfp513	391.144	429.645	284.704	304.238	753.119	732.137	739.665	720.086
Rai14	91.6193	123.075	174.235	187.16	908.102	1008.8	569.355	579.995
Med12l	143.302	118.6	216.447	264.663	71.4374	79.174	64.643	74.9532
Gvin1	14.0953	14.5453	48.4985	43.6982	248.215	207.276	111.882	107.968
Pdk1	1280.32	1366.14	1716.31	1596.22	383.824	383.415	813.009	753.101
Cadm1	43.4604	59.3	14.3699	18.9634	118.659	112.089	48.4822	48.1842
Cttn	557.938	558.315	346.674	361.953	78.7022	61.3821	37.294	32.1228
Psen2	1401.31	1441.1	1097.5	1085.03	216.734	178.809	201.388	179.352
Sfmbt2	4.69843	10.0698	44.906	23.0858	169.512	128.102	179.011	205.229
Zkscan17	723.558	808.941	980.747	1045.46	329.338	325.592	220.035	204.337
Fbxl6	1630.35	1621.24	1331.01	1289.51	542.44	573.789	551.951	635.317
Akr7a5	747.05	748.522	510.132	567.252	115.026	121.875	188.956	215.937
Pnpla1	29.3652	40.2792	3.59248	8.24494	56.9077	46.2589	77.0743	57.9995
Slbp	2378.58	2366.4	1876.17	2081.02	1000.12	964.321	881.382	912.823
Erp27	57.5557	59.3	16.1662	21.4368	56.9077	53.3757	78.3174	64.2456
Ggnbp1	95.1431	98.4603	41.3135	50.2941	121.08	144.114	458.716	473.811
Myof	39.9366	52.5868	113.163	86.5719	475.845	473.265	282.191	203.444
Ndufc1	711.812	741.809	558.63	494.696	209.469	217.061	271.003	254.305
Cpeb2	129.207	123.075	189.503	193.756	1334.3	1265	1342.58	1330.42
Emp1	115.111	108.53	72.7477	58.5391	3339.39	3506.78	1493	1405.37
Gabbr1	291.302	364.751	215.549	216.842	707.109	670.755	492.281	484.519
Cbr1	701.24	760.83	522.706	535.921	125.923	131.66	137.988	132.06
Ifit1bl2	38.762	23.4962	8.9812	4.94696	20.5836	16.0127	14.9176	19.6306
Ifit3b	22.3175	20.1396	2.69436	0.824494	100.497	96.9658	19.8901	22.3075
A730089K16Rik	270.16	283.073	148.19	115.429	0	2.66878	0	0
Pole	1980.39	2073.26	2360.26	2421.54	853.616	906.497	992.021	1022.58
Dgkh	258.413	267.409	187.707	166.548	998.912	1015.03	477.363	496.119
Cd84	687.145	732.858	906.203	869.017	2556	2505.1	2318.44	2352.1
Ly6g5b	64.6034	64.8943	33.2304	14.0164	129.556	136.108	119.341	150.799
Mcm4	4081.76	4406.1	4865.11	4866.99	1977.24	2093.22	2049.93	2195.95
Casp3	4064.14	4218.13	3570.92	3638.49	673.206	725.02	939.809	954.761
Igkv4-61	19.9683	35.8038	0	0	4.84321	4.44797	2.48627	3.5692
Ighv7-3	18.7937	26.8528	0	0	14.5296	14.2335	12.4313	7.1384
Chn2	35.2382	32.4472	78.1364	72.5555	236.107	226.847	314.513	303.382
Cxcl16	24.6667	26.8528	7.18496	4.12247	383.824	403.876	62.1567	49.9688
Kif21a	7.04764	4.47547	30.5361	28.8573	328.128	300.683	263.544	325.689
Arsg	272.509	248.389	184.115	160.776	830.611	870.913	1161.09	1143.04
Lipg	34.0636	21.2585	4.4906	4.94696	13.3188	21.3503	100.694	62.461
Adcy6	1138.19	1202.78	858.602	872.315	200.993	244.639	116.855	134.737
A730036I17Rik	23.4921	26.8528	4.4906	3.29798	25.4269	31.1358	14.9176	26.769
Stag3	244.318	249.507	132.922	148.409	56.9077	49.8173	33.5646	22.3075
Vegfb	734.129	755.236	534.381	527.676	102.918	108.531	84.5331	72.2763
2410015M20Rik	1499.97	1395.23	1135.22	1188.92	433.467	447.466	473.634	493.442
Gnas	502.732	567.266	696.941	639.807	3544.02	3519.24	4217.95	4209.87
Phlda1	27.016	23.4962	8.08308	1.64899	308.755	245.528	47.2391	51.7534
E2f1	1894.64	1939	1634.58	1538.51	537.596	598.697	733.449	753.101
Tmem170b	631.938	523.63	761.606	716.485	1802.89	1818.33	2107.11	1984.47
Klhdc8b	284.255	305.451	171.541	140.988	42.3781	47.1485	22.3764	48.1842
Dhrs9	72.8256	97.3415	40.4154	38.7512	332.971	316.696	292.136	247.167
Ebf3	16.4445	16.783	0	0	765.227	852.232	4062.56	4151.87
Snx7	37.5874	31.3283	73.6458	84.0984	250.636	240.191	293.38	286.428
1700025G04Rik	144.477	179.019	294.583	312.483	101.707	113.868	55.941	105.291
Trim30d	222.001	228.249	315.24	303.414	2219.4	2200.86	764.527	738.824
Gm340	44.6351	60.4188	107.774	96.4658	411.673	369.182	312.027	307.843
Stk3	279.556	275.241	389.784	381.741	1018.29	947.419	974.617	994.914
Mfsd13a	1428.32	1478.02	1724.39	1857.59	409.251	394.091	836.629	825.377
Tpgs1	547.367	522.511	389.784	353.708	171.934	184.146	155.392	145.445
Nfic	1025.43	1005.86	1285.21	1277.14	485.532	506.18	423.909	486.303
Ifi206	37.5874	76.083	31.4342	22.2613	553.337	590.691	170.309	174.891
Scin	59.9049	62.6566	170.643	124.499	9.68642	8.00635	3.7294	9.8153
Arl2bp	1368.42	1398.58	1119.96	1114.72	532.753	511.517	326.944	341.751
Mmgt2	164.445	185.732	306.259	278.679	60.5401	42.7006	39.7803	25.8767
Scn4a	36.4128	15.6641	3.59248	3.29798	46.0105	34.6942	28.5921	20.5229
Chp2	70.4764	53.7056	8.08308	7.42045	0	0	0	0
Tarm1	44.6351	51.4679	17.0643	18.9634	309.965	305.131	108.153	96.3684
Zbed3	305.398	279.717	418.524	450.174	151.35	201.048	192.686	174.891
Adamts6	48.1589	41.3981	88.0157	95.6413	253.058	209.944	229.98	201.66
Echs1	1118.23	1134.53	1405.56	1385.97	441.943	477.712	611.622	546.087
Wipf1	880.955	939.849	1123.55	1079.26	2694.04	2723.94	2231.43	2295
Eif2b4	1203.97	1259.84	969.071	998.462	388.668	383.415	476.12	476.488
4933440M02Rik	61.0795	74.9641	152.68	152.531	0	1.77919	26.1058	21.4152
Chil5	37.5874	62.6566	15.268	18.9634	90.8102	112.089	211.333	204.337
Flt1	104.54	82.7962	167.05	145.935	513.38	517.744	448.771	455.965
Ppt1	1192.23	1150.2	1384.9	1371.13	4381.89	4340.33	4631.92	4552.51
Tpm2	130.381	125.313	82.627	70.9065	21.7944	36.4734	7.4588	18.7383
Naa30	401.715	388.247	548.751	484.802	2138.28	2036.28	2427.84	2318.19
Kctd1	317.144	330.066	461.634	470.786	163.458	172.581	201.388	197.198
Kifc2	118.635	139.858	39.5173	53.5921	18.162	15.1231	9.94507	8.923
Cnp	1773.66	1720.82	1476.51	1380.2	424.992	417.22	258.572	218.613
Fto	1198.1	1179.29	1427.11	1462.65	662.309	651.184	704.857	679.04
Clic4	2523.06	2595.77	2278.53	2228.61	4863.79	4947.93	4938.97	4724.73
Rin2	136.254	136.502	79.0345	75.029	314.809	328.261	225.007	215.937
Gch1	159.747	223.774	114.959	125.323	629.617	629.833	307.054	331.043
Coq10a	421.684	354.681	260.455	230.034	70.2266	99.6346	93.235	103.507
Fcer1a	3.52382	3.3566	47.6003	42.0492	0	0	0	0
Cacna1h	93.9685	92.866	26.0455	28.0328	2.42161	18.6815	7.4588	4.4615
Cyp4b1	45.8097	78.3207	7.18496	8.24494	0	0	0	0
Slc30a10	102.191	126.432	34.1285	34.6287	0	0	0	0
Plau	241.969	202.515	109.571	108.833	42.3781	32.0254	16.1607	23.1998
Slc16a7	124.508	120.838	221.836	223.438	99.2858	76.5052	65.8861	74.9532
Arhgef39	1124.1	1064.04	837.048	869.017	169.512	166.354	226.25	231.998
Wwp1	45.8097	77.2019	132.024	103.886	389.878	351.39	443.799	402.427
Bend4	34.0636	40.2792	84.4233	65.9595	560.602	557.776	382.885	390.827
4930414N06Rik	99.8416	95.1037	33.2304	40.4002	14.5296	16.0127	19.8901	12.4922
Tanc2	71.651	59.3	110.469	122.85	311.176	339.825	272.246	263.228
Fam78a	1125.27	1189.36	881.055	916.837	180.41	185.036	84.5331	73.1686
Adcy2	22.3175	6.71321	0	0	289.382	271.326	139.231	134.737
Gimap6	837.495	833.556	618.804	601.881	236.107	202.828	79.5606	66.0302
Sh3glb2	1180.48	1139.01	913.388	895.401	322.074	289.118	441.312	356.028
Klf7	125.683	98.4603	167.05	176.442	1127.26	1069.29	1313.99	1287.59
Cdca7	3090.39	3005.28	3533.2	3470.3	1021.92	1015.92	1200.87	1201.04
Nfatc2	41.1112	60.4188	103.284	103.062	244.582	282.002	191.443	222.183
Slc25a10	781.113	853.696	638.563	581.268	165.88	146.783	227.493	199.875
Mthfd2	735.304	757.473	631.378	590.338	2819.96	2836.03	2793.32	2963.33
Cd180	292.477	294.262	427.505	380.092	198.572	186.815	45.9959	58.8918
Mgat4b	1243.91	1390.75	990.626	1095.75	386.246	391.422	397.803	412.242
Uaca	103.365	163.355	72.7477	63.486	151.35	164.575	237.439	229.321
Osbpl1a	556.764	504.609	756.217	708.24	184.042	208.165	170.309	214.152
Ifi207	103.365	110.768	52.0909	73.38	1272.55	1254.33	238.682	240.029
Serpinb2	17.6191	22.3774	0.89812	0.824494	8097.85	7980.56	5147.82	5109.31
Lpo	91.6193	119.719	234.409	211.07	4.84321	9.78554	6.21567	0.8923
Ttyh2	101.016	130.908	193.096	179.74	92.021	79.174	83.29	72.2763
Zfp281	307.747	281.955	413.135	385.863	998.912	935.854	844.088	840.546
Tmem256	1351.97	1414.25	1128.04	1100.7	248.215	253.535	405.262	418.489
Spns2	1233.34	1130.06	1436.09	1487.39	263.955	265.099	671.292	667.44
Amer2	46.9843	34.6849	6.28684	14.8409	19.3728	26.6878	128.043	113.322
Gpbp1	1366.07	1155.79	1036.43	1050.41	2396.18	2372.55	2168.03	2256.63
P2ry2	126.858	114.124	185.013	180.564	1021.92	1020.37	1355.02	1242.97
Arhgap39	644.859	676.915	828.965	836.861	406.83	402.987	351.807	324.797
Kdsr	460.446	434.121	687.96	598.583	274.852	225.957	261.058	207.014
Slc2a4	57.5557	55.9434	8.08308	9.89393	0	1.77919	0	0
Dhrs3	513.303	552.721	352.063	368.549	134.399	119.206	159.121	152.583
Ptov1	2129.56	2336.2	1868.09	1874.9	787.022	795.298	892.57	859.285
Ptk2	226.699	182.375	114.959	140.988	288.171	290.008	607.892	615.687
L3mbtl2	222.001	246.151	341.285	357.83	151.35	191.263	159.121	155.26
Ighg2c	29.3652	31.3283	0	0.824494	595.715	604.925	263.544	300.705
Lztr1	1413.05	1356.07	1127.14	1138.63	576.342	556.886	413.964	390.827
Hdac10	797.558	737.334	612.518	521.08	125.923	120.095	142.96	153.476
Slc7a8	373.525	478.875	329.61	301.765	1327.04	1306.81	891.327	861.069
Gm15922	25.8413	38.0415	5.38872	13.1919	133.188	119.206	50.9685	47.2919
Arl2	743.526	802.228	604.435	526.027	122.291	105.862	91.9919	98.153
Tpra1	986.67	998.03	789.447	765.955	314.809	287.339	253.599	228.429
Zfp318	243.144	260.696	326.017	361.953	1742.35	1674.22	1464.41	1483.89
Slfn8	241.969	227.13	312.546	318.255	1247.13	1344.18	835.386	811.1
Vash1	1.17461	4.47547	18.8605	26.3838	110.183	114.758	159.121	176.675
Rras2	130.381	125.313	65.5627	78.3269	147.718	161.017	187.713	146.337
Micu3	51.6827	42.517	89.812	90.6943	426.203	450.135	307.054	246.275
Nxpe4	318.318	377.058	225.428	204.475	115.026	97.8554	62.1567	44.615
Zfc3h1	963.177	801.109	1070.56	1052.88	2800.59	2835.14	3004.65	3124.83
Slc10a1	16.4445	14.5453	49.3966	70.9065	15.7404	21.3503	16.1607	13.3845
Gm39469	2.34921	10.0698	38.6191	18.9634	150.14	124.543	98.2076	85.6608
Aunip	516.827	543.77	350.267	394.933	136.821	130.77	180.254	172.214
Igkv7-33	17.6191	42.517	2.69436	3.29798	0	0	0	0
Gm3052	37.5874	46.9924	12.5737	15.6654	55.6969	52.4861	140.474	184.706
Snx31	133.905	148.809	52.9891	60.1881	1.2108	0	0	0
Il1f9	81.0479	95.1037	51.1928	46.1717	1048.56	1001.68	278.462	250.736
Gpc4	280.731	260.696	132.922	159.952	46.0105	40.0318	44.7528	27.6613
Plvap	186.762	229.368	115.857	94.8168	9.68642	11.5647	11.1882	7.1384
Hsdl1	1254.48	1279.98	1014.88	1037.21	554.548	471.485	479.85	442.581
Por	1386.04	1522.78	1246.59	1233.44	5109.59	5450.55	4287.57	4391.01
Upp1	23.4921	21.2585	1.79624	9.06943	618.72	699.222	223.764	229.321
Elovl6	478.065	462.092	608.925	635.685	139.242	118.316	120.584	142.768
Gpt	260.763	258.458	139.209	163.25	29.0593	40.9214	49.7254	62.461
Adcy4	61.0795	46.9924	13.4718	23.9103	55.6969	60.4925	52.2116	52.6457
Bola1	573.208	664.607	464.328	413.072	133.188	105.862	208.846	199.875
Gm6634	18.7937	38.0415	3.59248	6.59595	53.2753	51.5965	47.2391	66.0302
Gnaq	685.97	702.649	811.9	867.368	2591.12	2586.94	2661.55	2540.38
Klhl12	888.003	846.983	667.303	673.612	284.539	291.787	307.054	328.366
Nenf	493.335	552.721	352.063	331.447	52.0645	85.4011	42.2665	66.9225
Prdx4	821.05	764.187	594.555	636.509	266.377	269.547	300.838	281.074
Luzp1	98.667	116.362	172.439	157.478	472.213	551.549	443.799	502.365
Pla2g4c	287.779	273.004	150.884	173.144	35.1133	30.2462	32.3215	24.9844
Lyrm4	268.985	298.738	161.662	170.67	93.2318	55.1549	79.5606	64.2456
Helz2	1074.77	1096.49	968.173	898.699	4611.95	4624.11	3050.65	3062.37
Mfsd14a	548.541	557.196	695.145	679.383	1639.43	1636.85	1669.53	1707.86
Pdlim1	1557.53	1727.53	1290.6	1336.5	191.307	173.471	64.643	76.7378
Them6	539.144	636.636	416.728	412.247	102.918	112.089	77.0743	97.2607
Rph3al	111.588	136.502	50.2947	60.1881	29.0593	18.6815	12.4313	15.1691
Tlr13	82.2225	83.9151	52.9891	41.2247	1143	1109.32	542.006	575.533
Kat2a	1973.34	1974.8	2258.77	2271.48	992.858	1002.57	865.221	935.13
Megf9	1205.15	1034.95	944.822	905.294	2109.22	2145.7	2644.15	2572.5
Siglecg	1046.57	1078.59	774.179	798.935	121.08	172.581	19.8901	21.4152
Magi3	37.5874	50.349	81.7289	86.5719	272.431	327.371	343.105	372.089
Pnpla7	1699.66	1673.83	1410.95	1369.48	503.694	555.997	348.077	421.165
Col1a2	204.382	241.675	113.163	103.886	0	0	2.48627	5.3538
Sh2d2a	27.016	40.2792	10.7774	12.3674	301.49	303.352	82.0468	81.1993
Myzap	24.6667	10.0698	1.79624	0.824494	35.1133	30.2462	34.8077	16.9537
Wdr78	64.6034	53.7056	105.08	108.833	260.323	210.834	284.678	288.213
Nqo1	276.033	289.787	177.828	155.005	19.3728	23.1295	33.5646	37.4766
Ighv14-2	31.7144	24.6151	0	0.824494	9.68642	20.4607	23.6195	33.0151
Fam135a	22.3175	24.6151	60.174	46.9962	450.419	424.337	428.881	376.551
P3h1	278.382	286.43	442.773	377.618	75.0698	100.524	96.9644	95.4761
Rras	104.54	73.8453	47.6003	46.1717	217.944	205.496	176.525	185.598
Art4	298.35	260.696	138.31	159.952	3.63241	3.55838	9.94507	3.5692
Btbd11	36.4128	44.7547	91.6082	99.7638	26.6377	49.8173	31.0783	44.615
Ctbp1	5362.08	5370.56	4889.36	4741.67	2196.4	2279.14	2007.66	1957.71
Ifitm10	23.4921	50.349	8.08308	6.59595	27.8485	29.3566	41.0234	32.1228
Senp7	675.399	727.264	868.482	903.645	434.678	414.551	323.215	328.366
Hlf	330.064	344.611	484.985	539.219	46.0105	36.4734	48.4822	41.0458
Mtfp1	478.065	484.47	333.202	302.589	12.108	18.6815	17.4039	16.9537
Slc12a5	54.0319	58.1811	19.7586	18.9634	58.1185	37.363	39.7803	57.1072
Zc3hav1	2185.94	2154.94	2380.02	2515.53	4858.95	4949.71	4890.49	5008.48
Gnpda2	78.6986	72.7264	130.227	124.499	277.274	269.547	411.477	396.181
Acta2	28.1906	25.734	5.38872	6.59595	35.1133	32.0254	52.2116	41.0458
Cbr2	49.3335	62.6566	8.9812	10.7184	1.2108	0	2.48627	0
Ganc	259.588	249.507	391.58	363.602	115.026	127.212	114.368	112.43
Pbx4	670.7	634.398	464.328	451.823	65.3833	41.811	28.5921	34.7997
Gins1	1053.62	949.919	771.485	782.445	270.009	222.399	294.623	297.136
Trim25	1546.96	1482.5	1722.59	1730.61	4630.11	4530.71	3580.23	3753.91
Proser3	359.43	449.785	273.927	282.801	113.815	94.2971	131.772	126.707
AC154486.3	4.69843	4.47547	23.3511	25.5593	71.4374	61.3821	62.1567	69.5994
Ndfip2	236.096	258.458	338.591	332.271	849.983	820.207	762.041	800.393
Tfap4	696.542	539.294	820.881	817.074	296.647	280.222	298.352	321.228
Pura	509.779	502.372	631.378	652.999	1310.09	1375.31	1535.27	1513.34
Htra3	19.9683	11.1887	4.4906	0	734.957	701.001	207.603	190.952
Thra	1111.18	1319.14	1523.21	1538.51	205.836	178.809	190.199	177.568
Recql4	1172.26	1203.9	905.305	980.323	240.95	226.847	339.376	286.428
Mettl23	521.525	434.121	338.591	331.447	144.086	132.55	124.313	117.784
Epop	92.7939	114.124	166.152	152.531	385.035	333.598	503.469	550.549
St6galnac3	331.239	328.947	207.466	229.209	37.5349	50.7069	22.3764	38.3689
Cab39	2621.72	2377.59	2841.65	2760.41	5630.23	5678.28	7713.64	7688.05
Ptpn23	786.986	786.564	617.008	669.489	1584.94	1579.03	1261.78	1401.8
Ccdc27	115.111	116.362	41.3135	42.8737	0	0	0	0
Prim1	1767.78	1744.31	1441.48	1533.56	567.866	572.01	636.484	599.625
Lrrc25	258.413	234.962	176.93	166.548	570.288	552.438	492.281	522.888
Tecpr1	220.826	257.34	159.865	167.372	469.791	483.05	482.336	475.596
Lrrc45	1455.34	1349.35	1136.12	1176.55	395.932	388.753	401.532	391.72
Ly6e	17238.5	18550.8	16307.2	16575.6	7572.36	7717.24	3776.64	3923.44
Srgap3	130.381	106.292	195.79	215.193	41.1673	74.726	31.0783	51.7534
Dctd	712.986	663.488	828.066	881.384	357.187	329.15	269.76	281.074
Syk	2960.01	2998.57	3268.26	3335.08	7625.64	7722.57	7978.43	8107.44
Mrpl34	873.907	982.366	717.598	718.134	197.361	217.061	227.493	204.337
Map4k3	118.635	116.362	180.522	186.336	398.354	385.195	468.661	450.611
Mc5r	172.667	166.711	290.093	316.606	4.84321	0	2.48627	2.6769
Sgip1	22.3175	26.8528	52.0909	55.2411	202.204	211.724	134.258	137.414
Ccdc90b	265.461	250.626	374.516	368.549	173.145	147.673	149.176	155.26
Fut7	431.081	393.841	567.612	587.04	147.718	160.127	106.91	105.291
Cd72	317.144	258.458	193.096	159.127	55.6969	43.5902	19.8901	20.5229
Stab2	61.0795	69.3698	16.1662	14.0164	2.42161	0	6.21567	4.4615
Nfkbia	1135.84	1154.67	988.83	967.956	3914.53	3868.85	2526.05	2319.09
Cisd1	568.51	603.07	408.644	444.402	119.869	108.531	99.4507	88.3377
Top1mt	185.588	194.683	273.028	287.748	133.188	127.212	84.5331	103.507
Tdrd3	657.78	718.313	801.123	867.368	2881.71	2885.85	2343.31	2334.26
Gm49602	169.143	179.019	89.812	100.588	43.5889	41.811	21.1333	34.7997
Cacna1g	70.4764	60.4188	17.0643	12.3674	0	3.55838	1.24313	2.6769
Cdr2l	21.1429	26.8528	6.28684	6.59595	47.2213	52.4861	94.4782	76.7378
Arl4a	604.922	546.007	403.256	427.912	144.086	147.673	114.368	97.2607
Setd6	574.383	575.098	443.671	400.704	188.885	165.465	128.043	117.784
Fhl1	91.6193	98.4603	32.3323	36.2777	10.8972	9.78554	4.97254	4.4615
Liph	24.6667	29.0906	4.4906	9.06943	60.5401	47.1485	13.6745	20.5229
Bcar1	19.9683	21.2585	4.4906	0	21.7944	10.6751	26.1058	34.7997
Ier3	315.969	352.443	416.728	433.684	2455.51	2508.66	1838.59	1761.4
Dpy30	1774.83	1930.05	1595.06	1537.68	556.969	499.952	631.512	667.44
Acvr1b	439.303	417.338	539.77	560.656	1163.58	1123.56	1310.26	1152.85
Endod1	1138.19	1128.94	939.433	865.719	232.474	204.607	222.521	233.783
Airn	57.5557	61.5377	33.2304	28.0328	249.425	200.159	476.12	427.412
Kctd17	180.889	183.494	261.353	264.663	124.713	104.083	37.294	43.7227
Klf2	1333.18	1478.02	1711.82	1702.58	800.341	816.648	361.752	338.182
Cd14	120.984	154.404	229.021	191.283	8814.64	9021.38	2173	2002.32
Msmo1	257.239	325.59	219.141	223.438	939.583	940.302	1307.78	1341.13
Dmxl2	358.255	379.296	278.417	295.993	4065.88	4202.45	2031.28	2090.66
Rfc4	972.574	1009.22	758.013	808.829	251.847	230.405	278.462	323.013
Clcn5	91.6193	107.411	159.865	141.813	747.065	823.765	686.21	639.779
Rbpms	232.572	262.934	370.025	370.198	159.826	193.042	91.9919	100.83
Poc1b	560.287	533.7	714.903	704.942	360.819	342.494	180.254	154.368
Gpt2	50.5081	44.7547	83.5251	79.9759	698.633	693.884	647.673	675.471
Gm11212	16.4445	21.2585	2.69436	0	16.9512	11.5647	22.3764	23.1998
Ndufaf3	481.589	534.819	368.229	365.251	145.296	185.036	177.768	159.722
Nxpe3	444.001	431.883	600.842	587.04	282.117	253.535	210.09	146.337
Grik5	446.351	468.806	316.138	332.271	98.075	110.31	118.098	147.229
Tmem176a	710.637	733.977	968.173	934.152	78.7022	82.7323	36.0509	37.4766
Epm2a	56.3811	53.7056	120.348	110.482	49.6429	42.7006	38.5371	49.9688
Cenpx	1223.94	1278.87	968.173	1050.41	234.896	218.84	246.14	271.259
Klf11	353.557	319.996	484.985	479.031	77.4914	67.6092	49.7254	73.1686
Tubb2b	17.6191	17.9019	3.59248	4.94696	277.274	297.125	175.282	190.952
Zg16	459.271	363.632	245.187	263.014	6.05401	5.33757	4.97254	0
Creb5	19.9683	17.9019	5.38872	4.12247	233.685	225.068	217.548	208.798
Pcgf3	529.748	585.168	687.062	671.138	1716.92	1787.2	1943.02	1889
Polr2g	1117.05	1134.53	925.961	932.503	358.398	339.825	437.583	439.904
Spry1	86.9209	79.4396	154.477	173.144	31.4809	32.915	34.8077	20.5229
Bpifc	45.8097	64.8943	122.144	126.148	38.7457	27.5774	50.9685	54.4303
Atp7b	1148.77	1097.61	891.833	858.298	6.05401	2.66878	6.21567	3.5692
Map6	22.3175	19.0207	0	0.824494	47.2213	46.2589	69.6155	61.5687
Ivd	1368.42	1361.66	1617.51	1663	440.732	485.719	510.928	603.195
Sned1	69.3018	66.0132	38.6191	25.5593	164.669	160.127	114.368	113.322
Haus7	724.732	635.517	518.215	530.15	191.307	220.62	257.329	241.813
Guk1	765.844	795.515	637.665	596.934	239.739	240.191	248.627	264.121
Hist1h4i	408.763	441.953	304.463	284.45	82.3346	62.2716	141.717	140.091
Dnajc19	703.589	681.39	537.076	517.782	222.788	166.354	192.686	190.952
1600014C10Rik	78.6986	92.866	38.6191	46.1717	94.4426	90.7387	83.29	115.107
Siae	378.223	396.079	530.789	496.345	202.204	187.705	233.709	227.536
Igkv5-43	21.1429	12.3075	0	1.64899	36.3241	36.4734	4.97254	12.4922
Sh3yl1	57.5557	51.4679	24.2492	20.6124	53.2753	43.5902	52.2116	50.8611
Fermt2	23.4921	14.5453	0.89812	0.824494	19.3728	22.2399	12.4313	24.0921
Vars2	240.794	256.221	346.674	360.304	133.188	117.427	154.149	176.675
Gm38399	22.3175	42.517	74.5439	102.237	29.0593	18.6815	16.1607	8.923
Rdm1	272.509	298.738	193.994	169.846	61.7509	48.0381	52.2116	57.9995
Gm28187	11.7461	6.71321	30.5361	23.0858	491.586	509.738	610.379	635.317
Trim46	36.4128	53.7056	90.7101	76.6779	181.62	193.042	198.901	232.89
Nhej1	179.715	204.753	117.654	108.009	42.3781	42.7006	31.0783	50.8611
Gm28068	14.0953	14.5453	3.59248	0	32.6917	39.1422	114.368	124.03
Gm26802	0	0	29.638	18.9634	1.2108	0	0	0.8923
Aif1	117.461	109.649	49.3966	43.6982	13.3188	30.2462	6.21567	6.2461
Atp4a	124.508	138.74	62.8684	65.135	6.05401	10.6751	17.4039	14.2768
Slc25a47	115.111	108.53	63.7665	65.9595	162.248	130.77	130.529	149.906
Hemgn	2490.17	2547.66	1043.62	1001.76	0	8.00635	2.48627	0
Pag1	744.701	675.796	594.555	573.023	1652.75	1676.89	1686.93	1650.75
5031425E22Rik	498.033	400.555	343.98	344.639	848.773	794.408	897.543	849.469
Tmem97	958.479	914.115	1128.04	1135.33	374.138	460.81	522.116	569.287
AU022793	9.39685	5.59434	0	0	190.096	209.944	38.5371	51.7534
Gm47350	682.446	665.726	513.724	523.554	182.831	174.361	227.493	207.906
Mzt2	528.573	586.287	405.95	411.423	89.5994	84.5115	101.937	72.2763
Alkbh8	754.097	780.97	965.479	913.539	376.56	385.195	412.72	428.304
Pebp4	16.4445	13.4264	0	2.47348	14.5296	7.11676	87.0194	87.4454
Fam160b1	1110	1113.27	982.543	929.205	2124.96	2144.81	2350.77	2465.42
Uchl1	46.9843	32.4472	17.0643	14.8409	127.134	143.225	57.1842	50.8611
Ighg1	12.9207	26.8528	4.4906	7.42045	54.4861	52.4861	70.8586	65.1379
Dnah14	89.2701	95.1037	41.3135	54.4166	121.08	135.218	105.666	118.676
Pate2	23.4921	17.9019	2.69436	5.77146	15.7404	32.915	54.6979	46.3996
1700029N11Rik	16.4445	17.9019	4.4906	3.29798	100.497	104.972	228.737	188.275
Fam8a1	428.731	322.234	286.5	266.312	595.715	620.937	684.967	594.272
Ighv8-12	9.39685	7.83207	0	0	14.5296	8.89595	11.1882	3.5692
Fgfrl1	370.001	344.611	229.021	252.295	87.1778	110.31	72.1018	105.291
Tle3	1532.86	1569.77	1708.22	1772.66	4300.77	4407.94	3929.55	3949.32
Lamb1	18.7937	17.9019	2.69436	4.12247	53.2753	56.0445	60.9136	47.2919
Dhfr	1378.99	1416.49	1170.25	1193.04	330.549	369.182	446.285	416.704
Hist1h2ac	64.6034	68.2509	150.884	126.148	30.2701	29.3566	36.0509	23.1998
Ighv4-1	19.9683	11.1887	1.79624	0	25.4269	18.6815	8.70194	4.4615
Ppic	214.953	196.921	349.369	305.063	62.9617	50.7069	73.3449	62.461
Paqr4	205.556	213.704	132.024	115.429	64.1725	47.1485	42.2665	55.3226
I830077J02Rik	570.859	532.581	447.264	442.753	1123.62	1154.69	1285.4	1344.7
Fpr3	19.9683	13.4264	0.89812	4.12247	61.7509	80.0635	24.8627	24.0921
Ikzf3	85.7463	67.1321	39.5173	38.7512	274.852	344.273	152.905	164.183
Vsig4	37.5874	30.2094	6.28684	13.1919	92.021	68.4988	29.8352	17.846
Hspa12a	23.4921	8.95094	4.4906	0.824494	56.9077	76.5052	26.1058	29.4459
Gm14005	334.763	288.668	225.428	244.875	1388.79	1306.81	767.014	868.208
Zfp637	404.065	471.043	317.934	320.728	154.983	145.004	144.204	130.276
Nynrin	8.22225	13.4264	33.2304	53.5921	24.2161	8.89595	21.1333	16.0614
Adgrg6	15.2699	38.0415	9.87932	9.89393	382.614	389.643	140.474	110.645
Naprt	186.762	144.334	95.2007	59.3636	7.26482	6.22716	6.21567	6.2461
BC100530	10.5715	13.4264	1.79624	0	2411.92	2320.06	4214.22	3826.18
Wwtr1	7.04764	17.9019	0.89812	0.824494	133.188	128.102	198.901	222.183
Irf5	379.398	372.583	503.845	419.667	4733.03	4731.76	1210.81	1206.39
Hist1h1e	49.3335	30.2094	93.4045	87.3964	38.7457	25.7983	44.7528	41.9381
Wdr6	826.923	891.737	1090.32	998.462	398.354	467.927	472.391	517.534
Map4	966.701	968.939	1101.99	1130.38	4024.71	4093.92	2509.89	2656.38
Svep1	12.9207	15.6641	2.69436	0.824494	13.3188	8.89595	9.94507	8.0307
Slc2a6	96.3177	74.9641	113.163	136.042	2467.62	2505.99	1156.11	1168.02
Pitpnc1	1191.05	1220.68	1462.14	1392.57	589.661	597.808	418.936	472.027
Mrps14	916.193	888.381	703.228	747.816	305.122	274.885	370.454	334.612
Bbc3	129.207	128.67	186.809	183.038	423.781	435.012	493.524	490.765
Myef2	402.89	382.653	469.717	520.256	1150.26	1109.32	1087.74	973.499
Rspo1	7.04764	6.71321	26.0455	24.7348	54.4861	86.2907	93.235	115.999
Hmgcll1	11.7461	14.5453	0.89812	2.47348	130.767	100.524	85.7762	117.784
Ppp2r5a	3058.68	3221.22	2878.47	2829.66	5860.28	6047.47	7102.02	7108.95
Cped1	30.5398	21.2585	56.5815	46.1717	437.1	410.993	258.572	227.536
Wdhd1	2655.79	2618.15	2350.38	2331.67	916.578	910.945	967.158	964.576
Nfs1	561.462	591.881	720.292	733.8	286.96	257.983	277.219	320.336
Cd59a	182.064	201.396	109.571	86.5719	1.2108	0.889595	8.70194	23.1998
Jmy	536.795	558.315	625.989	690.926	2509.99	2467.74	2884.07	2835.73
Zfp169	56.3811	50.349	99.6913	83.2739	232.474	206.386	180.254	215.044
Mid1	51.6827	69.3698	118.552	105.535	33.9025	51.5965	1.24313	5.3538
Gab1	447.525	471.043	309.851	338.867	102.918	93.4075	55.941	46.3996
Gm37795	19.9683	8.95094	3.59248	1.64899	24.2161	30.2462	98.2076	96.3684
Osbpl5	115.111	100.698	164.356	164.074	341.446	350.5	376.67	402.427
Sema3a	17.6191	15.6641	2.69436	2.47348	27.8485	33.8046	45.9959	48.1842
Il13ra1	46.9843	38.0415	22.453	19.7879	632.039	661.859	314.513	328.366
Ighv5-4	9.39685	6.71321	0	0	15.7404	9.78554	11.1882	13.3845
Icam1	189.112	192.445	242.492	258.067	1643.06	1542.56	620.324	579.103
Hk1	6421.57	6460.34	5904.24	5854.73	1376.68	1243.65	1497.98	1493.71
Naglu	312.445	264.053	395.173	420.492	136.821	158.348	150.419	109.753
Ahr	31.7144	27.9717	52.9891	58.5391	749.487	652.073	263.544	238.244
Rfx2	579.081	642.23	430.199	482.329	60.5401	62.2716	65.8861	71.384
Slc25a23	64.6034	73.8453	134.718	126.148	41.1673	35.5838	26.1058	33.9074
Lpin1	823.399	867.122	635.869	690.102	129.556	165.465	101.937	96.3684
Aars	2753.28	2695.35	2417.74	2545.21	5912.35	5786.82	7123.16	7216.92
Nkd2	19.9683	11.1887	0	1.64899	10.8972	6.22716	11.1882	15.1691
Prdm2	1036	1034.95	1172.94	1195.52	3583.98	3575.28	3341.54	3366.65
E330034L11Rik	36.4128	27.9717	10.7774	10.7184	25.4269	24.9087	47.2391	27.6613
Mrps15	1800.67	1883.05	1527.7	1611.89	590.872	611.152	677.508	590.702
4933408B17Rik	34.0636	54.8245	18.8605	18.9634	50.8537	32.915	43.5097	56.2149
Epn2	34.0636	25.734	10.7774	8.24494	25.4269	28.467	27.3489	42.8304
Col4a1	89.2701	62.6566	36.8229	43.6982	89.5994	99.6346	330.674	283.751
Icam2	664.827	681.39	820.881	904.47	276.063	253.535	290.893	246.275
Ifi204	84.5717	102.936	55.6834	65.9595	1348.83	1429.58	202.631	235.567
Zc2hc1a	49.3335	44.7547	95.2007	68.433	276.063	281.112	223.764	238.244
Npl	216.128	221.536	292.787	317.43	130.767	145.004	144.204	138.306
Thy1	82.2225	90.6283	54.7853	40.4002	124.713	141.446	228.737	206.121
Slc8a1	155.048	135.383	200.281	236.63	69.0158	70.278	31.0783	24.9844
Agtr1a	112.762	146.572	54.7853	58.5391	0	0	0	0
Trim45	331.239	368.107	503.845	441.104	136.821	146.783	96.9644	118.676
Crtac1	22.3175	11.1887	3.59248	1.64899	19.3728	19.5711	29.8352	41.9381
Tmem56	1088.86	972.296	811.002	805.531	48.4321	48.0381	48.4822	37.4766
Pknox2	28.1906	19.0207	2.69436	8.24494	15.7404	45.3693	48.4822	30.3382
Mindy3	407.589	387.128	500.253	478.207	1201.12	1263.22	1215.78	1178.73
Scamp1	476.89	439.715	601.74	545.815	1492.92	1353.96	1611.1	1506.2
Gstm2-ps1	164.445	147.691	251.474	245.699	82.3346	63.1612	55.941	58.8918
Mir155hg	5.87303	0	17.0643	13.1919	527.91	575.568	135.502	131.168
Acadm	1059.5	1059.57	1194.5	1296.1	644.147	590.691	595.461	627.287
Pcolce2	14.0953	6.71321	0	0	4.84321	8.00635	4.97254	8.923
Ntn4	467.493	437.477	321.527	312.483	2.42161	2.66878	8.70194	4.4615
Hopx	68.1272	59.3	32.3323	36.2777	234.896	231.295	183.984	183.814
Pmp22	15.2699	6.71321	0	1.64899	231.263	249.087	442.556	416.704
Cd300ld	45.8097	50.349	23.3511	28.0328	288.171	285.56	392.83	402.427
Sgsm2	351.207	366.989	484.985	469.962	205.836	196.6	133.015	122.245
Sntg1	44.6351	20.1396	15.268	13.1919	108.972	84.5115	146.69	176.675
Limch1	11.7461	19.0207	0.89812	3.29798	10.8972	16.0127	52.2116	60.6764
Tubb6	129.207	157.76	191.3	197.879	1066.72	1007.02	614.108	610.333
Kremen1	160.921	136.502	201.179	208.597	599.347	583.574	486.065	500.58
Sytl1	389.969	351.324	251.474	262.189	61.7509	75.6156	73.3449	65.1379
Txlnb	3.52382	1.11887	18.8605	9.89393	277.274	269.547	111.882	99.0453
Fbxo10	325.366	352.443	220.039	232.507	39.9565	25.7983	39.7803	35.692
Tmem107	330.064	306.57	196.688	223.438	36.3241	27.5774	28.5921	16.0614
Lrrc20	703.589	688.104	576.593	549.938	184.042	176.14	241.168	211.475
Nudt19	1037.18	1040.55	864.889	845.106	177.988	174.361	244.897	205.229
Cdk5	649.557	688.104	518.215	526.852	170.723	216.172	172.796	146.337
Cebpb	290.128	303.213	217.345	240.752	1025.55	1012.36	730.963	669.225
Mov10	536.795	632.16	488.577	475.733	1178.11	1243.65	1046.72	977.961
Igkv4-58	3.52382	7.83207	0	0	20.5836	18.6815	100.694	123.137
Adi1	754.097	742.928	934.943	916.013	154.983	152.121	150.419	168.645
Plcg1	8.22225	11.1887	40.4154	28.8573	7.26482	11.5647	13.6745	9.8153
Nedd9	786.986	785.445	659.22	663.718	2426.45	2336.97	1582.51	1599
Atp5o	365.303	363.632	261.353	272.083	123.502	124.543	120.584	118.676
Col7a1	46.9843	52.5868	24.2492	23.0858	111.394	130.77	106.91	129.383
P2ry10b	17.6191	22.3774	9.87932	3.29798	167.091	151.231	87.0194	99.9376
Mrvi1	187.937	189.089	122.144	91.5188	9.68642	7.11676	29.8352	20.5229
Stfa3	9.39685	11.1887	0.89812	0.824494	937.161	1068.4	1246.86	1253.68
9330159M07Rik	162.096	180.138	238.9	220.964	705.898	724.13	885.111	908.361
Timm17b	1141.72	1105.44	891.833	973.727	250.636	233.074	284.678	284.644
Adgrl3	11.7461	15.6641	4.4906	0.824494	47.2213	40.0318	103.18	104.399
Mx1	102.191	79.4396	128.431	126.972	1999.04	2115.46	410.234	442.581
Camk2n1	8.22225	16.783	0	1.64899	52.0645	56.0445	9.94507	14.2768
Esam	137.429	79.4396	40.4154	45.3472	2.42161	1.77919	3.7294	1.7846
Rab3ip	214.953	232.724	281.111	299.291	731.325	741.033	1309.02	1284.91
Pcsk4	260.763	255.102	161.662	169.021	29.0593	41.811	64.643	59.7841
AC166172.1	21.1429	5.59434	5.38872	0	31.4809	38.2526	43.5097	35.692
Rps6kl1	92.7939	81.6773	47.6003	55.2411	124.713	107.641	172.796	180.245
Gm32856	64.6034	59.3	105.978	89.0454	307.544	275.774	400.289	397.073
Lefty1	140.953	115.243	57.4797	61.0126	4.84321	1.77919	2.48627	0.8923
Sox12	609.621	593	447.264	455.945	75.0698	127.212	84.5331	115.999
Igkv2-109	9.39685	3.3566	0	0	21.7944	28.467	3.7294	5.3538
Gm26621	28.1906	15.6641	3.59248	6.59595	31.4809	29.3566	12.4313	16.0614
Gm21188	318.318	384.89	280.213	270.434	1965.13	1982.91	815.496	953.868
Mrpl22	669.526	785.445	557.732	610.95	270.009	273.995	305.811	274.828
Nectin3	10.5715	15.6641	0	5.77146	265.166	267.768	256.086	212.367
Calhm2	149.175	181.257	232.613	241.577	65.3833	79.174	58.4273	54.4303
Dubr	92.7939	123.075	79.0345	61.8371	457.683	462.589	390.344	366.735
Mns1	1454.16	1457.88	1267.25	1195.52	124.713	145.894	141.717	166.86
Wdsub1	554.414	571.741	443.671	429.561	156.194	160.127	106.91	140.091
Fam209	25.8413	22.3774	5.38872	8.24494	20.5836	22.2399	31.0783	24.0921
Tbxa2r	118.635	119.719	58.3778	58.5391	12.108	12.4543	8.70194	8.0307
Sox18	35.2382	32.4472	5.38872	0.824494	0	0	0	0
Gramd1b	872.733	929.779	785.855	761.832	2082.58	2123.46	1938.05	1847.95
Rasal2	99.8416	70.4887	122.144	132.744	386.246	375.409	406.505	390.827
Nrp1	93.9685	86.1528	180.522	156.654	19.3728	20.4607	7.4588	8.923
Cdca5	1267.4	1147.96	1029.25	1012.48	347.5	359.396	464.932	508.611
Rabac1	1295.59	1340.4	1127.14	1071.02	260.323	329.15	208.846	183.814
Lrrc14	683.621	690.341	562.223	538.395	198.572	233.963	236.195	223.967
Pomgnt2	148	184.613	289.195	246.524	13.3188	19.5711	21.1333	32.1228
Pik3ip1	623.716	656.775	807.41	799.759	76.2806	70.278	73.3449	66.9225
Ptges2	567.335	567.266	457.143	422.965	108.972	104.972	120.584	116.891
Lat	219.651	276.36	145.495	170.67	62.9617	67.6092	49.7254	51.7534
Cptp	361.779	424.051	290.991	282.801	100.497	89.8491	96.9644	131.168
Zfp982	8.22225	8.95094	27.8417	36.2777	3.63241	3.55838	0	0
Atg9b	84.5717	78.3207	114.061	145.935	21.7944	30.2462	11.1882	12.4922
Large1	82.2225	78.3207	112.265	126.972	627.196	593.36	601.677	657.625
Aplf	596.7	551.602	454.449	440.28	148.929	145.894	165.337	170.429
Retsat	546.192	620.972	722.986	723.081	136.821	153.9	340.619	331.936
Zfp629	305.398	397.198	458.939	495.521	215.523	181.477	128.043	130.276
Srgap1	42.2858	36.9226	22.453	17.3144	231.263	228.626	253.599	213.26
Akr1b8	12.9207	8.95094	0	1.64899	32.6917	37.363	42.2665	55.3226
Igkv3-12	0	12.3075	0	0	39.9565	31.1358	2.48627	2.6769
BC064078	119.81	83.9151	152.68	143.462	14.5296	18.6815	1.24313	2.6769
Serpini1	39.9366	40.2792	69.1552	93.9923	30.2701	26.6878	9.94507	8.923
Aldh1l1	44.6351	33.566	88.9139	69.2575	20.5836	31.1358	36.0509	33.0151
P2ry6	23.4921	36.9226	8.9812	11.5429	50.8537	48.9277	18.647	25.8767
Itga7	1.17461	10.0698	0	0	23.0053	26.6878	22.3764	20.5229
Gid4	842.193	872.717	1019.37	1007.53	406.83	395.87	371.697	352.458
Ccdc158	62.2542	68.2509	115.857	121.201	54.4861	46.2589	48.4822	49.9688
Rab6a	1377.81	1442.22	1284.31	1229.32	4479.97	4480.89	5545.62	5784.78
Gm10146	120.984	220.417	77.2383	110.482	25.4269	23.1295	48.4822	40.1535
Sbf2	56.3811	49.2302	23.3511	36.2777	572.71	569.341	496.01	574.641
Fas	57.5557	60.4188	29.638	39.5757	604.191	665.417	324.458	356.92
Igsf3	253.715	303.213	169.745	199.528	89.5994	87.1803	63.3998	66.9225
Gm5483	18.7937	11.1887	2.69436	6.59595	5040.57	5030.66	3808.96	3860.09
Ighv1-76	8.22225	16.783	0	1.64899	8.47562	15.1231	7.4588	12.4922
Efemp2	28.1906	29.0906	9.87932	10.7184	25.4269	18.6815	22.3764	22.3075
Epdr1	831.622	874.954	633.174	681.032	38.7457	58.7133	38.5371	57.9995
Jazf1	38.762	38.0415	18.8605	18.9634	227.631	214.392	176.525	190.06
Ptprj	682.446	712.719	596.352	596.109	2304.16	2285.37	1265.51	1221.56
Cd300e	11.7461	10.0698	0.89812	2.47348	33.9025	30.2462	18.647	9.8153
Socs1	45.8097	54.8245	22.453	31.3308	216.734	245.528	130.529	101.722
Erich5	4.69843	8.95094	36.8229	37.1022	10.8972	3.55838	3.7294	6.2461
Ptprn	5.87303	13.4264	0	1.64899	79.913	74.726	28.5921	43.7227
AI413582	313.62	266.29	200.281	196.23	67.805	104.972	88.2625	69.5994
Gm11998	17.6191	24.6151	7.18496	7.42045	19.3728	15.1231	14.9176	19.6306
Gm34983	19.9683	23.4962	6.28684	8.24494	56.9077	56.0445	47.2391	45.5073
Uqcc3	479.24	468.806	370.025	361.128	159.826	194.821	147.933	165.968
Tmem132e	37.5874	25.734	1.79624	4.12247	0	0	0	0
Hist1h1b	21.1429	17.9019	51.1928	55.2411	18.162	9.78554	18.647	29.4459
Tmem215	15.2699	7.83207	27.8417	28.8573	169.512	223.288	272.246	278.398
Igkv8-19	10.5715	11.1887	1.79624	0	10.8972	13.3439	23.6195	21.4152
5430405H02Rik	37.5874	49.2302	22.453	18.1389	47.2213	50.7069	59.6704	77.6301
Stk38l	166.794	175.662	111.367	126.148	385.035	400.318	356.779	342.643
Clspn	1962.77	2181.79	1710.92	1879.85	675.628	725.909	737.178	733.47
Alox15	10.5715	12.3075	32.3323	26.3838	167.091	160.127	65.8861	54.4303
Fam189b	428.731	450.904	578.389	553.236	127.134	129.881	142.96	161.506
Rnase6	129.207	139.858	203.873	211.895	93.2318	112.979	36.0509	38.3689
Tnfrsf14	683.621	709.362	568.51	539.219	205.836	192.153	90.7488	92.7992
Pold1	4113.47	4237.15	3840.36	3756.39	1270.13	1248.1	1397.28	1565.09
Lpar5	45.8097	58.1811	92.5063	93.1678	16.9512	14.2335	14.9176	14.2768
Mt2	193.81	111.887	74.5439	91.5188	15.7404	20.4607	26.1058	30.3382
Scube1	5.87303	3.3566	0	0	175.566	122.764	82.0468	64.2456
Akr1c18	4.69843	4.47547	0	0	113.815	133.439	100.694	116.891
Creb3l1	50.5081	36.9226	13.4718	25.5593	55.6969	48.9277	84.5331	74.0609
Ighv1-82	7.04764	14.5453	0	0.824494	37.5349	48.9277	91.9919	97.2607
Cdc14b	41.1112	29.0906	59.2759	56.8901	715.584	724.13	560.653	569.287
Brip1	522.7	552.721	642.156	667.84	316.019	300.683	288.407	260.552
Chst12	1818.29	1947.95	1676.79	1616.01	783.389	745.481	794.362	816.454
Stc2	4.69843	2.23774	16.1662	12.3674	254.269	262.431	380.399	379.227
Mdp1	561.462	647.824	492.17	440.28	156.194	158.348	140.474	131.168
B230303A05Rik	21.1429	15.6641	8.08308	5.77146	824.557	962.542	657.618	778.978
Ndufa3	1602.16	1584.32	1360.65	1400.82	496.429	523.971	488.552	570.18
AC169509.1	35.2382	33.566	17.0643	11.5429	49.6429	69.3884	85.7762	78.5224
Shisa2	8.22225	20.1396	34.1285	28.8573	129.556	104.972	75.8312	76.7378
Cyp4f18	122.159	92.866	74.5439	68.433	766.438	809.531	253.599	234.675
Gm4869	14.0953	24.6151	6.28684	6.59595	93.2318	87.1803	89.5056	87.4454
Bmt2	183.239	144.334	220.039	217.666	478.267	488.388	478.606	554.118
Igkv8-24	7.04764	3.3566	0	0	20.5836	18.6815	8.70194	6.2461
Pced1b	480.414	474.4	410.441	378.443	1270.13	1355.74	1328.91	1282.23
D10Jhu81e	1185.18	1114.39	1020.26	944.046	439.521	452.804	452.501	437.227
Crlf3	1568.1	1558.58	1742.35	1701.76	5917.19	5999.43	6776.32	6455.79
Oas1h	16.4445	14.5453	8.9812	1.64899	104.129	118.316	59.6704	63.3533
Nr1d2	176.191	132.026	241.594	206.948	84.7562	96.0763	67.1292	60.6764
Trap1	4273.22	4365.82	4668.43	4685.6	1887.64	1842.35	2314.72	2212.01
Ptpn18	431.081	415.1	331.406	277.03	67.805	97.8554	99.4507	88.3377
Dcun1d3	211.429	203.634	135.616	172.319	1025.55	1103.99	554.438	505.042
Glrp1	51.6827	74.9641	84.4233	100.588	950.48	1033.71	1797.57	1744.45
Shank3	1142.89	1154.67	952.007	916.013	55.6969	37.363	42.2665	44.615
Crocc	338.287	358.038	461.634	436.157	181.62	157.458	155.392	120.46
Pira2	24.6667	34.6849	12.5737	15.6654	306.333	307.8	99.4507	106.184
L2hgdh	446.351	467.687	582.88	562.305	147.718	173.471	151.662	173.998
Prkar1b	58.7303	64.8943	38.6191	28.8573	153.772	144.114	83.29	77.6301
Tcf7l2	110.413	74.9641	51.1928	65.9595	452.84	459.921	232.466	290.89
Art2a-ps	24.6667	17.9019	6.28684	9.06943	123.502	137.887	31.0783	9.8153
Phactr1	10.5715	24.6151	4.4906	5.77146	71.4374	59.6029	37.294	53.538
Edaradd	54.0319	61.5377	31.4342	33.8043	136.821	130.77	218.792	245.382
Nfil3	272.509	253.983	238.002	180.564	1530.45	1547.01	1110.12	1188.54
Adam3	39.9366	61.5377	73.6458	85.7474	282.117	287.339	400.289	405.996
Nes	10.5715	17.9019	5.38872	4.12247	61.7509	71.1676	48.4822	55.3226
Cacna1b	12.9207	7.83207	18.8605	28.8573	653.833	657.411	744.637	725.44
Akap17b	90.4447	72.7264	119.45	141.813	60.5401	49.8173	41.0234	55.3226
Gm7854	34.0636	17.9019	13.4718	6.59595	72.6482	74.726	58.4273	44.615
Zranb3	337.112	373.702	465.226	451.823	151.35	132.55	181.498	198.983
Gsta4	97.4924	117.481	50.2947	56.8901	1.2108	4.44797	7.4588	5.3538
Tal2	10.5715	14.5453	0.89812	0	6.05401	7.11676	12.4313	9.8153
Srxn1	117.461	128.67	85.3214	91.5188	369.295	367.403	246.14	249.844
Golm1	879.78	945.443	1077.74	1084.21	286.96	292.677	233.709	280.182
Zdhhc1	528.573	460.973	362.84	387.512	136.821	139.666	109.396	74.0609
Sipa1l2	210.255	227.13	154.477	175.617	880.254	906.497	564.383	504.149
Mmp11	51.6827	43.6358	18.8605	18.9634	7.26482	0.889595	1.24313	4.4615
Gm14085	185.588	186.851	289.195	285.275	9.68642	13.3439	8.70194	3.5692
Gm26583	4.69843	7.83207	0	0	7.26482	10.6751	7.4588	9.8153
Slfn10-ps	49.3335	36.9226	88.9139	54.4166	332.971	321.144	203.874	215.937
Ighv1-81	21.1429	7.83207	4.4906	0.824494	18.162	10.6751	26.1058	30.3382
Aatk	455.747	475.519	584.676	611.775	163.458	154.79	114.368	107.076
Fbln1	36.4128	34.6849	10.7774	24.7348	148.929	147.673	154.149	137.414
Gm28905	14.0953	7.83207	1.79624	0.824494	19.3728	26.6878	34.8077	30.3382
Aldh16a1	1545.78	1612.29	1381.31	1396.69	680.471	636.06	581.787	578.21
E2f8	2419.69	2518.57	2204.88	2217.06	702.266	659.19	882.625	814.67
Arhgef12	530.922	544.889	379.007	440.28	156.194	171.692	103.18	98.153
Scrn2	378.223	394.96	308.055	274.557	79.913	93.4075	91.9919	94.5838
Zadh2	783.463	727.264	914.286	873.964	289.382	316.696	328.187	349.782
Poc1a	763.494	751.879	624.193	624.966	185.253	204.607	279.705	339.074
Atf5	210.255	195.802	141.005	171.495	1170.85	1099.54	1194.65	1223.34
BC030867	772.891	841.388	678.08	657.122	214.312	249.087	275.976	321.228
Nab2	39.9366	55.9434	92.5063	59.3636	615.088	672.534	303.325	338.182
Gls2	165.62	181.257	103.284	100.588	7.26482	13.3439	2.48627	8.923
Lama3	22.3175	2.23774	0	1.64899	26.6377	24.9087	9.94507	11.5999
Fbln2	11.7461	7.83207	0.89812	0	19.3728	19.5711	63.3998	69.5994
5430430B14Rik	25.8413	22.3774	6.28684	9.06943	24.2161	27.5774	33.5646	25.8767
Ets2	438.128	433.002	376.312	356.181	2247.25	2194.63	2666.52	2791.11
Fap	24.6667	12.3075	6.28684	5.77146	41.1673	37.363	34.8077	38.3689
Lilra6	41.1112	38.0415	20.6568	23.0858	691.368	762.383	216.305	207.014
Hsd17b1	75.1748	81.6773	120.348	131.095	27.8485	21.3503	44.7528	43.7227
Scnn1a	522.7	512.441	379.905	401.529	31.4809	26.6878	111.882	101.722
Ncr3-ps	19.9683	15.6641	3.59248	7.42045	18.162	27.5774	27.3489	37.4766
Ppm1l	616.669	511.322	426.607	441.104	117.448	137.887	104.423	122.245
Irx3	4.69843	4.47547	0	0	8.47562	3.55838	1.24313	4.4615
Igkv4-57	5.87303	15.6641	0.89812	0	19.3728	30.2462	7.4588	7.1384
Trac	16.4445	17.9019	1.79624	8.24494	89.5994	75.6156	31.0783	30.3382
Gng11	142.127	102.936	71.8496	53.5921	10.8972	15.1231	2.48627	5.3538
1500011B03Rik	560.287	559.434	457.143	441.104	164.669	138.777	187.713	178.46
Grhpr	458.097	450.904	353.859	349.585	90.8102	102.303	182.741	158.829
Tamm41	808.129	849.22	695.145	694.224	296.647	321.144	324.458	318.551
Plin4	4.69843	8.95094	0	0	1.2108	5.33757	4.97254	6.2461
Slc18a2	456.922	478.875	561.325	615.897	162.248	134.329	187.713	171.322
Abhd4	853.939	838.032	1003.2	981.972	392.3	378.078	436.34	432.765
Cd40	14.0953	26.8528	8.9812	8.24494	431.046	412.772	88.2625	90.1223
Abhd15	116.286	93.9849	149.088	159.127	73.859	75.6156	27.3489	33.9074
Cep250	198.509	108.53	286.5	270.434	159.826	111.199	95.7213	113.322
Lmo4	1303.81	1418.72	1213.36	1230.15	3213.47	3255.03	5334.29	5216.38
Tmem250-ps	1383.69	1391.87	1161.27	1238.39	370.506	376.299	427.638	420.273
Lonrf2	81.0479	81.6773	24.2492	42.0492	2.42161	2.66878	4.97254	10.7076
Vstm4	28.1906	49.2302	8.08308	6.59595	0	0	0	0
Trim36	8.22225	8.95094	23.3511	20.6124	125.923	119.206	33.5646	58.8918
Flnc	4.69843	3.3566	0	0	21.7944	29.3566	29.8352	18.7383
Hspb1	5.87303	4.47547	0	0	9.68642	4.44797	11.1882	14.2768
Ighv1-64	12.9207	8.95094	0.89812	2.47348	29.0593	25.7983	9.94507	9.8153
Capn11	4.69843	1.11887	25.1474	19.7879	3.63241	4.44797	1.24313	1.7846
Slc19a1	1172.26	1170.34	1336.4	1320.84	673.206	607.593	626.539	680.825
Doc2g	84.5717	87.2717	40.4154	44.5227	9.68642	10.6751	18.647	8.923
Gm10033	25.8413	34.6849	45.8041	60.1881	205.836	201.938	142.96	161.506
Msrb2	480.414	460.973	352.063	375.969	100.497	106.751	136.745	126.707
Uba3	677.748	584.049	723.885	737.098	1536.51	1522.99	2153.11	2153.12
Bcl2a1a	8.22225	13.4264	3.59248	2.47348	774.914	776.616	1217.03	1219.77
Gm46224	18.7937	22.3774	10.7774	7.42045	761.595	750.818	302.082	331.043
Cdkn1c	18.7937	27.9717	15.268	7.42045	108.972	95.1867	128.043	127.599
Ppp1r3d	75.1748	126.432	67.359	61.0126	194.939	208.165	333.16	289.105
Rhoq	25.8413	31.3283	52.0909	43.6982	1059.45	1138.68	842.845	824.485
Bicd1	84.5717	74.9641	143.699	126.148	69.0158	64.0508	65.8861	49.9688
Btg3	239.62	239.438	326.916	280.328	708.32	684.099	844.088	769.162
Ndufa5	1141.72	1003.62	882.852	921.784	380.192	341.604	299.595	339.966
Gpc3	19.9683	21.2585	44.0079	49.4696	12.108	14.2335	34.8077	12.4922
Rab12	382.922	417.338	507.438	457.594	1368.21	1401.11	1525.33	1480.33
Tac2	65.778	66.0132	19.7586	27.2083	1.2108	0	0	0
Smagp	27.016	55.9434	18.8605	16.4899	49.6429	60.4925	55.941	42.8304
Mid1-ps1	45.8097	48.1113	70.9515	100.588	16.9512	9.78554	0	0
Ccdc57	555.589	606.426	431.996	497.994	214.312	177.029	190.199	201.66
Nkx2-3	55.2065	54.8245	26.9436	42.8737	0	0	0	0
Cpeb4	388.795	398.317	326.916	324.851	1317.35	1269.45	1163.57	1116.27
Maoa	179.715	173.424	247.881	258.067	98.075	108.531	69.6155	52.6457
Lmcd1	86.9209	110.768	48.4985	46.9962	2.42161	0	13.6745	17.846
Scn11a	3.52382	8.95094	0	0	1.2108	4.44797	6.21567	3.5692
Tent4a	688.32	732.858	630.48	596.109	1443.28	1530.99	1377.39	1327.74
Syt8	7.04764	11.1887	0.89812	0.824494	27.8485	13.3439	39.7803	38.3689
Cinp	1276.8	1151.31	1042.72	1057.83	495.218	491.946	493.524	490.765
Enpp3	49.3335	59.3	22.453	10.7184	0	0.889595	1.24313	0
Mthfs	74.0002	70.4887	43.1097	45.3472	254.269	287.339	118.098	165.968
Efcc1	39.9366	39.1604	80.8308	85.7474	4.84321	5.33757	2.48627	3.5692
1700063H04Rik	43.4604	43.6358	10.7774	11.5429	0	0	0	0.8923
Gpr160	564.986	573.979	699.635	700.82	144.086	161.906	304.568	240.029
Klra5	10.5715	6.71321	0.89812	0.824494	50.8537	39.1422	33.5646	29.4459
Il4ra	656.605	556.077	722.088	677.734	2606.86	2610.07	1445.76	1441.96
Pcp4l1	196.159	201.396	331.406	256.418	42.3781	40.0318	22.3764	31.2305
Uqcrc1	6003.41	6190.69	5688.69	5731.06	2017.2	2027.39	2400.49	2379.76
Fam110c	41.1112	52.5868	24.2492	28.8573	393.511	400.318	256.086	332.828
Pdzd4	50.5081	62.6566	74.5439	97.2903	320.863	363.844	271.003	323.013
Lpp	84.5717	99.5792	124.839	126.972	726.482	709.007	595.461	619.256
Vmn2r97	14.0953	17.9019	4.4906	8.24494	1626.11	1667.99	607.892	625.502
Chst7	7.04764	14.5453	1.79624	1.64899	7.26482	8.89595	6.21567	9.8153
Arhgef26	30.5398	27.9717	12.5737	11.5429	54.4861	50.7069	41.0234	41.9381
Riok3	2304.58	2300.39	2124.95	2116.48	5779.16	5569.75	5352.93	5500.14
Synj1	669.526	671.321	788.549	754.412	1668.49	1674.22	1551.43	1586.51
Hscb	480.414	507.966	399.663	394.108	167.091	161.906	175.282	149.906
Ier5	581.43	551.602	479.596	481.505	1143	1099.54	1254.32	1234.05
C3ar1	10.5715	4.47547	0	1.64899	217.944	227.736	13.6745	16.9537
Phf13	90.4447	58.1811	96.0988	122.025	322.074	298.014	435.097	409.566
Napepld	90.4447	85.0339	149.986	119.552	70.2266	63.1612	60.9136	57.9995
Tmem255a	23.4921	10.0698	0.89812	5.77146	27.8485	15.1231	8.70194	20.5229
Mthfsl	138.604	173.424	117.654	99.7638	374.138	297.125	251.113	200.767
Gm2511	5.87303	1.11887	0	0	92.021	103.193	101.937	95.4761
Gsg1l	7.04764	4.47547	0	0	6.05401	8.00635	2.48627	8.0307
Agbl5	372.35	345.73	453.55	454.296	210.68	181.477	252.356	198.983
Prim2	1860.58	1847.25	1648.95	1642.39	429.835	477.712	478.606	458.642
Laptm4b	90.4447	115.243	138.31	148.409	349.922	410.993	522.116	436.335
St8sia6	49.3335	74.9641	136.514	108.009	14.5296	7.11676	3.7294	2.6769
Mapk12	30.5398	39.1604	11.6756	7.42045	2.42161	1.77919	0	0.8923
Rapgefl1	41.1112	30.2094	17.9624	18.9634	84.7562	70.278	104.423	114.214
Lrrc4c	7.04764	10.0698	0	0.824494	7.26482	6.22716	11.1882	7.1384
Adamtsl4	35.2382	35.8038	12.5737	18.9634	77.4914	52.4861	39.7803	30.3382
Mgl2	502.732	474.4	619.703	611.775	56.9077	38.2526	49.7254	51.7534
Bahd1	744.701	707.124	837.946	816.249	2737.62	2707.04	2379.36	2203.09
Islr	51.6827	57.0622	9.87932	22.2613	0	0	0	0.8923
Necap1	432.255	410.624	377.21	319.904	1078.83	1160.92	943.539	922.638
Caly	0	0	7.18496	1.64899	46.0105	66.7196	34.8077	33.9074
B3galt5	9.39685	8.95094	23.3511	20.6124	85.967	74.726	48.4822	47.2919
Rph3a	15.2699	6.71321	0	2.47348	8.47562	12.4543	13.6745	13.3845
Gm11451	145.651	107.411	70.9515	83.2739	30.2701	30.2462	27.3489	36.5843
Shc2	2.34921	6.71321	0	0	7.26482	9.78554	13.6745	12.4922
Iqcn	4.69843	5.59434	14.3699	18.1389	104.129	93.4075	48.4822	35.692
Ephb6	37.5874	42.517	84.4233	81.6249	9.68642	11.5647	6.21567	8.0307
Nhsl2	845.717	824.605	705.922	742.045	1641.85	1729.37	1844.81	1904.17
Bivm	160.921	138.74	222.734	216.842	16.9512	18.6815	53.4548	45.5073
AC147020.1	109.238	96.2226	46.7022	54.4166	0	0	0	0
Ikbke	1433.02	1297.89	1226.83	1235.09	3954.48	3927.56	2655.33	2709.02
A330040F15Rik	17.6191	36.9226	12.5737	15.6654	289.382	273.995	57.1842	53.538
Morc4	22.3175	8.95094	35.9248	33.8043	82.3346	99.6346	69.6155	78.5224
Ighv3-8	2.34921	7.83207	0	0	13.3188	13.3439	4.97254	4.4615
Foxc1	7.04764	10.0698	2.69436	0	25.4269	30.2462	52.2116	51.7534
Ltk	4.69843	4.47547	0	0	14.5296	9.78554	6.21567	8.923
Il17rb	3.52382	1.11887	11.6756	9.06943	0	0	0	0
Nudt1	707.113	648.943	559.529	568.076	221.577	187.705	208.846	199.875
Smad6	14.0953	31.3283	38.6191	46.1717	112.605	89.8491	147.933	165.968
Acss2	501.557	521.392	380.803	393.284	33.9025	16.9023	39.7803	23.1998
Oaz3	0	0	6.28684	2.47348	19.3728	20.4607	16.1607	15.1691
Nags	113.937	157.76	61.0721	82.4494	0	0	0	0
Prkaa2	24.6667	24.6151	11.6756	8.24494	64.1725	72.0572	58.4273	63.3533
Etv4	5.87303	8.95094	1.79624	0.824494	30.2701	36.4734	41.0234	51.7534
Prps1	1255.65	1274.39	1424.42	1416.48	646.569	649.404	641.457	646.917
Ighv5-17	10.5715	4.47547	0	1.64899	60.5401	47.1485	9.94507	14.2768
Itk	38.762	40.2792	24.2492	18.1389	90.8102	104.083	36.0509	49.0765
Arhgef15	32.889	46.9924	10.7774	18.9634	0	1.77919	1.24313	0.8923
Adamts1	5.87303	12.3075	2.69436	0.824494	43.5889	42.7006	68.3724	74.0609
Mark1	10.5715	4.47547	0.89812	0	64.1725	58.7133	75.8312	62.461
Pabpc1l	46.9843	39.1604	24.2492	20.6124	50.8537	50.7069	53.4548	66.0302
Syt14	0	0	2.69436	4.94696	90.8102	116.537	101.937	64.2456
Stx7	938.511	971.177	1109.18	1033.09	2687.98	2681.24	2497.46	2431.52
Tnf	233.747	200.277	172.439	178.091	3941.16	4035.2	1949.23	2143.3
Paqr3	9.39685	24.6151	35.9248	29.6818	199.782	249.087	228.737	223.075
A430093F15Rik	8.22225	8.95094	2.69436	0.824494	136.821	110.31	57.1842	47.2919
Tmem131	2174.2	2414.52	2071.96	2120.6	4803.25	4824.27	5029.72	5070.94
Rtn4r	92.7939	126.432	167.948	181.389	50.8537	40.0318	26.1058	20.5229
4933404O12Rik	535.621	483.351	630.48	633.211	33.9025	35.5838	58.4273	55.3226
Fbxl5	852.764	811.179	985.237	892.927	3030.64	3037.08	2447.73	2489.52
Chrm3	12.9207	11.1887	0.89812	3.29798	15.7404	9.78554	19.8901	9.8153
Lcp1	10416.4	10881	11293	11073.8	29745.8	29623.5	26168	26193.5
Zbtb8os	350.033	359.156	456.245	428.737	197.361	199.269	186.47	215.044
Gm10043	10.5715	8.95094	28.7398	27.2083	12.108	10.6751	8.70194	10.7076
Dap	2048.51	2236.62	2450.97	2356.4	588.45	502.621	677.508	677.256
Csnk1g3	433.43	443.072	525.4	496.345	2001.46	2056.74	2246.34	2228.96
Mllt3	839.844	833.556	693.348	698.346	108.972	112.089	96.9644	92.7992
Rab38	461.62	422.932	564.019	583.742	48.4321	56.9341	62.1567	86.5531
Il13ra2	7.04764	7.83207	0	0	2.42161	6.22716	3.7294	4.4615
Pde8a	304.223	360.275	265.843	289.397	2566.9	2590.5	3637.41	3462.12
Gm42031	3.52382	34.6849	4.4906	1.64899	66.5941	52.4861	19.8901	18.7383
Map10	11.7461	14.5453	28.7398	27.2083	108.972	122.764	141.717	114.214
Spryd4	485.113	454.26	357.452	399.055	153.772	153.9	177.768	171.322
Gm11755	10.5715	3.3566	0	0.824494	101.707	113.868	602.92	606.764
Stk10	1097.08	1020.41	925.063	967.132	3405.99	3535.25	2943.74	2959.76
Ighv1-53	18.7937	11.1887	7.18496	2.47348	72.6482	77.3948	34.8077	52.6457
Speg	8.22225	21.2585	4.4906	4.94696	77.4914	54.2653	70.8586	69.5994
Arhgef3	508.605	488.945	568.51	585.391	1888.85	1845.91	2177.97	2119.21
Cdkl5	24.6667	30.2094	58.3778	39.5757	162.248	179.698	144.204	136.522
Esco2	878.606	810.06	733.764	700.82	272.431	257.093	287.164	307.843
Slc25a18	36.4128	40.2792	23.3511	16.4899	48.4321	49.8173	59.6704	60.6764
B3galnt1	8.22225	16.783	2.69436	4.12247	71.4374	71.1676	33.5646	29.4459
Fat1	7.04764	14.5453	1.79624	4.12247	23.0053	33.8046	42.2665	41.0458
G6pc3	1963.94	1840.54	2203.09	2097.51	452.84	491.946	559.41	573.749
Errfi1	29.3652	20.1396	6.28684	18.9634	1933.65	1958	399.046	373.874
Fh1	2313.98	2373.12	2103.4	2177.49	841.508	835.33	1045.48	1029.71
Parp12	306.572	229.368	240.696	196.23	1076.4	1079.97	615.351	598.733
Gm26809	64.6034	43.6358	77.2383	85.7474	202.204	244.639	242.411	262.336
Dnaaf1	55.2065	73.8453	26.9436	32.9798	6.05401	8.00635	12.4313	3.5692
Lin28b	0	0	3.59248	4.12247	25.4269	24.9087	31.0783	12.4922
Ercc6l	749.399	765.305	895.425	868.192	364.452	429.674	382.885	418.489
Sele	30.5398	34.6849	65.5627	64.3105	32.6917	30.2462	13.6745	16.9537
Col6a5	1.17461	7.83207	0	0	14.5296	8.00635	11.1882	8.0307
Dennd1a	853.939	967.82	1024.75	1099.88	523.067	443.018	456.23	449.719
Ramp3	3.52382	2.23774	0	0	65.3833	54.2653	4.97254	7.1384
Lrrc6	5.87303	10.0698	0	0.824494	14.5296	16.0127	24.8627	32.1228
Adgrb1	3.52382	2.23774	0	0	20.5836	17.7919	47.2391	49.9688
Pim1	1216.89	1217.33	1276.23	1379.38	15722.3	15574.1	9594.51	9588.65
Il1rl1	723.558	748.522	598.148	601.881	21.7944	26.6878	6.21567	2.6769
Rnf152	7.04764	7.83207	0.89812	0	41.1673	23.1295	21.1333	27.6613
Armcx1	85.7463	78.3207	127.533	142.637	9.68642	11.5647	31.0783	19.6306
2010016I18Rik	7.04764	2.23774	0	0	2.42161	4.44797	14.9176	14.2768
Irs1	4.69843	3.3566	0	0	9.68642	14.2335	12.4313	14.2768
Helq	708.288	745.166	605.333	617.546	293.014	265.989	225.007	233.783
Neb	41.1112	53.7056	38.6191	11.5429	52.0645	53.3757	67.1292	65.1379
Rbm12b1	122.159	90.6283	67.359	76.6779	167.091	161.017	182.741	165.075
Cdk14	23.4921	26.8528	43.1097	42.8737	273.641	299.793	207.603	200.767
Robo4	96.3177	121.957	55.6834	58.5391	0	1.77919	6.21567	2.6769
Cdk5r1	130.381	164.474	194.892	224.262	33.9025	36.4734	31.0783	37.4766
Tpcn1	2880.14	3110.45	2798.54	2699.39	1147.84	1180.49	1228.22	1212.64
Lrp1	799.907	713.838	655.627	697.522	3995.65	3937.35	1645.91	1574.02
Rnf183	8.22225	0	0	0	3.63241	6.22716	3.7294	3.5692
Enpp5	331.239	293.143	206.568	242.401	20.5836	14.2335	21.1333	24.0921
AC098880.1	7.04764	11.1887	29.638	34.6287	7.26482	5.33757	12.4313	6.2461
Spaca6	16.4445	29.0906	7.18496	9.06943	44.7997	46.2589	24.8627	17.846
Ighv1-63	2.34921	5.59434	0	0	6.05401	16.9023	4.97254	8.923
Gm49747	31.7144	27.9717	9.87932	16.4899	33.9025	32.915	42.2665	38.3689
Ubqln4	2164.8	2170.6	2314.45	2434.73	1023.13	1087.97	810.523	830.731
Stk40	503.906	608.664	451.754	515.309	2675.87	2661.67	2010.15	2079.06
2700097O09Rik	381.747	360.275	281.111	296.818	146.507	105.862	115.611	103.507
Cystm1	30.5398	25.734	18.8605	6.59595	61.7509	75.6156	74.588	72.2763
Map1b	2.34921	11.1887	0.89812	1.64899	1009.81	1039.05	796.849	868.208
Gatd1	634.288	543.77	467.92	496.345	214.312	209.944	243.654	212.367
Cetn4	51.6827	61.5377	24.2492	27.2083	9.68642	6.22716	4.97254	8.0307
Ston1	17.6191	22.3774	6.28684	9.06943	35.1133	37.363	73.3449	81.1993
Tulp4	93.9685	87.2717	70.0533	57.7146	300.279	307.8	164.094	172.214
Mamstr	3.52382	12.3075	0	0.824494	12.108	6.22716	16.1607	11.5999
Gm26887	9.39685	15.6641	38.6191	35.4532	6.05401	4.44797	8.70194	13.3845
Gm32200	5.87303	1.11887	0	0	3.63241	4.44797	2.48627	4.4615
Pfn4	31.7144	46.9924	12.5737	18.1389	1.2108	4.44797	2.48627	5.3538
Nyx	4.69843	4.47547	0	0	4.84321	6.22716	6.21567	4.4615
Cpne8	15.2699	12.3075	3.59248	5.77146	131.977	104.972	82.0468	62.461
Daglb	617.843	732.858	829.863	806.355	328.128	310.469	333.16	397.073
Mecom	50.5081	44.7547	83.5251	105.535	8.47562	8.00635	7.4588	3.5692
Foxn3	974.924	980.128	1140.61	1105.65	530.332	582.685	411.477	453.288
Plod1	341.811	375.94	412.237	463.366	211.89	204.607	160.364	173.998
Nt5e	39.9366	23.4962	14.3699	21.4368	853.616	884.257	292.136	284.644
Kcna2	63.4288	49.2302	19.7586	21.4368	3.63241	0.889595	0	0
Celsr3	291.302	341.255	422.116	380.092	85.967	93.4075	47.2391	50.8611
Smpdl3a	1121.75	1222.92	1319.34	1374.43	460.105	443.908	261.058	272.151
C130060C02Rik	10.5715	13.4264	2.69436	3.29798	12.108	16.9023	12.4313	10.7076
9530059O14Rik	1.17461	7.83207	0	0	14.5296	8.00635	2.48627	8.923
Hecw2	29.3652	19.0207	8.08308	11.5429	36.3241	32.915	33.5646	26.769
Cpne5	54.0319	31.3283	72.7477	72.5555	32.6917	36.4734	28.5921	25.8767
Spint1	1.17461	1.11887	8.08308	7.42045	1864.64	1831.68	426.395	463.104
Acsl5	358.255	416.219	525.4	452.647	142.875	185.925	172.796	147.229
Gm16188	7.04764	6.71321	1.79624	0	30.2701	14.2335	33.5646	46.3996
Cpped1	393.493	398.317	512.826	487.276	255.479	181.477	207.603	229.321
Ccdc162	43.4604	31.3283	65.5627	56.0656	125.923	154.79	161.607	155.26
Rara	238.445	239.438	184.115	206.124	2685.56	2596.73	519.63	612.118
4632427E13Rik	23.4921	10.0698	36.8229	28.8573	127.134	118.316	133.015	128.491
Ptprh	4.69843	3.3566	0	0	10.8972	8.89595	1.24313	9.8153
Dpm3	592.002	612.021	505.641	479.031	110.183	112.089	159.121	127.599
Mccc2	308.922	294.262	407.746	372.671	89.5994	62.2716	72.1018	72.2763
F730311O21Rik	4.69843	14.5453	3.59248	0.824494	47.2213	42.7006	49.7254	35.692
Tomm40l	178.54	132.026	199.383	242.401	110.183	93.4075	85.7762	119.568
Pde3a	42.2858	43.6358	10.7774	15.6654	0	0	3.7294	1.7846
Vwf	841.018	830.2	554.14	558.182	37.5349	24.9087	34.8077	62.461
Fgd1	27.016	25.734	57.4797	52.7676	8.47562	12.4543	3.7294	7.1384
Gm27167	4.69843	2.23774	0	0	4.84321	5.33757	9.94507	5.3538
Usp27x	14.0953	10.0698	28.7398	24.7348	69.0158	65.83	95.7213	86.5531
Kbtbd7	375.874	314.402	285.602	282.801	938.372	973.217	774.472	791.47
Ppp1r32	5.87303	17.9019	2.69436	3.29798	18.162	26.6878	29.8352	26.769
Abca13	742.351	697.055	664.609	612.599	3976.28	3868.85	4426.8	4279.47
S1pr3	156.223	166.711	218.243	237.454	26.6377	21.3503	4.97254	2.6769
Mosmo	344.16	347.968	283.806	287.748	646.569	662.748	692.426	633.533
Ldlrad1	3.52382	6.71321	0	0	2.42161	9.78554	9.94507	1.7846
Dram1	801.082	697.055	649.341	666.191	2468.83	2521.11	1468.14	1418.76
Crnde	98.667	81.6773	49.3966	61.8371	23.0053	24.9087	29.8352	19.6306
Dmd	28.1906	27.9717	51.1928	47.8207	154.983	123.654	123.07	113.322
Zgrf1	570.859	589.643	682.571	683.506	322.074	318.475	290.893	329.259
Sntb2	281.906	276.36	319.731	347.936	1042.5	1028.37	1239.4	1223.34
Cbln3	9.39685	12.3075	1.79624	1.64899	8.47562	19.5711	13.6745	16.0614
Ggt5	153.873	174.543	103.284	102.237	9.68642	8.00635	8.70194	13.3845
Capsl	21.1429	40.2792	5.38872	9.89393	0	1.77919	1.24313	0
Vinac1	0	10.0698	0	0	3.63241	5.33757	2.48627	4.4615
Cd209g	29.3652	29.0906	7.18496	2.47348	0	0	0	0
Snx22	41.1112	33.566	8.08308	12.3674	0	0	0	0
Zfp551	7.04764	5.59434	24.2492	18.1389	2.42161	1.77919	0	0
Fanci	525.049	511.322	659.22	604.354	125.923	143.225	203.874	166.86
Dusp16	155.048	132.026	102.386	121.201	1524.4	1488.29	1161.09	1129.65
Galnt18	14.0953	5.59434	2.69436	1.64899	20.5836	26.6878	53.4548	43.7227
Shcbp1l	59.9049	48.1113	81.7289	77.5024	165.88	158.348	212.576	220.398
Osgep	1117.05	1169.22	1020.26	1000.11	400.776	419.889	400.289	372.981
Tmem246	108.064	114.124	52.0909	67.6085	3.63241	5.33757	3.7294	0
H2-DMa	803.431	1014.81	1041.82	1081.74	456.473	463.479	218.792	237.352
Zfp719	83.3971	69.3698	117.654	93.9923	491.586	543.543	528.332	522.888
Ier5l	8.22225	13.4264	18.8605	24.7348	346.29	337.156	596.704	567.503
Cd53	1778.35	1696.2	1833.06	1921.07	7871.43	7768.83	4832.06	4875.53
Peli1	381.747	359.156	421.218	441.929	1333.09	1397.55	1373.66	1358.08
Fam219a	75.1748	83.9151	64.6646	42.8737	236.107	211.724	137.988	131.168
Dym	1552.83	1551.87	1402.86	1381.85	469.791	422.558	655.131	682.609
Dnah17	58.7303	52.5868	33.2304	35.4532	101.707	121.875	123.07	150.799
Clec12a	6667.07	6668.45	6197.03	6257.09	555.758	597.808	877.652	976.176
Mtmr10	37.5874	26.8528	57.4797	47.8207	122.291	121.875	111.882	103.507
Xkr5	244.318	255.102	181.42	184.687	58.1185	41.811	38.5371	39.2612
Tbxas1	717.685	700.411	621.499	631.562	2216.98	2278.25	1800.06	1866.69
Plb1	3.52382	2.23774	0	0	12.108	8.89595	17.4039	17.846
Wfs1	52.8573	66.0132	99.6913	75.8535	247.004	241.97	201.388	169.537
Col12a1	5.87303	3.3566	0	0	4.84321	7.11676	2.48627	6.2461
Tcf24	10.5715	5.59434	0	1.64899	8.47562	10.6751	18.647	16.0614
Pls3	25.8413	31.3283	48.4985	45.3472	316.019	286.45	299.595	312.305
Arntl2	5.87303	6.71321	0	1.64899	32.6917	33.8046	38.5371	43.7227
Cacnb3	8.22225	3.3566	0	0.824494	35.1133	35.5838	16.1607	11.5999
S100a1	803.431	844.745	704.126	672.787	113.815	104.972	175.282	199.875
Tmem101	374.7	336.779	282.01	277.03	99.2858	112.979	106.91	120.46
Stfa2	18.7937	1.11887	2.69436	0	558.18	580.016	1326.42	1281.34
Atp4b	14.0953	16.783	4.4906	5.77146	24.2161	17.7919	33.5646	29.4459
Ptgr1	1256.83	1230.75	1477.41	1384.33	69.0158	74.726	52.2116	43.7227
Aebp1	15.2699	15.6641	8.08308	4.94696	67.805	58.7133	134.258	123.137
Cby1	521.525	609.783	449.06	486.451	133.188	110.31	207.603	198.983
Guca1b	32.889	41.3981	24.2492	18.9634	96.8642	123.654	98.2076	101.722
Tmem106c	416.985	504.609	542.464	577.146	94.4426	95.1867	82.0468	93.6915
Lage3	637.811	700.411	550.547	577.146	135.61	162.796	207.603	230.213
Lyrm9	414.636	382.653	306.259	325.675	119.869	120.095	100.694	90.1223
Scara3	3.52382	13.4264	1.79624	0	16.9512	10.6751	6.21567	10.7076
Padi3	35.2382	67.1321	28.7398	32.9798	108.972	122.764	193.929	181.137
Gm41409	28.1906	41.3981	10.7774	28.8573	102.918	125.433	83.29	90.1223
Adgra2	31.7144	27.9717	45.8041	48.6451	324.495	323.813	350.564	322.12
2010110G14Rik	11.7461	7.83207	1.79624	3.29798	16.9512	32.915	26.1058	29.4459
Ccdc186	278.382	335.66	344.878	389.161	836.665	902.939	837.872	834.3
Bcam	16.4445	36.9226	11.6756	13.1919	2.42161	5.33757	3.7294	1.7846
Rbbp9	123.334	104.055	149.088	178.091	43.5889	45.3693	50.9685	57.9995
Ccdc80	22.3175	38.0415	18.8605	14.8409	383.824	338.046	114.368	149.014
Gm41335	17.6191	19.0207	22.453	42.0492	255.479	249.976	321.972	302.49
Brsk1	88.0955	91.7471	58.3778	42.8737	7.26482	5.33757	13.6745	9.8153
Cdkn1a	346.509	316.64	292.787	278.679	3969.01	3818.14	1899.51	1878.29
Pik3r2	1356.67	1548.51	1278.92	1329.08	638.093	612.041	599.19	625.502
Col15a1	12.9207	11.1887	5.38872	1.64899	12.108	9.78554	19.8901	8.923
Ap5z1	747.05	691.46	642.156	628.264	1524.4	1539.89	1466.9	1428.57
Ppif	254.89	268.528	344.878	319.079	153.772	129.881	103.18	123.137
Thsd4	11.7461	32.4472	8.9812	9.89393	42.3781	54.2653	82.0468	107.076
Slc4a8	193.81	159.998	249.677	225.911	62.9617	45.3693	33.5646	28.5536
Mid2	8.22225	13.4264	0.89812	5.77146	76.2806	96.0763	82.0468	62.461
Acot6	146.826	119.719	74.5439	97.2903	31.4809	17.7919	13.6745	18.7383
Gm15931	2.34921	8.95094	0.89812	0.824494	197.361	204.607	67.1292	42.8304
Gna14	184.413	183.494	124.839	124.499	7.26482	17.7919	3.7294	6.2461
Eml3	1078.29	1144.6	963.682	988.568	358.398	406.545	366.724	373.874
Hid1	44.6351	25.734	8.08308	28.0328	47.2213	59.6029	95.7213	82.9839
Mpl	505.081	547.126	405.95	428.737	39.9565	34.6942	88.2625	101.722
Ighv1-58	9.39685	7.83207	2.69436	0.824494	27.8485	24.0191	47.2391	14.2768
Notch3	2.34921	20.1396	0.89812	3.29798	12.108	16.9023	9.94507	16.9537
Tnnt2	3.52382	1.11887	0	0	119.869	118.316	530.818	556.795
Csmd3	4.69843	1.11887	0	0	20.5836	16.0127	13.6745	11.5999
Gm43549	7.04764	10.0698	0.89812	0.824494	12.108	5.33757	16.1607	9.8153
Capn5	516.827	609.783	453.55	444.402	24.2161	21.3503	8.70194	7.1384
Nacc2	119.81	168.949	91.6082	98.9393	36.3241	30.2462	17.4039	16.9537
Gprc5a	7.04764	4.47547	0.89812	0	36.3241	44.4797	12.4313	12.4922
Pxdc1	18.7937	11.1887	8.08308	3.29798	65.3833	83.6219	28.5921	24.9844
Zfp39	171.493	148.809	112.265	112.956	49.6429	51.5965	43.5097	47.2919
Gm16418	199.683	269.647	146.394	181.389	54.4861	68.4988	78.3174	55.3226
Ceacam16	8.22225	3.3566	0.89812	0.824494	47.2213	46.2589	83.29	68.7071
Slamf9	10.5715	16.783	5.38872	4.94696	44.7997	34.6942	59.6704	52.6457
Noct	637.811	726.145	569.408	636.509	1934.86	2011.37	2585.72	2562.68
Mybpc3	19.9683	31.3283	16.1662	12.3674	272.431	248.197	172.796	196.306
Dmrt1	4.69843	0	0	0	42.3781	41.811	366.724	335.505
Ntn1	11.7461	1.11887	0.89812	0	19.3728	22.2399	9.94507	6.2461
Pid1	55.2065	59.3	46.7022	29.6818	355.976	346.942	242.411	207.906
Gm17251	88.0955	80.5585	56.5815	44.5227	8.47562	19.5711	17.4039	26.769
Fam49a	5.87303	19.0207	20.6568	30.5063	139.242	128.102	55.941	76.7378
Lrrc9	4.69843	8.95094	14.3699	17.3144	238.528	223.288	228.737	206.121
Birc3	482.763	505.728	556.834	559.831	3103.29	3073.55	1909.45	1913.09
AL805899.1	7.04764	15.6641	0.89812	3.29798	13.3188	9.78554	7.4588	12.4922
Dmrta2	11.7461	13.4264	4.4906	3.29798	25.4269	19.5711	11.1882	20.5229
Dixdc1	16.4445	4.47547	3.59248	4.12247	153.772	127.212	208.846	190.06
Cdkn2a	2.34921	2.23774	0	0	76.2806	63.1612	114.368	121.353
Tie1	326.541	358.038	431.996	461.717	3.63241	2.66878	2.48627	0.8923
Igkv14-111	10.5715	6.71321	1.79624	3.29798	125.923	122.764	41.0234	42.8304
Ifitm1	512.129	427.407	617.906	563.129	1455.38	1392.22	10760.6	10961.9
4930579G24Rik	355.906	331.185	289.195	253.944	118.659	107.641	82.0468	82.9839
Gm5416	4.69843	0	0	0	1770.19	1763.18	1404.74	1318.82
C1ra	86.9209	144.334	63.7665	70.9065	16.9512	32.0254	33.5646	32.1228
Spsb1	4.69843	6.71321	0.89812	0.824494	53.2753	80.9531	42.2665	42.8304
Papolg	288.953	257.34	332.304	317.43	853.616	872.693	975.86	1034.18
9130230L23Rik	2.34921	3.3566	0	0	8.47562	8.00635	4.97254	5.3538
Cdkn2b	3.52382	1.11887	0	0	49.6429	56.9341	82.0468	69.5994
Slc44a5	34.0636	32.4472	74.5439	56.8901	13.3188	14.2335	8.70194	2.6769
Dlg3	286.604	368.107	241.594	263.838	82.3346	76.5052	60.9136	83.8762
Parp4	424.033	428.526	370.923	360.304	966.221	971.438	908.731	905.684
Lyn	1687.91	1644.74	1586.08	1500.58	5817.91	5914.03	4424.31	4548.94
Ect2l	4.69843	4.47547	12.5737	12.3674	133.188	134.329	77.0743	102.614
Hmgcs2	52.8573	32.4472	21.5549	7.42045	2.42161	0	2.48627	0.8923
Spry4	62.2542	70.4887	44.906	32.9798	19.3728	11.5647	12.4313	12.4922
Ism1	3.52382	6.71321	0.89812	0	100.497	104.083	50.9685	48.1842
AC174780.1	46.9843	24.6151	80.8308	65.9595	12.108	18.6815	1.24313	2.6769
Pik3r3	23.4921	12.3075	6.28684	10.7184	52.0645	46.2589	79.5606	60.6764
Gm11131	74.0002	81.6773	44.906	44.5227	30.2701	12.4543	17.4039	16.9537
[truncated: 2,283 more rows]

## Sheet: Additional file2-TablesS2
								#Peptide:							#PSMs							Abundances
Accession	Description	# AAs	MW [kDa]	calc. pI	MSCV	KAT6A-NT1	KAT6A-NT2	KAT6A-CBP	KAT6A-P300	KAT6A-NCOA3	KAT6A-TIF2	MSCV	KAT6A-NT1	KAT6A-NT2	KAT6A-CBP	KAT6A-P300	KAT6A-NCOA3	KAT6A-TIF2	MSCV	KAT6A-NT1	KAT6A-NT2	KAT6A-CBP	KAT6A-P300	KAT6A-NCOA3	KAT6A-TIF2
Q92794	Histone acetyltransferase KAT6A OS=Homo sapiens GN=KAT6A PE=1 SV=2	2004	224.9	5.68	#N/A	94	52	26	34	39	36	#N/A	243	123	123	159	179	196	#N/A	3518296751	3.83907e+08	2.96267e+08	270712969	2.3341e+08	2.81554e+08
Q92793	CREB-binding protein OS=Homo sapiens GN=CREBBP PE=1 SV=3	2442	265.2	8.53	#N/A	#N/A	#N/A	14	#N/A	#N/A	#N/A	#N/A	#N/A	#N/A	53	#N/A	#N/A	#N/A	#N/A	#N/A	#N/A	3.11019e+07	#N/A	#N/A	#N/A
Q09472	Histone acetyltransferase p300 OS=Homo sapiens GN=EP300 PE=1 SV=2	2414	264	8.5	#N/A	#N/A	#N/A	#N/A	20	#N/A	#N/A	#N/A	#N/A	#N/A	#N/A	91	#N/A	#N/A	47371.8	#N/A	#N/A	#N/A	7.39739e+07	#N/A	#N/A
Q15596	Nuclear receptor coactivator 2 OS=Homo sapiens GN=NCOA2 PE=1 SV=2	1464	159.1	6.64	#N/A	#N/A	#N/A	#N/A	#N/A	#N/A	4	#N/A	#N/A	#N/A	#N/A	#N/A	#N/A	18	127910	#N/A	#N/A	#N/A	#N/A	#N/A	1.62502e+07
Q9Y6Q9	Nuclear receptor coactivator 3 OS=Homo sapiens OX=9606 GN=NCOA3 PE=1 SV=1	1424	155.2	7.47	#N/A	#N/A	#N/A	#N/A	#N/A	5	#N/A	#N/A	#N/A	#N/A	#N/A	#N/A	21	#N/A	39054.6	#N/A	#N/A	#N/A	#N/A	1.58485e+07	#N/A
Q12830	Nucleosome-remodeling factor subunit BPTF OS=Homo sapiens GN=BPTF PE=1 SV=3	3046	338.1	6.54	#N/A	38	10	10	11	5	6	#N/A	48	10	26	25	10	16	#N/A	4.24705e+07	931312	1.92104e+06	2.81198e+06	747381	1.23538e+06
Q16576	Histone-binding protein RBBP7 OS=Homo sapiens GN=RBBP7 PE=1 SV=1	425	47.8	5.05	#N/A	18	8	15	14	11	10	#N/A	49	11	64	64	29	44	#N/A	1.78854e+08	1.21689e+06	5.51438e+07	5.85941e+07	1.34184e+07	1.95847e+07
Q09028	Histone-binding protein RBBP4 OS=Homo sapiens GN=RBBP4 PE=1 SV=3	425	47.6	4.89	3	17	10	15	14	11	10	3	46	15	66	62	37	48	1.56127e+06	4.52954e+07	7.81017e+06	2.14581e+07	1.77005e+07	5.40625e+06	7.15753e+06
P28370	Probable global transcription activator SNF2L1 OS=Homo sapiens GN=SMARCA1 PE=1 SV=2	1054	122.5	8.09	#N/A	56	30	30	35	21	21	#N/A	91	38	125	125	64	79	#N/A	4.59917e+07	2.43853e+06	7.92032e+06	8.76447e+06	2.10325e+06	2.73926e+06
Q9HAF1	Chromatin modification-related protein MEAF6 OS=Homo sapiens GN=MEAF6 PE=1 SV=1	191	21.6	9.32	#N/A	5	6	4	4	3	3	#N/A	13	15	23	22	18	24	#N/A	1.38387e+07	3.43549e+06	9.41851e+06	7.22045e+06	4.16863e+06	5.96043e+06
Q8WYH8	Inhibitor of growth protein 5 OS=Homo sapiens GN=ING5 PE=1 SV=1	240	27.7	7.61	#N/A	4	4	5	4	3	4	#N/A	8	5	24	24	6	13	#N/A	8.07599e+06	1.88816e+06	8.44097e+06	6.08261e+06	1.6278e+06	3.27776e+06
P55201	Peregrin OS=Homo sapiens GN=BRPF1 PE=1 SV=2	1214	137.4	7.93	#N/A	2	2	2	2	4	2	#N/A	3	3	7	7	8	6	#N/A	795360	168872	330887	388000	510766	393459
Q15291	Retinoblastoma-binding protein 5 OS=Homo sapiens GN=RBBP5 PE=1 SV=2	538	59.1	5.1	#N/A	3	2	8	7	1	1	#N/A	4	3	23	21	5	6	#N/A	1.0879e+06	152637	2.95681e+06	2.39268e+06	132121	232351
P61964	WD repeat-containing protein 5 OS=Homo sapiens GN=WDR5 PE=1 SV=1	334	36.6	8.27	#N/A	#N/A	#N/A	2	2	#N/A	#N/A	#N/A	#N/A	#N/A	5	4	#N/A	#N/A	#N/A	#N/A	#N/A	306904	238500	#N/A	#N/A
P10412	Histone H1.4 OS=Homo sapiens GN=HIST1H1E PE=1 SV=2	219	21.9	11.03	#N/A	47	40	30	27	29	29	#N/A	240	163	220	209	201	236	#N/A	7428311200	9.46428e+08	1073977190	6.90128e+08	5.55739e+08	8.37392e+08
O75643	U5 small nuclear ribonucleoprotein 200 kDa helicase OS=Homo sapiens GN=SNRNP200 PE=1 SV=2	2136	244.4	6.06	#N/A	35	13	29	33	8	8	#N/A	46	15	86	100	12	22	#N/A	3.05098e+07	1.41249e+06	9.95473e+06	1.50953e+07	644612	1.42623e+06
P08670	Vimentin OS=Homo sapiens GN=VIM PE=1 SV=4	466	53.6	5.12	#N/A	47	21	26	29	16	18	#N/A	97	27	93	89	49	63	#N/A	2.23513e+08	3.80596e+06	1.2229e+07	1.18918e+07	4.25857e+06	6.261e+06
O60814	Histone H2B type 1-K OS=Homo sapiens GN=HIST1H2BK PE=1 SV=3	126	13.9	10.32	#N/A	33	26	24	31	19	18	#N/A	195	165	262	281	196	228	#N/A	1.01481e+07	2.41421e+06	3289946106	3423468648	8.16721e+08	465645
Q5QNW6	Histone H2B type 2-F OS=Homo sapiens GN=HIST2H2BF PE=1 SV=3	126	13.9	10.32	#N/A	34	28	24	31	19	19	#N/A	198	170	261	284	202	236	#N/A	6612123329	2.04795e+06	900609	1.85882e+06	482257	622149
Q16778	Histone H2B type 2-E OS=Homo sapiens GN=HIST2H2BE PE=1 SV=3	126	13.9	10.32	#N/A	#N/A	#N/A	23	26	19	#N/A	#N/A	#N/A	#N/A	231	239	180	#N/A	#N/A	#N/A	#N/A	9.40513e+07	7.193e+07	2.05973e+07	#N/A
Q8N257	Histone H2B type 3-B OS=Homo sapiens GN=HIST3H2BB PE=1 SV=3	126	13.9	10.32	#N/A	#N/A	#N/A	21	#N/A	#N/A	#N/A	#N/A	#N/A	#N/A	214	#N/A	#N/A	#N/A	#N/A	#N/A	#N/A		#N/A	#N/A	#N/A
P14923	Junction plakoglobin OS=Homo sapiens GN=JUP PE=1 SV=3	745	81.7	6.14	#N/A	20	8	19	13	#N/A	3	#N/A	30	11	57	39	#N/A	6	#N/A	3.53435e+07	1.11868e+06	1.33285e+07	5.88814e+06	#N/A	292190
Q02539	Histone H1.1 OS=Homo sapiens GN=HIST1H1A PE=1 SV=3	215	21.8	10.99	#N/A	25	22	16	15	#N/A	17	#N/A	84	62	101	96	#N/A	119	#N/A	1.14554e+07	338301	53333.7	43724.8	#N/A	90601.9
P33991	DNA replication licensing factor MCM4 OS=Homo sapiens GN=MCM4 PE=1 SV=5	863	96.5	6.74	#N/A	22	8	14	15	6	7	#N/A	29	10	47	43	17	20	#N/A	2.89004e+07	1.07209e+06	4.65307e+06	4.5723e+06	778833	1.23578e+06
Q96ST3	Paired amphipathic helix protein Sin3a OS=Homo sapiens GN=SIN3A PE=1 SV=2	1273	145.1	7.25	#N/A	12	#N/A	14	15	5	8	#N/A	17	#N/A	35	39	11	19	#N/A	9.8906e+06	#N/A	4.48516e+06	5.22331e+06	528371	1.14971e+06
P52701	DNA mismatch repair protein Msh6 OS=Homo sapiens GN=MSH6 PE=1 SV=2	1360	152.7	6.9	#N/A	29	#N/A	14	12	6	5	#N/A	40	#N/A	39	27	9	13	#N/A	2.09023e+07	#N/A	3.33918e+06	2.65868e+06	417485	643748
Q02413	Desmoglein-1 OS=Homo sapiens GN=DSG1 PE=1 SV=2	1049	113.7	5.03	#N/A	19	6	13	13	#N/A	1	#N/A	36	9	50	36	#N/A	3	#N/A	3.07657e+07	1.06471e+06	1.0174e+07	5.76816e+06	#N/A	135133
Q96T23	Remodeling and spacing factor 1 OS=Homo sapiens GN=RSF1 PE=1 SV=2	1441	163.7	5.01	#N/A	23	7	13	13	6	5	#N/A	35	9	32	36	14	14	#N/A	3.40553e+07	882457	6.47628e+06	5.53492e+06	935950	966296
Q92925	SWI/SNF-related matrix-associated actin-dependent regulator of chromatin subfamily D member 2 OS=Homo sapiens GN=SMARCD2 PE=1 SV=3	531	58.9	9.64	#N/A	17	#N/A	13	13	3	7	#N/A	24	#N/A	36	39	5	17	#N/A	2.28767e+07	#N/A	6.43535e+06	6.51664e+06	356224	874916
P22087	rRNA 2'-O-methyltransferase fibrillarin OS=Homo sapiens GN=FBL PE=1 SV=2	321	33.8	10.18	#N/A	15	11	12	11	6	8	#N/A	25	11	31	33	19	27	#N/A	3.53365e+07	3.08596e+06	1.07904e+07	9.25181e+06	1.63395e+06	2.62782e+06
P22492	Histone H1t OS=Homo sapiens GN=HIST1H1T PE=2 SV=4	207	22	11.71	#N/A	#N/A	13	12	11	#N/A	12	#N/A	#N/A	40	78	73	#N/A	92	#N/A	#N/A	160275	463113	264802	#N/A	249049
Q13042	Cell division cycle protein 16 homolog OS=Homo sapiens GN=CDC16 PE=1 SV=2	620	71.6	5.85	#N/A	14	2	11	10	4	3	#N/A	22	3	45	41	10	10	#N/A	3.33048e+07	128798	1.57178e+07	1.19837e+07	673709	665567
Q96AX1	Vacuolar protein sorting-associated protein 33A OS=Homo sapiens GN=VPS33A PE=1 SV=1	596	67.6	6.96	#N/A	16	3	11	8	#N/A	#N/A	#N/A	23	3	22	20	#N/A	#N/A	#N/A	2.11311e+07	269982	1.55126e+06	1.43001e+06	#N/A	#N/A
Q13263	Transcription intermediary factor 1-beta OS=Homo sapiens GN=TRIM28 PE=1 SV=5	835	88.5	5.77	#N/A	17	9	11	10	4	4	#N/A	31	11	29	29	11	15	#N/A	1.99864e+07	1.50789e+06	7.31662e+06	7.46988e+06	1.49518e+06	1.91671e+06
Q13835	Plakophilin-1 OS=Homo sapiens GN=PKP1 PE=1 SV=2	747	82.8	9.13	#N/A	9	2	10	4	#N/A	#N/A	#N/A	15	2	33	7	#N/A	#N/A	#N/A	8271924	116511	5.08804e+06	665398	#N/A	#N/A
P16104	Histone H2AX OS=Homo sapiens GN=H2AFX PE=1 SV=2	143	15.1	10.74	#N/A	#N/A	10	10	8	#N/A	8	#N/A	#N/A	165	246	261	#N/A	173	#N/A	#N/A	686280	710876	741266	#N/A	140104
Q7L7L0	Histone H2A type 3 OS=Homo sapiens GN=HIST3H2A PE=1 SV=3	130	14.1	11.05	#N/A	17	11	10	8	8	8	#N/A	279	168	256	273	120	177	#N/A	5.29652e+07	7.48351e+06	6.36734e+06	7.8317e+06	1.17827e+06	1.51567e+06
Q96TA2	ATP-dependent zinc metalloprotease YME1L1 OS=Homo sapiens GN=YME1L1 PE=1 SV=2	773	86.4	8.76	#N/A	4	#N/A	10	13	#N/A	#N/A	#N/A	5	#N/A	31	44	#N/A	#N/A	#N/A	1.29687e+06	#N/A	5.48187e+06	1.26453e+07	#N/A	#N/A
Q8NFD5	AT-rich interactive domain-containing protein 1B OS=Homo sapiens GN=ARID1B PE=1 SV=2	2236	236	6.73	#N/A	23	#N/A	10	11	1	2	#N/A	35	#N/A	26	32	2	4	#N/A	1.78926e+07	#N/A	2.30969e+06	3.01606e+06	93979.4	144414
O95619	YEATS domain-containing protein 4 OS=Homo sapiens GN=YEATS4 PE=1 SV=1	227	26.5	8.41	#N/A	10	2	9	9	2	3	#N/A	13	2	26	28	6	7	#N/A	1.28656e+07	56004.3	4.55647e+06	4.65676e+06	302008	467294
Q9Y2A7	Nck-associated protein 1 OS=Homo sapiens GN=NCKAP1 PE=1 SV=1	1128	128.7	6.62	#N/A	5	3	9	6	#N/A	#N/A	#N/A	7	4	19	14	#N/A	#N/A	#N/A	5.63626e+06	227635	3.40981e+06	927190	#N/A	#N/A
P07355	Annexin A2 OS=Homo sapiens GN=ANXA2 PE=1 SV=2	339	38.6	7.75	#N/A	14	5	9	9	#N/A	2	#N/A	17	6	29	25	#N/A	5	#N/A	1.09119e+07	549911	4.13315e+06	3.76953e+06	#N/A	3.23186e+06
Q14566	DNA replication licensing factor MCM6 OS=Homo sapiens GN=MCM6 PE=1 SV=1	821	92.8	5.41	#N/A	3	#N/A	9	9	#N/A	#N/A	#N/A	3	#N/A	16	17	#N/A	#N/A	#N/A	912681	#N/A	1.74345e+06	1.88155e+06	#N/A	#N/A
Q15542	Transcription initiation factor TFIID subunit 5 OS=Homo sapiens GN=TAF5 PE=1 SV=3	800	86.8	5.64	#N/A	3	#N/A	9	6	#N/A	1	#N/A	4	#N/A	24	19	#N/A	3	#N/A	937961	#N/A	2.39377e+06	1.87687e+06	#N/A	140435
P51532	Transcription activator BRG1 OS=Homo sapiens GN=SMARCA4 PE=1 SV=2	1647	184.5	7.88	#N/A	25	#N/A	9	9	3	4	#N/A	33	#N/A	19	23	3	11	#N/A	2.38159e+07	#N/A	1.88007e+06	2.01077e+06	123777	578772
Q9GZR2	RNA exonuclease 4 OS=Homo sapiens GN=REXO4 PE=1 SV=2	422	46.6	9.77	#N/A	9	2	8	7	2	3	#N/A	10	2	20	18	2	6	#N/A	9.97549e+06	203851	2.42438e+06	1.30402e+06	84394.8	314511
Q8WUM0	Nuclear pore complex protein Nup133 OS=Homo sapiens GN=NUP133 PE=1 SV=2	1156	128.9	5.1	#N/A	23	2	8	7	#N/A	1	#N/A	28	2	21	17	#N/A	1	#N/A	2.25619e+07	112707	1.7974e+06	1.47234e+06	#N/A	36022.7
O75525	KH domain-containing, RNA-binding, signal transduction-associated protein 3 OS=Homo sapiens GN=KHDRBS3 PE=1 SV=1	346	38.8	7.61	#N/A	9	3	8	7	3	4	#N/A	15	3	23	17	8	12	#N/A	4.33282e+06	51311.6	7.32749e+06	797238	125077	437251
P04406	Glyceraldehyde-3-phosphate dehydrogenase OS=Homo sapiens GN=GAPDH PE=1 SV=3	335	36	8.46	#N/A	9	3	8	10	2	3	#N/A	14	8	34	37	7	10	#N/A	1.42601e+07	916927	6.53112e+06	1.0846e+07	374316	451992
P40938	Replication factor C subunit 3 OS=Homo sapiens GN=RFC3 PE=1 SV=2	356	40.5	8.34	#N/A	12	4	8	9	3	6	#N/A	15	5	29	29	8	17	#N/A	2.11789e+07	360185	4.69689e+06	3.68028e+06	466510	829587
Q08188	Protein-glutamine gamma-glutamyltransferase E OS=Homo sapiens GN=TGM3 PE=1 SV=4	693	76.6	5.86	#N/A	11	5	8	10	#N/A	#N/A	#N/A	13	6	18	27	#N/A	#N/A	#N/A	7.51354e+06	377485	2.92838e+06	4.63806e+06	#N/A	#N/A
P68371	Tubulin beta-4B chain OS=Homo sapiens GN=TUBB4B PE=1 SV=1	445	49.8	4.89	#N/A	13	5	8	8	4	4	#N/A	24	8	23	21	12	15	#N/A	1.49436e+06	499644	321951	275342	789442	123367
Q49A26	Putative oxidoreductase GLYR1 OS=Homo sapiens GN=GLYR1 PE=1 SV=3	553	60.5	9.17	#N/A	5	6	8	7	#N/A	#N/A	#N/A	7	7	25	17	#N/A	#N/A	#N/A	1.8613e+06	347897	2.53727e+06	1.65733e+06	#N/A	#N/A
O95816	BAG family molecular chaperone regulator 2 OS=Homo sapiens GN=BAG2 PE=1 SV=1	211	23.8	6.7	#N/A	10	9	8	8	12	11	#N/A	12	9	20	21	34	52	#N/A	1.16893e+07	3.69515e+06	4.12858e+06	7.41063e+06	2.04695e+07	3.25969e+07
P13639	Elongation factor 2 OS=Homo sapiens GN=EEF2 PE=1 SV=4	858	95.3	6.83	#N/A	13	9	8	7	#N/A	#N/A	#N/A	18	14	23	18	#N/A	#N/A	#N/A	10212703	1.11208e+06	1.06643e+06	654977	#N/A	#N/A
Q15233	Non-POU domain-containing octamer-binding protein OS=Homo sapiens GN=NONO PE=1 SV=4	471	54.2	8.95	#N/A	27	9	8	9	6	8	#N/A	40	10	24	26	20	28	#N/A	8.0931e+07	1.83475e+06	2.52023e+06	3.77302e+06	1.13892e+06	1.29624e+06
P16401	Histone H1.5 OS=Homo sapiens GN=HIST1H1B PE=1 SV=3	226	22.6	10.92	#N/A	15	11	8	8	9	9	#N/A	39	25	36	35	39	38	#N/A	5.48186e+07	981963	4.80553e+06	6.33991e+06	3.01864e+06	2.89414e+06
Q02880	DNA topoisomerase 2-beta OS=Homo sapiens GN=TOP2B PE=1 SV=3	1626	183.2	8	#N/A	8	#N/A	8	8	#N/A	#N/A	#N/A	10	#N/A	15	15	#N/A	#N/A	#N/A	570363	#N/A	167019	251196	#N/A	#N/A
P33993	DNA replication licensing factor MCM7 OS=Homo sapiens GN=MCM7 PE=1 SV=4	719	81.3	6.46	#N/A	25	#N/A	8	5	1	2	#N/A	29	#N/A	14	12	3	4	#N/A	2.16914e+07	#N/A	1.21093e+06	1.01343e+06	206545	234742
O95639	Cleavage and polyadenylation specificity factor subunit 4 OS=Homo sapiens GN=CPSF4 PE=1 SV=1	269	30.2	8.31	#N/A	13	2	7	5	2	3	#N/A	19	3	16	12	3	11	#N/A	2.24356e+07	272009	1.62489e+06	1.39849e+06	257503	932480
P12956	X-ray repair cross-complementing protein 6 OS=Homo sapiens GN=XRCC6 PE=1 SV=2	609	69.8	6.64	#N/A	12	3	7	6	#N/A	2	#N/A	12	3	13	10	#N/A	3	#N/A	6.62543e+06	249691	1.01048e+06	811896	#N/A	152945
Q08554	Desmocollin-1 OS=Homo sapiens GN=DSC1 PE=1 SV=2	894	99.9	5.43	#N/A	10	4	7	7	1	1	#N/A	17	5	27	27	1	1	#N/A	2.82508e+07	629653	9.04626e+06	4.81251e+06	49023.1	39065.3
O00139	Kinesin-like protein KIF2A OS=Homo sapiens GN=KIF2A PE=1 SV=3	706	79.9	6.68	#N/A	14	5	7	8	3	4	#N/A	18	6	27	22	5	10	#N/A	3.39016e+07	492998	2.66251e+06	4.56522e+06	1.2379e+06	2.90029e+06
Q14974	Importin subunit beta-1 OS=Homo sapiens GN=KPNB1 PE=1 SV=2	876	97.1	4.78	#N/A	15	5	7	8	3	3	#N/A	23	7	15	19	6	8	#N/A	1.60375e+07	352359	1.45901e+06	1.71321e+06	291772	536058
Q9BRD0	BUD13 homolog OS=Homo sapiens GN=BUD13 PE=1 SV=1	619	70.5	9.86	#N/A	11	6	7	7	4	3	#N/A	22	7	17	17	11	6	#N/A	5.11532e+07	2.16523e+06	6.26403e+06	6.05173e+06	4.55385e+06	3.3365e+06
P62258	14-3-3 protein epsilon OS=Homo sapiens GN=YWHAE PE=1 SV=1	255	29.2	4.74	#N/A	12	12	7	7	4	7	#N/A	15	15	18	19	8	21	#N/A	2.11355e+07	7.23118e+06	2.14032e+06	2.60653e+06	682220	1.80439e+06
Q9H0D6	5'-3' exoribonuclease 2 OS=Homo sapiens GN=XRN2 PE=1 SV=1	950	108.5	7.47	#N/A	19	#N/A	7	9	1	2	#N/A	25	#N/A	16	14	1	6	#N/A	2.21793e+07	#N/A	1.09699e+06	1.04816e+06	44734	235459
P52292	Importin subunit alpha-1 OS=Homo sapiens GN=KPNA2 PE=1 SV=1	529	57.8	5.4	#N/A	8	2	6	5	2	2	#N/A	17	4	25	25	3	4	#N/A	1.46945e+07	319699	2.95995e+06	2.91821e+06	218180	256226
O95785	Protein Wiz OS=Homo sapiens GN=WIZ PE=1 SV=2	1651	178.6	6.86	#N/A	18	2	6	8	#N/A	1	#N/A	24	2	13	19	#N/A	5	#N/A	1.79556e+07	140435	1.89207e+06	1.9045e+06	#N/A	115042
Q8N1F7	Nuclear pore complex protein Nup93 OS=Homo sapiens GN=NUP93 PE=1 SV=2	819	93.4	5.72	#N/A	22	2	6	3	#N/A	#N/A	#N/A	31	2	13	7	#N/A	#N/A	#N/A	2.62442e+07	138033	1.0225e+06	578327	#N/A	#N/A
P32119	Peroxiredoxin-2 OS=Homo sapiens GN=PRDX2 PE=1 SV=5	198	21.9	5.97	#N/A	4	3	6	6	#N/A	#N/A	#N/A	11	4	23	23	#N/A	#N/A	#N/A	3.34668e+06	177938	2.1818e+06	1.70325e+06	#N/A	#N/A
Q9UFW8	CGG triplet repeat-binding protein 1 OS=Homo sapiens GN=CGGBP1 PE=1 SV=2	167	18.8	8.95	#N/A	9	4	6	4	3	3	#N/A	12	5	20	17	5	7	#N/A	9.03011e+06	313573	1.89333e+06	1.44222e+06	248408	411746
Q06830	Peroxiredoxin-1 OS=Homo sapiens GN=PRDX1 PE=1 SV=1	199	22.1	8.13	#N/A	11	4	6	7	#N/A	#N/A	#N/A	14	4	19	25	#N/A	#N/A	#N/A	8.76156e+06	264768	1.18961e+06	3.01947e+06	#N/A	#N/A
Q9NVP1	ATP-dependent RNA helicase DDX18 OS=Homo sapiens GN=DDX18 PE=1 SV=2	670	75.4	9.5	#N/A	6	5	6	7	1	4	#N/A	8	5	16	16	2	9	#N/A	6.73345e+06	705702	1.88768e+06	1.59074e+06	115578	621154
Q96PK6	RNA-binding protein 14 OS=Homo sapiens GN=RBM14 PE=1 SV=2	669	69.4	9.67	#N/A	23	5	6	9	20	17	#N/A	41	5	11	20	58	49	#N/A	4.69384e+07	417136	781602	1.32994e+06	9.10527e+06	5.50396e+06
P31943	Heterogeneous nuclear ribonucleoprotein H OS=Homo sapiens GN=HNRNPH1 PE=1 SV=4	449	49.2	6.3	#N/A	11	6	6	6	6	6	#N/A	12	6	14	14	16	18	#N/A	1.48592e+07	725912	1.34072e+06	1.481e+06	2.31899e+06	3.4595e+06
O00571	ATP-dependent RNA helicase DDX3X OS=Homo sapiens GN=DDX3X PE=1 SV=3	662	73.2	7.18	#N/A	12	8	6	5	8	6	#N/A	18	9	12	12	19	19	#N/A	1.19896e+07	716844	1.11798e+06	1.0036e+06	1042579	1.30502e+06
Q6STE5	SWI/SNF-related matrix-associated actin-dependent regulator of chromatin subfamily D member 3 OS=Homo sapiens GN=SMARCD3 PE=1 SV=1	483	55	9.35	#N/A	11	#N/A	6	7	#N/A	#N/A	#N/A	15	#N/A	14	20	#N/A	#N/A	#N/A	2.99879e+06	#N/A	406880	544206	#N/A	#N/A
P46060	Ran GTPase-activating protein 1 OS=Homo sapiens GN=RANGAP1 PE=1 SV=1	587	63.5	4.68	#N/A	14	#N/A	6	6	#N/A	1	#N/A	17	#N/A	15	15	#N/A	1	#N/A	1.28903e+07	#N/A	1.49099e+06	1.64237e+06	#N/A	34281.3
P18847	Cyclic AMP-dependent transcription factor ATF-3 OS=Homo sapiens GN=ATF3 PE=1 SV=2	181	20.6	8.54	#N/A	3	2	5	4	1	3	#N/A	3	2	14	11	1	7	#N/A	4.21902e+06	270775	2.68815e+06	1.88673e+06	37971	427222
P05089	Arginase-1 OS=Homo sapiens GN=ARG1 PE=1 SV=2	322	34.7	7.21	#N/A	5	2	5	4	#N/A	#N/A	#N/A	6	2	20	17	#N/A	#N/A	#N/A	7.09152e+06	88372	2.7124e+06	1.52812e+06	#N/A	#N/A
P24534	Elongation factor 1-beta OS=Homo sapiens GN=EEF1B2 PE=1 SV=3	225	24.7	4.67	#N/A	6	2	5	4	1	1	#N/A	9	2	12	11	3	3	#N/A	1.0264e+07	252973	2.33853e+06	2.24374e+06	169681	217715
P04040	Catalase OS=Homo sapiens GN=CAT PE=1 SV=3	527	59.7	7.39	#N/A	7	2	5	5	#N/A	#N/A	#N/A	10	2	16	9	#N/A	#N/A	#N/A	7.34837e+06	115914	1.30908e+06	875616	#N/A	#N/A
Q8WXX5	DnaJ homolog subfamily C member 9 OS=Homo sapiens GN=DNAJC9 PE=1 SV=1	260	29.9	5.73	#N/A	8	2	5	6	2	2	#N/A	10	2	14	14	2	6	#N/A	4.61166e+06	120615	1.32168e+06	2.24378e+06	84393.7	341158
P52948	Nuclear pore complex protein Nup98-Nup96 OS=Homo sapiens GN=NUP98 PE=1 SV=4	1817	197.5	6.4	#N/A	16	2	5	4	#N/A	#N/A	#N/A	25	2	10	10	#N/A	#N/A	#N/A	1.49048e+07	107275	882530	612578	#N/A	#N/A
P57740	Nuclear pore complex protein Nup107 OS=Homo sapiens GN=NUP107 PE=1 SV=1	925	106.3	5.43	#N/A	27	2	5	5	#N/A	#N/A	#N/A	38	2	14	13	#N/A	#N/A	#N/A	3.76773e+07	161410	1.53807e+06	1.23846e+06	#N/A	#N/A
Q1ED39	Lysine-rich nucleolar protein 1 OS=Homo sapiens GN=KNOP1 PE=1 SV=1	458	51.6	9.86	#N/A	23	3	5	5	5	5	#N/A	30	3	11	11	9	11	#N/A	2.95182e+07	254080	930238	1.04521e+06	606526	875336
Q96DI7	U5 small nuclear ribonucleoprotein 40 kDa protein OS=Homo sapiens GN=SNRNP40 PE=1 SV=1	357	39.3	8.1	#N/A	3	4	5	9	1	1	#N/A	4	5	12	22	1	3	#N/A	1.23164e+06	513576	2.35741e+06	3.60933e+06	63359.2	196216
P35250	Replication factor C subunit 2 OS=Homo sapiens GN=RFC2 PE=1 SV=3	354	39.1	6.44	#N/A	6	4	5	4	3	3	#N/A	10	4	12	10	6	8	#N/A	8.56719e+06	287568	1.53876e+06	1.29964e+06	288593	433506
P50402	Emerin OS=Homo sapiens GN=EMD PE=1 SV=1	254	29	5.5	#N/A	7	4	5	6	4	6	#N/A	18	5	16	20	11	21	#N/A	4.07913e+07	2.10216e+06	1.52855e+06	2.1029e+06	774650	1.61347e+06
Q13416	Origin recognition complex subunit 2 OS=Homo sapiens GN=ORC2 PE=1 SV=2	577	65.9	6.51	#N/A	10	4	5	4	2	2	#N/A	16	6	18	13	4	5	#N/A	1.1315e+07	387540	1.51248e+06	1.30966e+06	180140	265232
Q15717	ELAV-like protein 1 OS=Homo sapiens GN=ELAVL1 PE=1 SV=2	326	36.1	9.17	#N/A	11	4	5	5	2	3	#N/A	17	5	13	12	7	9	#N/A	1.59184e+07	384913	1.05229e+06	1.26485e+06	365360	533344
P49959	Double-strand break repair protein MRE11A OS=Homo sapiens GN=MRE11A PE=1 SV=3	708	80.5	5.9	#N/A	14	4	5	7	3	2	#N/A	17	6	10	17	8	5	#N/A	1.32358e+07	324021	1.01265e+06	1.17248e+06	506666	278168
Q9H5Z1	Probable ATP-dependent RNA helicase DHX35 OS=Homo sapiens GN=DHX35 PE=1 SV=2	703	78.9	8.59	#N/A	4	5	5	4	1	1	#N/A	5	6	9	8	3	3	#N/A	1.37629e+06	694715	1.05741e+06	819590	244859	295526
P14618	Pyruvate kinase PKM OS=Homo sapiens GN=PKM PE=1 SV=4	531	57.9	7.84	#N/A	7	5	5	3	1	1	#N/A	9	5	11	8	3	3	#N/A	5.7284e+06	763458	476976	435444	139164	168941
Q9Y2W1	Thyroid hormone receptor-associated protein 3 OS=Homo sapiens GN=THRAP3 PE=1 SV=2	955	108.6	10.15	#N/A	29	5	5	7	2	4	#N/A	50	7	13	21	4	10	#N/A	5.48271e+07	654933	1.03314e+06	2.58964e+06	218061	549459
P15531	Nucleoside diphosphate kinase A OS=Homo sapiens GN=NME1 PE=1 SV=1	152	17.1	6.19	#N/A	#N/A	6	5	5	1	1	#N/A	#N/A	11	13	15	4	6	#N/A	#N/A	1.11987e+06	1.42433e+06	1.8878e+06	178873	369408
P17066	Heat shock 70 kDa protein 6 OS=Homo sapiens GN=HSPA6 PE=1 SV=2	643	71	6.14	#N/A	#N/A	7	5	5	9	#N/A	#N/A	#N/A	8	14	17	34	#N/A	#N/A	#N/A	406336	285012	397650	350139	#N/A
P17844	Probable ATP-dependent RNA helicase DDX5 OS=Homo sapiens GN=DDX5 PE=1 SV=1	614	69.1	8.92	#N/A	23	8	5	11	14	15	#N/A	33	10	13	22	35	46	#N/A	5.36894e+07	923431	802268	1.97411e+06	4.38543e+06	7.75999e+06
O43663	Protein regulator of cytokinesis 1 OS=Homo sapiens GN=PRC1 PE=1 SV=2	620	71.6	6.68	#N/A	7	9	5	4	7	6	#N/A	7	10	15	12	23	19	#N/A	5.56226e+06	1.98244e+06	1.55792e+06	1.15999e+06	1.51277e+06	1.29517e+06
P30153	Serine/threonine-protein phosphatase 2A 65 kDa regulatory subunit A alpha isoform OS=Homo sapiens GN=PPP2R1A PE=1 SV=4	589	65.3	5.11	#N/A	9	10	5	8	4	2	#N/A	11	11	11	15	8	6	#N/A	7.31926e+06	1.00092e+06	636086	726235	349813	273999
Q9H1A4	Anaphase-promoting complex subunit 1 OS=Homo sapiens GN=ANAPC1 PE=1 SV=1	1944	216.4	6.3	#N/A	2	#N/A	5	5	#N/A	#N/A	#N/A	2	#N/A	10	10	#N/A	#N/A	#N/A	326654	#N/A	753675	763904	#N/A	#N/A
P29508	Serpin B3 OS=Homo sapiens GN=SERPINB3 PE=1 SV=2	390	44.5	6.81	#N/A	5	#N/A	5	8	#N/A	#N/A	#N/A	5	#N/A	10	26	#N/A	#N/A	#N/A	3.55764e+06	#N/A	527889	3.20869e+06	#N/A	#N/A
Q8WVV4	Protein POF1B OS=Homo sapiens GN=POF1B PE=1 SV=3	589	68	6.32	#N/A	6	#N/A	5	2	#N/A	#N/A	#N/A	6	#N/A	10	5	#N/A	#N/A	#N/A	3.16937e+06	#N/A	854416	432091	#N/A	#N/A
Q14527	Helicase-like transcription factor OS=Homo sapiens GN=HLTF PE=1 SV=2	1009	113.9	8.6	#N/A	11	#N/A	5	4	1	1	#N/A	16	#N/A	11	10	1	1	#N/A	1.16092e+07	#N/A	2.96439e+06	1.83066e+06	36630.6
O60645	Exocyst complex component 3 OS=Homo sapiens GN=EXOC3 PE=1 SV=2	756	86.8	6.11	#N/A	15	#N/A	5	4	#N/A	1	#N/A	19	#N/A	11	8	#N/A	1	#N/A	9.11807e+06	#N/A	708098	508714	#N/A	45922.4
P60842	Eukaryotic initiation factor 4A-I OS=Homo sapiens GN=EIF4A1 PE=1 SV=1	406	46.1	5.48	#N/A	15	#N/A	5	#N/A	#N/A	#N/A	#N/A	18	#N/A	13	#N/A	#N/A	#N/A	#N/A	945202	#N/A	50097.7	#N/A	#N/A	#N/A
Q15149	Plectin OS=Homo sapiens GN=PLEC PE=1 SV=3	4684	531.5	5.96	#N/A	2	2	4	5	2	2	#N/A	2	2	8	9	4	6	#N/A	228892	43463.1	735674	785459	43278.4	111189
Q13616	Cullin-1 OS=Homo sapiens GN=CUL1 PE=1 SV=2	776	89.6	8	#N/A	4	2	4	3	1	2	#N/A	5	2	12	8	1	6	#N/A	2.629e+06	225728	1.21684e+06	836819	72822	342474
Q9Y657	Spindlin-1 OS=Homo sapiens GN=SPIN1 PE=1 SV=3	262	29.6	6.96	#N/A	5	2	4	5	1	1	#N/A	6	2	11	13	3	3	#N/A	6.24611e+06	126983	2.4291e+06	2.05379e+06	164028	296792
Q8IZP0	Abl interactor 1 OS=Homo sapiens GN=ABI1 PE=1 SV=4	508	55	7.06	#N/A	5	2	4	3	#N/A	2	#N/A	6	2	9	6	#N/A	4	#N/A	3.38728e+06	107611	898207	663113	#N/A	164139
P62937	Peptidyl-prolyl cis-trans isomerase A OS=Homo sapiens GN=PPIA PE=1 SV=2	165	18	7.81	#N/A	6	2	4	3	#N/A	#N/A	#N/A	9	2	7	8	#N/A	#N/A	#N/A	7.33891e+06	241953	271418	329898	#N/A	#N/A
P33992	DNA replication licensing factor MCM5 OS=Homo sapiens GN=MCM5 PE=1 SV=5	734	82.2	8.37	#N/A	11	2	4	6	#N/A	#N/A	#N/A	14	2	7	10	#N/A	#N/A	#N/A	2.88825e+06	95900.9	748786	1.07049e+06	#N/A	#N/A
P01857	Ig gamma-1 chain C region OS=Homo sapiens GN=IGHG1 PE=1 SV=1	330	36.1	8.19	#N/A	#N/A	2	4	3	#N/A	#N/A	#N/A	#N/A	2	8	4	#N/A	#N/A	#N/A	#N/A	111086	980424	256217	#N/A	#N/A
Q53HL2	Borealin OS=Homo sapiens GN=CDCA8 PE=1 SV=2	280	31.3	9.86	#N/A	4	3	4	4	1	2	#N/A	5	3	11	10	3	6	#N/A	1.0789e+06	263684	812219	467571	211144	260634
Q01469	Fatty acid-binding protein, epidermal OS=Homo sapiens GN=FABP5 PE=1 SV=3	135	15.2	7.01	#N/A	4	3	4	2	#N/A	#N/A	#N/A	4	4	13	7	#N/A	#N/A	#N/A	3.85818e+06	350767	1.92189e+06	436944	#N/A	#N/A
P01040	Cystatin-A OS=Homo sapiens GN=CSTA PE=1 SV=1	98	11	5.5	#N/A	4	3	4	4	#N/A	#N/A	#N/A	5	4	14	12	#N/A	#N/A	#N/A	4.24872e+06	294310	2.18976e+06	3.04557e+06	#N/A	#N/A
Q9BRX9	WD repeat domain-containing protein 83 OS=Homo sapiens GN=WDR83 PE=1 SV=1	315	34.3	5.58	#N/A	6	3	4	5	3	2	#N/A	7	5	16	17	7	4	#N/A	4.67125e+06	1.29631e+06	3.83172e+06	3.05378e+06	468545	399294
Q9NUP9	Protein lin-7 homolog C OS=Homo sapiens GN=LIN7C PE=1 SV=1	197	21.8	8.43	#N/A	6	3	4	5	#N/A	#N/A	#N/A	7	3	9	12	#N/A	#N/A	#N/A	2.28106e+06	134525	463819	668387	#N/A	#N/A
Q92945	Far upstream element-binding protein 2 OS=Homo sapiens GN=KHSRP PE=1 SV=4	711	73.1	7.3	#N/A	9	3	4	4	#N/A	#N/A	#N/A	9	3	8	12	#N/A	#N/A	#N/A	7.2709e+06	202334	825001	1.06569e+06	#N/A	#N/A
P04844	Dolichyl-diphosphooligosaccharide--protein glycosyltransferase subunit 2 OS=Homo sapiens GN=RPN2 PE=1 SV=3	631	69.2	5.69	#N/A	6	4	4	4	#N/A	3	#N/A	12	4	10	7	#N/A	5	#N/A	8.56819e+06	322593	1.70843e+06	912409	#N/A	155279
Q8IUF8	Bifunctional lysine-specific demethylase and histidyl-hydroxylase MINA OS=Homo sapiens GN=MINA PE=1 SV=1	465	52.8	6.7	#N/A	6	4	4	3	1	#N/A	#N/A	8	5	10	8	1	#N/A	#N/A	6.0939e+06	349706	755388	662634	62615.3	#N/A
Q13601	KRR1 small subunit processome component homolog OS=Homo sapiens GN=KRR1 PE=1 SV=4	381	43.6	9.77	#N/A	8	4	4	3	1	1	#N/A	9	4	10	8	3	3	#N/A	6.22084e+06	492040	788132	726907	135521	99677.8
Q66PJ3	ADP-ribosylation factor-like protein 6-interacting protein 4 OS=Homo sapiens GN=ARL6IP4 PE=1 SV=2	421	44.9	10.93	#N/A	10	4	4	3	2	#N/A	#N/A	17	4	10	10	4	#N/A	#N/A	2.85671e+07	1.02794e+06	2.83392e+06	3.12894e+06	309091	#N/A
Q9NYF8	Bcl-2-associated transcription factor 1 OS=Homo sapiens GN=BCLAF1 PE=1 SV=2	920	106.1	9.98	#N/A	10	4	4	4	#N/A	#N/A	#N/A	13	5	9	10	#N/A	#N/A	#N/A	9.06287e+06	326736	698882	823257	#N/A	#N/A
Q99848	Probable rRNA-processing protein EBP2 OS=Homo sapiens GN=EBNA1BP2 PE=1 SV=2	306	34.8	10.1	#N/A	11	4	4	4	3	4	#N/A	17	4	17	18	7	11	#N/A	3.50115e+07	525731	1.10449e+06	1.55497e+06	508440	763201
Q9UNL4	Inhibitor of growth protein 4 OS=Homo sapiens GN=ING4 PE=1 SV=1	249	28.5	7.62	#N/A	#N/A	4	4	4	2	3	#N/A	#N/A	4	18	13	4	8	#N/A	#N/A	616664	1.59321e+06	774765	46970.3	267187
Q14257	Reticulocalbin-2 OS=Homo sapiens GN=RCN2 PE=1 SV=1	317	36.9	4.4	#N/A	8	5	4	3	3	4	#N/A	19	7	17	11	8	14	#N/A	2.08863e+07	1.36306e+06	872101	401153	555590	1.27751e+06
P61981	14-3-3 protein gamma OS=Homo sapiens GN=YWHAG PE=1 SV=2	247	28.3	4.89	#N/A	6	6	4	#N/A	#N/A	#N/A	#N/A	10	7	13	#N/A	#N/A	#N/A	#N/A	4.3095e+06	820326	1.23137e+06	#N/A	#N/A	#N/A
P31946	14-3-3 protein beta/alpha OS=Homo sapiens GN=YWHAB PE=1 SV=3	246	28.1	4.83	#N/A	6	6	4	3	2	5	#N/A	11	7	13	10	6	16	#N/A	469419	490594	57485.9	1.2654e+06	368327	962922
P07900	Heat shock protein HSP 90-alpha OS=Homo sapiens GN=HSP90AA1 PE=1 SV=5	732	84.6	5.02	#N/A	9	6	4	4	#N/A	1	#N/A	12	6	9	11	#N/A	3	#N/A	2.42817e+06	341140	304324	338008	#N/A	179226
P04792	Heat shock protein beta-1 OS=Homo sapiens GN=HSPB1 PE=1 SV=2	205	22.8	6.4	#N/A	9	6	4	3	2	2	#N/A	13	8	10	7	6	6	#N/A	8.27542e+06	3.93338e+06	1.38772e+06	1.12588e+06	7.28185e+06	5.58736e+06
P43243	Matrin-3 OS=Homo sapiens GN=MATR3 PE=1 SV=2	847	94.6	6.25	#N/A	17	6	4	3	#N/A	7	#N/A	20	7	7	9	#N/A	20	#N/A	1.95186e+07	525672	615547	900457	#N/A	1.3386e+06
P48059	LIM and senescent cell antigen-like-containing domain protein 1 OS=Homo sapiens GN=LIMS1 PE=1 SV=4	325	37.2	8.05	#N/A	2	#N/A	4	3	#N/A	#N/A	#N/A	2	#N/A	9	5	#N/A	#N/A	#N/A	810157	#N/A	687618	325264	#N/A	#N/A
P54725	UV excision repair protein RAD23 homolog A OS=Homo sapiens GN=RAD23A PE=1 SV=1	363	39.6	4.58	#N/A	5	#N/A	4	4	#N/A	#N/A	#N/A	8	#N/A	9	11	#N/A	#N/A	#N/A	738416	#N/A	74344.2	74892.6	#N/A	#N/A
Q99733	Nucleosome assembly protein 1-like 4 OS=Homo sapiens GN=NAP1L4 PE=1 SV=1	375	42.8	4.69	#N/A	5	#N/A	4	5	#N/A	#N/A	#N/A	7	#N/A	9	11	#N/A	#N/A	#N/A	2.75007e+06	#N/A	755690	1.12752e+06	#N/A	#N/A
Q92785	Zinc finger protein ubi-d4 OS=Homo sapiens GN=DPF2 PE=1 SV=2	391	44.1	6.33	#N/A	5	#N/A	4	4	#N/A	#N/A	#N/A	10	#N/A	9	6	#N/A	#N/A	#N/A	2.83795e+06	#N/A	500371	541858	#N/A	#N/A
Q9HAJ7	Histone deacetylase complex subunit SAP30L OS=Homo sapiens GN=SAP30L PE=1 SV=1	183	20.9	9.36	#N/A	5	#N/A	4	4	2	3	#N/A	7	#N/A	15	15	4	9	#N/A	1.3972e+07	#N/A	1.61837e+06	1.70093e+06	255161	582898
Q9Y383	Putative RNA-binding protein Luc7-like 2 OS=Homo sapiens GN=LUC7L2 PE=1 SV=2	392	46.5	10.01	#N/A	5	#N/A	4	4	#N/A	#N/A	#N/A	7	#N/A	12	7	#N/A	#N/A	#N/A	7.44814e+06	#N/A	555730	454720	#N/A	#N/A
Q9UQ88	Cyclin-dependent kinase 11A OS=Homo sapiens GN=CDK11A PE=1 SV=4	783	91.3	5.36	#N/A	6	#N/A	4	2	#N/A	#N/A	#N/A	8	#N/A	9	5	#N/A	#N/A	#N/A	2.41747e+06	#N/A	370932	387564	#N/A	#N/A
P26368	Splicing factor U2AF 65 kDa subunit OS=Homo sapiens GN=U2AF2 PE=1 SV=4	475	53.5	9.09	#N/A	6	#N/A	4	3	2	1	#N/A	10	#N/A	10	7	6	3	#N/A	3.3747e+06	#N/A	1.83343e+06	1.29839e+06	366499	241116
P45973	Chromobox protein homolog 5 OS=Homo sapiens GN=CBX5 PE=1 SV=1	191	22.2	5.86	#N/A	6	#N/A	4	4	2	2	#N/A	8	#N/A	11	10	6	6	#N/A	1.38746e+06	#N/A	861639	869421	203846	259233
Q9NPF5	DNA methyltransferase 1-associated protein 1 OS=Homo sapiens GN=DMAP1 PE=1 SV=1	467	53	9.5	#N/A	7	#N/A	4	4	#N/A	#N/A	#N/A	8	#N/A	6	8	#N/A	#N/A	#N/A	4.93706e+06	#N/A	389794	755515	#N/A	#N/A
Q8IXM2	Chromatin complexes subunit BAP18 OS=Homo sapiens GN=BAP18 PE=1 SV=1	172	17.9	7.33	#N/A	9	#N/A	4	4	#N/A	#N/A	#N/A	20	#N/A	14	13	#N/A	#N/A	#N/A	6.02915e+07	#N/A	2.32682e+06	2.63781e+06	#N/A	#N/A
P51608	Methyl-CpG-binding protein 2 OS=Homo sapiens GN=MECP2 PE=1 SV=1	486	52.4	9.95	#N/A	13	#N/A	4	5	#N/A	#N/A	#N/A	15	#N/A	9	12	#N/A	#N/A	#N/A	1.05005e+07	#N/A	490640	775034	#N/A	#N/A
Q8N3U4	Cohesin subunit SA-2 OS=Homo sapiens GN=STAG2 PE=1 SV=3	1231	141.2	5.43	#N/A	13	#N/A	4	4	#N/A	#N/A	#N/A	18	#N/A	7	5	#N/A	#N/A	#N/A	1.52726e+07	#N/A	378228	1.68095e+06	#N/A	#N/A
Q6ZVX7	F-box only protein 50 OS=Homo sapiens GN=NCCRP1 PE=1 SV=1	275	30.8	6.62	#N/A	3	2	3	3	#N/A	#N/A	#N/A	3	2	10	6	#N/A	#N/A	#N/A	4.11196e+06	161375	1.03459e+06	745854	#N/A	#N/A
P06733	Alpha-enolase OS=Homo sapiens GN=ENO1 PE=1 SV=2	434	47.1	7.39	#N/A	4	2	3	3	#N/A	1	#N/A	5	3	9	5	#N/A	1	#N/A	2.36995e+06	152669	1.05391e+06	216526	#N/A	45721.8
P62314	Small nuclear ribonucleoprotein Sm D1 OS=Homo sapiens GN=SNRPD1 PE=1 SV=1	119	13.3	11.56	#N/A	4	2	3	3	3	3	#N/A	18	3	21	21	5	12	#N/A	8.45205e+07	1.34531e+06	8.85186e+06	9.59962e+06	511479	817555
Q12962	Transcription initiation factor TFIID subunit 10 OS=Homo sapiens GN=TAF10 PE=1 SV=1	218	21.7	6.57	#N/A	4	2	3	3	#N/A	2	#N/A	9	2	15	12	#N/A	5	#N/A	8362238	105523	2.78461e+06	2.01035e+06	#N/A	191502
Q15006	ER membrane protein complex subunit 2 OS=Homo sapiens GN=EMC2 PE=1 SV=1	297	34.8	6.57	#N/A	4	2	3	3	#N/A	#N/A	#N/A	4	2	5	8	#N/A	#N/A	#N/A	3.30459e+06	195984	557586	830414	#N/A	#N/A
Q96MG7	Non-structural maintenance of chromosomes element 3 homolog OS=Homo sapiens GN=NSMCE3 PE=1 SV=1	304	34.3	9.28	#N/A	4	2	3	3	1	3	#N/A	5	2	5	4	1	7	#N/A	2.1863e+06	102193	456266	256456	23140.5	6.15866e+06
P99999	Cytochrome c OS=Homo sapiens GN=CYCS PE=1 SV=2	105	11.7	9.57	#N/A	4	2	3	2	#N/A	#N/A	#N/A	5	2	6	4	#N/A	#N/A	#N/A	2.95835e+06	115164	412003	332014	#N/A	#N/A
O75223	Gamma-glutamylcyclotransferase OS=Homo sapiens GN=GGCT PE=1 SV=1	188	21	5.14	#N/A	5	2	3	8	#N/A	#N/A	#N/A	5	2	5	21	#N/A	#N/A	#N/A	3.18832e+06	90504.5	395478	1.9101e+07	#N/A	#N/A
P36873	Serine/threonine-protein phosphatase PP1-gamma catalytic subunit OS=Homo sapiens GN=PPP1CC PE=1 SV=1	323	37	6.54	#N/A	5	2	3	3	2	2	#N/A	9	2	9	8	4	5	#N/A	3.24847e+06	246880	976458	826590	360390	650674
O75955	Flotillin-1 OS=Homo sapiens GN=FLOT1 PE=1 SV=3	427	47.3	7.49	#N/A	8	2	3	4	#N/A	#N/A	#N/A	10	2	6	10	#N/A	#N/A	#N/A	4.20156e+06	144055	381324	541119	#N/A	#N/A
Q13112	Chromatin assembly factor 1 subunit B OS=Homo sapiens GN=CHAF1B PE=1 SV=1	559	61.5	7.5	#N/A	8	2	3	5	2	2	#N/A	12	2	10	11	6	5	#N/A	5.88637e+06	206252	1.35747e+06	1.74913e+06	490179	263834
O14579	Coatomer subunit epsilon OS=Homo sapiens GN=COPE PE=1 SV=3	308	34.5	5.12	#N/A	9	2	3	4	#N/A	1	#N/A	10	3	10	12	#N/A	1	#N/A	9.16711e+06	232355	991565	3.1722e+06	#N/A	79837.3
O75909	Cyclin-K OS=Homo sapiens GN=CCNK PE=1 SV=2	580	64.2	8.41	#N/A	10	2	3	4	2	1	#N/A	18	2	9	9	4	1	#N/A	1.20351e+07	176345	1.65927e+06	1.57663e+06	340937	145308
P50990	T-complex protein 1 subunit theta OS=Homo sapiens GN=CCT8 PE=1 SV=4	548	59.6	5.6	#N/A	10	2	3	2	1	1	#N/A	12	3	4	4	2	3	#N/A	5855081	149356	139581	259086	83838.6	144460
Q9HC52	Chromobox protein homolog 8 OS=Homo sapiens GN=CBX8 PE=1 SV=3	389	43.4	9.91	#N/A	11	2	3	3	5	5	#N/A	15	2	5	6	11	15	#N/A	1.1689e+07	144964	311743	469854	577759	870852
Q9NYB9	Abl interactor 2 OS=Homo sapiens GN=ABI2 PE=1 SV=1	513	55.6	6.16	#N/A	#N/A	2	3	2	1	#N/A	#N/A	#N/A	2	6	5	2	#N/A	#N/A	#N/A	143646	137462	135566	83642.8	#N/A
Q5K651	Sterile alpha motif domain-containing protein 9 OS=Homo sapiens GN=SAMD9 PE=1 SV=1	1589	184.2	7.83	#N/A	#N/A	2	3	#N/A	#N/A	#N/A	#N/A	#N/A	2	9	#N/A	#N/A	#N/A	#N/A	#N/A	69692	179078	#N/A	#N/A	#N/A
Q9BQ75	Protein CMSS1 OS=Homo sapiens GN=CMSS1 PE=1 SV=2	279	31.9	9.19	#N/A	3	3	3	2	#N/A	1	#N/A	7	3	6	4	#N/A	1	#N/A	4.47556e+06	275580	484926	310079	#N/A	43300.8
P55072	Transitional endoplasmic reticulum ATPase OS=Homo sapiens GN=VCP PE=1 SV=4	806	89.3	5.26	#N/A	4	3	3	4	#N/A	#N/A	#N/A	6	3	6	7	#N/A	#N/A	#N/A	1.47591e+06	178747	333094	447638	#N/A	#N/A
Q9Y295	Developmentally-regulated GTP-binding protein 1 OS=Homo sapiens GN=DRG1 PE=1 SV=1	367	40.5	8.9	#N/A	4	3	3	3	#N/A	1	#N/A	4	3	8	8	#N/A	1	#N/A	1.63888e+06	265244	305396	331229	#N/A	55939.3
O14818	Proteasome subunit alpha type-7 OS=Homo sapiens GN=PSMA7 PE=1 SV=1	248	27.9	8.46	#N/A	5	3	3	3	1	1	#N/A	8	4	8	9	2	2	#N/A	6.58187e+06	371238	603304	845851	95860.7	157904
Q9NYB0	Telomeric repeat-binding factor 2-interacting protein 1 OS=Homo sapiens GN=TERF2IP PE=1 SV=1	399	44.2	4.73	#N/A	6	3	3	3	#N/A	#N/A	#N/A	8	3	4	4	#N/A	#N/A	#N/A	3.0617e+06	244068	304911	282233	#N/A	#N/A
P17028	Zinc finger protein 24 OS=Homo sapiens GN=ZNF24 PE=1 SV=4	368	42.1	6.21	#N/A	6	3	3	4	4	5	#N/A	8	3	11	10	6	14	#N/A	9.5382e+06	340643	1.04922e+06	1.82151e+06	382937	918315
Q99496	E3 ubiquitin-protein ligase RING2 OS=Homo sapiens GN=RNF2 PE=1 SV=1	336	37.6	6.84	#N/A	7	3	3	3	2	3	#N/A	8	3	7	8	6	9	#N/A	8.49545e+06	383453	1.13317e+06	1.13009e+06	537376	1.01487e+06
Q15366	Poly(rC)-binding protein 2 OS=Homo sapiens GN=PCBP2 PE=1 SV=1	365	38.6	6.79	#N/A	7	3	3	3	#N/A	2	#N/A	15	5	7	5	#N/A	7	#N/A	1.08421e+06		89249.3	42354.5	#N/A	95986.5
O75190	DnaJ homolog subfamily B member 6 OS=Homo sapiens GN=DNAJB6 PE=1 SV=2	326	36.1	9.16	#N/A	7	3	3	2	3	2	#N/A	13	3	8	6	9	4	#N/A	1.3486e+07	1.19566e+06	1.21273e+06	873517	1.12719e+06	890284
P17026	Zinc finger protein 22 OS=Homo sapiens GN=ZNF22 PE=1 SV=3	224	25.9	10.04	#N/A	8	3	3	3	1	1	#N/A	13	3	8	10	1	3	#N/A	2.13885e+07	289712	564958	847420	45228.9	156083
Q5JVF3	PCI domain-containing protein 2 OS=Homo sapiens GN=PCID2 PE=1 SV=2	399	46	8.53	#N/A	9	3	3	2	#N/A	#N/A	#N/A	11	3	9	3	#N/A	#N/A	#N/A	5.33851e+06	227187	524936	182985	#N/A	#N/A
O94905	Erlin-2 OS=Homo sapiens GN=ERLIN2 PE=1 SV=1	339	37.8	5.62	#N/A	13	3	3	2	#N/A	#N/A	#N/A	22	4	6	7	#N/A	#N/A	#N/A	3.50128e+07	268401	334344	414884	#N/A	#N/A
P25788	Proteasome subunit alpha type-3 OS=Homo sapiens GN=PSMA3 PE=1 SV=2	255	28.4	5.33	#N/A	6	4	3	4	#N/A	2	#N/A	6	4	12	13	#N/A	4	#N/A	3.45094e+06	355980	823271	1.04123e+06	#N/A	178719
P35226	Polycomb complex protein BMI-1 OS=Homo sapiens GN=BMI1 PE=1 SV=2	326	36.9	8.63	#N/A	7	4	3	3	3	5	#N/A	9	5	8	9	6	17	#N/A	9.76943e+06	278141	605234	637788	447523	1.0865e+06
Q96FJ2	Dynein light chain 2, cytoplasmic OS=Homo sapiens GN=DYNLL2 PE=1 SV=1	89	10.3	7.37	#N/A	7	4	3	3	2	1	#N/A	12	6	13	10	4	3	#N/A	7.10914e+06	730421	1.13239e+06	832111	378784	426037
P05549	Transcription factor AP-2-alpha OS=Homo sapiens GN=TFAP2A PE=1 SV=1	437	48	8.02	#N/A	8	4	3	#N/A	5	5	#N/A	11	4	6	#N/A	11	14	#N/A	6.32803e+06	311401	688270	#N/A	572348	827673
P09012	U1 small nuclear ribonucleoprotein A OS=Homo sapiens GN=SNRPA PE=1 SV=3	282	31.3	9.83	#N/A	3	5	3	3	2	#N/A	#N/A	4	6	9	8	3	#N/A	#N/A		918409	694197	847198	112047	#N/A
P58340	Myeloid leukemia factor 1 OS=Homo sapiens GN=MLF1 PE=1 SV=1	268	30.6	9.45	#N/A	3	5	3	3	3	3	#N/A	4	6	8	7	12	12	#N/A	1.20026e+06	1.14761e+06	667037	535045	539291	465175
P23246	Splicing factor, proline- and glutamine-rich OS=Homo sapiens GN=SFPQ PE=1 SV=2	707	76.1	9.44	#N/A	19	5	3	4	#N/A	2	#N/A	25	7	8	11	#N/A	10	#N/A	2.20954e+07	402078	187759	458063	#N/A	42567.9
Q99623	Prohibitin-2 OS=Homo sapiens GN=PHB2 PE=1 SV=2	299	33.3	9.83	#N/A	6	6	3	3	2	3	#N/A	7	8	10	9	6	8	#N/A	3.05907e+06	901241	1.26462e+06	987092	354292	539081
P26583	High mobility group protein B2 OS=Homo sapiens GN=HMGB2 PE=1 SV=2	209	24	7.81	#N/A	16	6	3	5	4	5	#N/A	32	7	11	11	11	17	#N/A	5.70983e+07	431099	162635	320800	264498	604805
Q9UIG0	Tyrosine-protein kinase BAZ1B OS=Homo sapiens GN=BAZ1B PE=1 SV=2	1483	170.8	8.48	#N/A	7	7	3	5	#N/A	#N/A	#N/A	11	8	11	12	#N/A	#N/A	#N/A	3.94292e+06	920765	1.1022e+06	1.07773e+06	#N/A	#N/A
P39687	Acidic leucine-rich nuclear phosphoprotein 32 family member A OS=Homo sapiens GN=ANP32A PE=1 SV=1	249	28.6	4.09	#N/A	2	#N/A	3	2	#N/A	#N/A	#N/A	3	#N/A	6	4	#N/A	#N/A	#N/A	686430	#N/A	185545	204144	#N/A	#N/A
Q969V3	Nicalin OS=Homo sapiens GN=NCLN PE=1 SV=2	563	62.9	6.89	#N/A	3	#N/A	3	3	#N/A	#N/A	#N/A	4	#N/A	6	5	#N/A	#N/A	#N/A	1.36577e+06	#N/A	486238	428556	#N/A	#N/A
Q9Y2S0	DNA-directed RNA polymerases I and III subunit RPAC2 OS=Homo sapiens GN=POLR1D PE=1 SV=1	133	15.2	5.8	#N/A	3	#N/A	3	3	#N/A	#N/A	#N/A	5	#N/A	7	6	#N/A	#N/A	#N/A	2.55133e+06	#N/A	385611	255992	#N/A	#N/A
Q9P2K3	REST corepressor 3 OS=Homo sapiens GN=RCOR3 PE=1 SV=2	495	55.5	8.27	#N/A	4	#N/A	3	3	#N/A	#N/A	#N/A	6	#N/A	6	6	#N/A	#N/A	#N/A	2.1299e+06	#N/A	388059	354066	#N/A	#N/A
Q9BUI4	DNA-directed RNA polymerase III subunit RPC3 OS=Homo sapiens GN=POLR3C PE=1 SV=1	534	60.6	7.31	#N/A	4	#N/A	3	3	#N/A	#N/A	#N/A	5	#N/A	8	6	#N/A	#N/A	#N/A	1.36153e+06	#N/A	466716	489035	#N/A	#N/A
Q9UGN5	Poly [ADP-ribose] polymerase 2 OS=Homo sapiens GN=PARP2 PE=1 SV=2	583	66.2	8.88	#N/A	4	#N/A	3	4	1	1	#N/A	4	#N/A	8	10	1	2	#N/A	1.94571e+06	#N/A	545641	738293	50838.5	82787.2
P62140	Serine/threonine-protein phosphatase PP1-beta catalytic subunit OS=Homo sapiens GN=PPP1CB PE=1 SV=3	327	37.2	6.19	#N/A	5	#N/A	3	3	1	1	#N/A	8	#N/A	9	6	3	3	#N/A	1.96956e+06	#N/A	281230	295549	164680	215026
Q9UBB5	Methyl-CpG-binding domain protein 2 OS=Homo sapiens GN=MBD2 PE=1 SV=1	411	43.2	10.04	#N/A	5	#N/A	3	3	#N/A	1	#N/A	7	#N/A	8	9	#N/A	2	#N/A	3.48235e+06	#N/A	527222	411814	#N/A	81054.7
P24941	Cyclin-dependent kinase 2 OS=Homo sapiens GN=CDK2 PE=1 SV=2	298	33.9	8.68	#N/A	5	#N/A	3	3	#N/A	3	#N/A	7	#N/A	7	7	#N/A	10	#N/A	2.11714e+06	#N/A	165448	203584	#N/A	138894
O14950	Myosin regulatory light chain 12B OS=Homo sapiens GN=MYL12B PE=1 SV=2	172	19.8	4.84	#N/A	6	#N/A	3	4	4	#N/A	#N/A	7	#N/A	6	14	10	#N/A	#N/A	1.4629e+07	#N/A	512438	1.56102e+06	2.82132e+06	#N/A
Q9UHB7	AF4/FMR2 family member 4 OS=Homo sapiens GN=AFF4 PE=1 SV=1	1163	127.4	9.31	#N/A	7	#N/A	3	2	#N/A	1	#N/A	8	#N/A	6	4	#N/A	2	#N/A	5.7341e+06	#N/A	457522	293979	#N/A	135537
Q68D10	Protein SPT2 homolog OS=Homo sapiens GN=SPTY2D1 PE=1 SV=3	685	75.6	9.79	#N/A	7	#N/A	3	3	3	3	#N/A	9	#N/A	10	10	9	9	#N/A	9.75592e+06	#N/A	1.31915e+06	1.33487e+06	733656	940895
Q53GS9	U4/U6.U5 tri-snRNP-associated protein 2 OS=Homo sapiens GN=USP39 PE=1 SV=2	565	65.3	8.91	#N/A	9	#N/A	3	4	#N/A	1	#N/A	15	#N/A	4	8	#N/A	1	#N/A	6.52098e+06	#N/A	141990	5.18893e+06	#N/A	377317
Q9BRX5	DNA replication complex GINS protein PSF3 OS=Homo sapiens GN=GINS3 PE=1 SV=1	216	24.5	5.34	#N/A	9	#N/A	3	2	#N/A	#N/A	#N/A	11	#N/A	4	4	#N/A	#N/A	#N/A	5.72397e+06	#N/A	288727	132077	#N/A	#N/A
Q9NV70	Exocyst complex component 1 OS=Homo sapiens GN=EXOC1 PE=1 SV=4	894	101.9	6.61	#N/A	10	#N/A	3	2	#N/A	#N/A	#N/A	12	#N/A	7	5	#N/A	#N/A	#N/A	6.38714e+06	#N/A	301410	189013	#N/A	#N/A
Q96SI9	Spermatid perinuclear RNA-binding protein OS=Homo sapiens GN=STRBP PE=1 SV=1	672	73.6	8.72	#N/A	#N/A	#N/A	3	#N/A	#N/A	#N/A	#N/A	#N/A	#N/A	5	#N/A	#N/A	#N/A	#N/A	#N/A	#N/A	111754	#N/A	#N/A	#N/A
P47755	F-actin-capping protein subunit alpha-2 OS=Homo sapiens GN=CAPZA2 PE=1 SV=3	286	32.9	5.85	#N/A	#N/A	#N/A	3	3	#N/A	#N/A	#N/A	#N/A	#N/A	6	7	#N/A	#N/A	#N/A	#N/A	#N/A	318512	422440	#N/A	#N/A
P28356	Homeobox protein Hox-D9 OS=Homo sapiens GN=HOXD9 PE=1 SV=5	352	36.5	9.25	#N/A	#N/A	#N/A	3	2	#N/A	#N/A	#N/A	#N/A	#N/A	8	6	#N/A	#N/A	#N/A	#N/A	#N/A	1.45968e+06	180588	#N/A	#N/A
O14910	Protein lin-7 homolog A OS=Homo sapiens GN=LIN7A PE=1 SV=2	233	26	8.72	#N/A	#N/A	#N/A	3	#N/A	#N/A	#N/A	#N/A	#N/A	#N/A	5	#N/A	#N/A	#N/A	#N/A	#N/A	#N/A	47558.1	#N/A	#N/A	#N/A
P14174	Macrophage migration inhibitory factor OS=Homo sapiens GN=MIF PE=1 SV=4	115	12.5	7.88	#N/A	2	2	2	2	1	1	#N/A	7	3	8	14	1	3	#N/A	1.34551e+07	2.29385e+06	2.83465e+06	3.15858e+06	182241	158997
Q5T750	Skin-specific protein 32 OS=Homo sapiens GN=XP32 PE=1 SV=1	250	26.2	7.97	#N/A	2	2	2	5	#N/A	#N/A	#N/A	4	2	4	13	#N/A	#N/A	#N/A	4.93384e+06	274900	940881	3.84607e+06	#N/A	#N/A
P53990	IST1 homolog OS=Homo sapiens GN=IST1 PE=1 SV=1	364	39.7	5.35	#N/A	2	2	2	1	#N/A	#N/A	#N/A	2	2	3	2	#N/A	#N/A	#N/A	2.26591e+06	625004	181602	106220	#N/A	#N/A
Q96FV9	THO complex subunit 1 OS=Homo sapiens GN=THOC1 PE=1 SV=1	657	75.6	4.98	#N/A	3	2	2	3	#N/A	#N/A	#N/A	4	2	4	4	#N/A	#N/A	#N/A	1.34371e+06	140246	262630	232869	#N/A	#N/A
P28070	Proteasome subunit beta type-4 OS=Homo sapiens GN=PSMB4 PE=1 SV=4	264	29.2	5.97	#N/A	3	2	2	2	#N/A	2	#N/A	5	3	9	10	#N/A	5	#N/A	2.58228e+06	294004	703875	686844	#N/A	250011
Q9Y3E7	Charged multivesicular body protein 3 OS=Homo sapiens GN=CHMP3 PE=1 SV=3	222	25.1	5.12	#N/A	3	2	2	2	1	1	#N/A	6	2	6	5	1	2	#N/A	3.53727e+06	121312	468867	367291	28596.7	57607.7
P0C0L4	Complement C4-A OS=Homo sapiens GN=C4A PE=1 SV=2	1744	192.7	7.08	#N/A	4	2	2	2	1	1	#N/A	5	2	10	13	1	3	#N/A	1.23815e+07	575990	3.66629e+06	3.76628e+06	79799	152256
P60900	Proteasome subunit alpha type-6 OS=Homo sapiens GN=PSMA6 PE=1 SV=1	246	27.4	6.76	#N/A	4	2	2	2	#N/A	#N/A	#N/A	5	2	5	4	#N/A	#N/A	#N/A	2.57764e+06	135215	392788	367063	#N/A	#N/A
Q8WWK9	Cytoskeleton-associated protein 2 OS=Homo sapiens GN=CKAP2 PE=1 SV=1	683	76.9	9.41	#N/A	4	2	2	2	#N/A	3	#N/A	5	2	3	6	#N/A	10	#N/A	3.10668e+06	147596	259728	675034	#N/A	415528
P61619	Protein transport protein Sec61 subunit alpha isoform 1 OS=Homo sapiens GN=SEC61A1 PE=1 SV=2	476	52.2	8.06	#N/A	4	2	2	2	1	2	#N/A	5	2	5	5	2	4	#N/A	3.04094e+06	215468	463686	470817	78149.2	163602
Q9NZ01	Very-long-chain enoyl-CoA reductase OS=Homo sapiens GN=TECR PE=1 SV=1	308	36	9.45	#N/A	4	2	2	1	1	2	#N/A	5	2	4	2	1	3	#N/A	5.56217e+06	275557	154497	104372	69444.9	176441
A0JLT2	Mediator of RNA polymerase II transcription subunit 19 OS=Homo sapiens OX=9606 GN=MED19 PE=1 SV=2	244	26.3	9.82	#N/A	4	2	2	2	2	1	#N/A	4	2	6	8	4	3	#N/A	5.20552e+06	490204	1.62094e+06	1.22089e+06	247802	456318
P22626	Heterogeneous nuclear ribonucleoproteins A2/B1 OS=Homo sapiens GN=HNRNPA2B1 PE=1 SV=2	353	37.4	8.95	#N/A	5	2	2	2	#N/A	#N/A	#N/A	5	3	6	6	#N/A	#N/A	#N/A	3.59162e+06	312632	1.11296e+06	1.08308e+06	#N/A	#N/A
Q99436	Proteasome subunit beta type-7 OS=Homo sapiens GN=PSMB7 PE=1 SV=1	277	29.9	7.68	#N/A	5	2	2	3	#N/A	#N/A	#N/A	6	2	4	8	#N/A	#N/A	#N/A	2.03754e+06	177595	329769	743830	#N/A	#N/A
P06702	Protein S100-A9 OS=Homo sapiens GN=S100A9 PE=1 SV=1	114	13.2	6.13	#N/A	6	2	2	2	#N/A	1	#N/A	10	2	4	4	#N/A	3	#N/A	1.1816e+07	195026	425267	480199	#N/A	143505
O75531	Barrier-to-autointegration factor OS=Homo sapiens GN=BANF1 PE=1 SV=1	89	10.1	6.09	#N/A	7	2	2	3	#N/A	#N/A	#N/A	11	4	4	11	#N/A	#N/A	#N/A	4.48007e+06	216750	477880	1.0237e+06	#N/A	#N/A
O43660	Pleiotropic regulator 1 OS=Homo sapiens GN=PLRG1 PE=1 SV=1	514	57.2	9.17	#N/A	9	2	2	5	2	3	#N/A	11	2	3	10	5	9	#N/A	7.19232e+06	151054	226901	1.2295e+06	274431	555780
Q9HBE1	POZ-, AT hook-, and zinc finger-containing protein 1 OS=Homo sapiens GN=PATZ1 PE=1 SV=1	687	74	8.35	#N/A	10	2	2	3	4	4	#N/A	11	2	5	7	9	14	#N/A	6.94703e+06	48482.3	898989	882134	359034	601674
Q96JM3	Chromosome alignment-maintaining phosphoprotein 1 OS=Homo sapiens GN=CHAMP1 PE=1 SV=2	812	89	8.44	#N/A	11	2	2	1	1	2	#N/A	14	3	7	4	2	5	#N/A	5.84371e+06	111487	378472	215332	93174.9	186386
Q99959	Plakophilin-2 OS=Homo sapiens GN=PKP2 PE=1 SV=2	881	97.4	9.33	#N/A	2	3	2	1	1	1	#N/A	2	4	3	1	3	3	#N/A	1.21438e+06	215176	167892		156159	193283
Q99497	Protein deglycase DJ-1 OS=Homo sapiens GN=PARK7 PE=1 SV=2	189	19.9	6.79	#N/A	2	3	2	2	#N/A	#N/A	#N/A	2	3	3	2	#N/A	#N/A	#N/A	416594	338679	136264	96924.8	#N/A	#N/A
P61626	Lysozyme C OS=Homo sapiens GN=LYZ PE=1 SV=1	148	16.5	9.16	#N/A	4	3	2	#N/A	#N/A	#N/A	#N/A	6	4	4	#N/A	#N/A	#N/A	#N/A	1.65047e+06	797146	414711	#N/A	#N/A	#N/A
Q9HCN8	Stromal cell-derived factor 2-like protein 1 OS=Homo sapiens GN=SDF2L1 PE=1 SV=2	221	23.6	7.03	#N/A	4	3	2	2	#N/A	#N/A	#N/A	7	4	4	4	#N/A	#N/A	#N/A	3.1673e+06	328371	325143	261216	#N/A	#N/A
P25789	Proteasome subunit alpha type-4 OS=Homo sapiens GN=PSMA4 PE=1 SV=1	261	29.5	7.72	#N/A	6	3	2	2	1	1	#N/A	9	5	4	5	1	3	#N/A	5.14836e+06	386763	315474	424725	44545.1	139367
P42167	Lamina-associated polypeptide 2, isoforms beta/gamma OS=Homo sapiens GN=TMPO PE=1 SV=2	454	50.6	9.38	#N/A	6	3	2	3	#N/A	#N/A	#N/A	8	3	4	3	#N/A	#N/A	#N/A	3.65058e+06	259776	197834	155257	#N/A	#N/A
O00165	HCLS1-associated protein X-1 OS=Homo sapiens GN=HAX1 PE=1 SV=2	279	31.6	4.92	#N/A	9	3	2	3	2	3	#N/A	27	5	4	8	4	7	#N/A	5.13721e+07	1.55059e+06	1.05034e+06	1.96109e+06	560585	1.00748e+06
P35232	Prohibitin OS=Homo sapiens GN=PHB PE=1 SV=1	272	29.8	5.76	#N/A	7	4	2	3	#N/A	2	#N/A	9	4	2	3	#N/A	3	#N/A	2.78278e+06	490726	56676.6	168047	#N/A	79742.9
P25786	Proteasome subunit alpha type-1 OS=Homo sapiens GN=PSMA1 PE=1 SV=1	263	29.5	6.61	#N/A	7	4	2	2	#N/A	#N/A	#N/A	11	6	10	11	#N/A	#N/A	#N/A	8.12579e+06	436418	685293	837097	#N/A	#N/A
P20700	Lamin-B1 OS=Homo sapiens GN=LMNB1 PE=1 SV=2	586	66.4	5.16	#N/A	35	19	2	1	3	4	#N/A	57	20	2	2	8	10	#N/A	8.08113e+07	3.01837e+06	60112.3	103904	245983	610527
Q9BUH6	Protein PAXX OS=Homo sapiens GN=C9orf142 PE=1 SV=2	204	21.6	5.48	#N/A	2	#N/A	2	2	#N/A	#N/A	#N/A	2	#N/A	5	2	#N/A	#N/A	#N/A	733700	#N/A	259140	69899.2	#N/A	#N/A
Q6UN15	Pre-mRNA 3'-end-processing factor FIP1 OS=Homo sapiens GN=FIP1L1 PE=1 SV=1	594	66.5	5.59	#N/A	2	#N/A	2	1	#N/A	#N/A	#N/A	2	#N/A	3	2	#N/A	#N/A	#N/A	2.20034e+06	#N/A	146400	108072	#N/A	#N/A
Q9Y2Y1	DNA-directed RNA polymerase III subunit RPC10 OS=Homo sapiens GN=POLR3K PE=1 SV=2	108	12.3	7.83	#N/A	2	#N/A	2	2	#N/A	#N/A	#N/A	2	#N/A	4	5	#N/A	#N/A	#N/A	890467	#N/A	288751	240173	#N/A	#N/A
Q8N5F7	NF-kappa-B-activating protein OS=Homo sapiens GN=NKAP PE=1 SV=1	415	47.1	10.11	#N/A	2	#N/A	2	2	#N/A	#N/A	#N/A	2	#N/A	6	7	#N/A	#N/A	#N/A	1.87304e+06	#N/A	420263	552241	#N/A	#N/A
Q6UVM3	Potassium channel subfamily T member 2 OS=Homo sapiens GN=KCNT2 PE=1 SV=1	1135	130.4	7.28	#N/A	2	#N/A	2	#N/A	#N/A	#N/A	#N/A	3	#N/A	12	#N/A	#N/A	#N/A	#N/A	643207	#N/A	293627	#N/A	#N/A	#N/A
Q9Y5B9	FACT complex subunit SPT16 OS=Homo sapiens GN=SUPT16H PE=1 SV=1	1047	119.8	5.66	#N/A	2	#N/A	2	4	#N/A	1	#N/A	2	#N/A	4	6	#N/A	1	#N/A	458233	#N/A	349911	563588	#N/A	49598.7
P08590	Myosin light chain 3 OS=Homo sapiens GN=MYL3 PE=1 SV=3	195	21.9	5.1	#N/A	2	#N/A	2	2	2	1	#N/A	3	#N/A	4	6	4	3	#N/A	3.0661e+06	#N/A	178150	540464	621005	362598
Q9BYE7	Polycomb group RING finger protein 6 OS=Homo sapiens GN=PCGF6 PE=1 SV=2	350	39	4.97	#N/A	2	#N/A	2	3	#N/A	#N/A	#N/A	2	#N/A	4	5	#N/A	#N/A	#N/A	2.60708e+06	#N/A	702206	460405	#N/A	#N/A
Q96MF7	E3 SUMO-protein ligase NSE2 OS=Homo sapiens GN=NSMCE2 PE=1 SV=2	247	27.9	7.74	#N/A	2	#N/A	2	1	#N/A	#N/A	#N/A	3	#N/A	4	2	#N/A	#N/A	#N/A	1.0457e+06	#N/A	232756	103049	#N/A	#N/A
O75177	Calcium-responsive transactivator OS=Homo sapiens GN=SS18L1 PE=1 SV=2	396	43	6.44	#N/A	2	#N/A	2	1	#N/A	#N/A	#N/A	2	#N/A	4	2	#N/A	#N/A	#N/A	2.05466e+06	#N/A	598077	333744	#N/A	#N/A
Q92750	Transcription initiation factor TFIID subunit 4B OS=Homo sapiens GN=TAF4B PE=1 SV=2	862	91	9.54	#N/A	2	#N/A	2	#N/A	#N/A	#N/A	#N/A	3	#N/A	3	#N/A	#N/A	#N/A	#N/A	211335	#N/A	131877	#N/A	#N/A	#N/A
Q09666	Neuroblast differentiation-associated protein AHNAK OS=Homo sapiens GN=AHNAK PE=1 SV=2	5890	628.7	6.15	#N/A	2	#N/A	2	1	#N/A	#N/A	#N/A	3	#N/A	4	2	#N/A	#N/A	#N/A	1.22318e+06	#N/A	129440	123154	#N/A	#N/A
O60869	Endothelial differentiation-related factor 1 OS=Homo sapiens GN=EDF1 PE=1 SV=1	148	16.4	9.95	#N/A	2	#N/A	2	2	#N/A	#N/A	#N/A	2	#N/A	5	5	#N/A	#N/A	#N/A	1.59022e+06	#N/A	367201	303008	#N/A	#N/A
Q8WVK7	Spindle and kinetochore-associated protein 2 OS=Homo sapiens OX=9606 GN=SKA2 PE=1 SV=1	121	14.2	7.33	#N/A	2	#N/A	2	1	#N/A	#N/A	#N/A	3	#N/A	2	1	#N/A	#N/A	#N/A	1.19135e+06	#N/A	135360	155736	#N/A	#N/A
P47929	Galectin-7 OS=Homo sapiens GN=LGALS7 PE=1 SV=2	136	15.1	7.62	#N/A	3	#N/A	2	1	#N/A	#N/A	#N/A	5	#N/A	6	5	#N/A	#N/A	#N/A	5.13501e+06	#N/A	630167	279471	#N/A	#N/A
O43422	52 kDa repressor of the inhibitor of the protein kinase OS=Homo sapiens GN=THAP12 PE=1 SV=2	761	87.6	5.86	#N/A	3	#N/A	2	3	#N/A	#N/A	#N/A	4	#N/A	5	5	#N/A	#N/A	#N/A	1.48861e+06	#N/A	308409	268893	#N/A	#N/A
Q9NQS7	Inner centromere protein OS=Homo sapiens GN=INCENP PE=1 SV=3	918	105.4	9.44	#N/A	3	#N/A	2	1	#N/A	#N/A	#N/A	3	#N/A	4	2	#N/A	#N/A	#N/A	1.8531e+06	#N/A	289926	159587	#N/A	#N/A
P55735	Protein SEC13 homolog OS=Homo sapiens GN=SEC13 PE=1 SV=3	322	35.5	5.48	#N/A	3	#N/A	2	2	#N/A	#N/A	#N/A	4	#N/A	6	7	#N/A	#N/A	#N/A	1942452	#N/A	456583	446760	#N/A	#N/A
Q96SI1	BTB/POZ domain-containing protein KCTD15 OS=Homo sapiens GN=KCTD15 PE=1 SV=1	283	31.9	7.44	#N/A	3	#N/A	2	1	#N/A	#N/A	#N/A	3	#N/A	2	1	#N/A	#N/A	#N/A	209241	#N/A	73571.7	33435.2	#N/A	#N/A
Q8IY37	Probable ATP-dependent RNA helicase DHX37 OS=Homo sapiens GN=DHX37 PE=1 SV=1	1157	129.5	8.1	#N/A	3	#N/A	2	3	#N/A	#N/A	#N/A	3	#N/A	4	5	#N/A	#N/A	#N/A	1.71196e+06	#N/A	281064	282176	#N/A	#N/A
Q6PCB5	Round spermatid basic protein 1-like protein OS=Homo sapiens OX=9606 GN=RSBN1L PE=1 SV=2	846	94.8	8.78	#N/A	3	#N/A	2	3	1	#N/A	#N/A	5	#N/A	10	11	1	#N/A	#N/A	1.32785e+06	#N/A	1.80631e+06	1.78943e+06	44848.7	#N/A
P31276	Homeobox protein Hox-C13 OS=Homo sapiens GN=HOXC13 PE=1 SV=3	330	35.4	8.95	#N/A	3	#N/A	2	3	#N/A	2	#N/A	4	#N/A	6	6	#N/A	4	#N/A	7.05081e+06	#N/A	1.69641e+06	502929	#N/A	909105
P46821	Microtubule-associated protein 1B OS=Homo sapiens GN=MAP1B PE=1 SV=2	2468	270.5	4.81	#N/A	3	#N/A	2	2	#N/A	2	#N/A	3	#N/A	4	5	#N/A	4	#N/A	1.74047e+06	#N/A	70263.4	52770.1	#N/A	42687.9
Q9H269	Vacuolar protein sorting-associated protein 16 homolog OS=Homo sapiens GN=VPS16 PE=1 SV=2	839	94.6	6.77	#N/A	3	#N/A	2	2	#N/A	#N/A	#N/A	3	#N/A	3	3	#N/A	#N/A	#N/A	492143	#N/A	45077.2	49529	#N/A	#N/A
Q8WUZ0	B-cell CLL/lymphoma 7 protein family member C OS=Homo sapiens GN=BCL7C PE=1 SV=3	217	23.5	5.2	#N/A	3	#N/A	2	2	#N/A	#N/A	#N/A	5	#N/A	4	4	#N/A	#N/A	#N/A	3.07099e+06	#N/A	55971.5	100837	#N/A	#N/A
O75691	Small subunit processome component 20 homolog OS=Homo sapiens GN=UTP20 PE=1 SV=3	2785	318.2	7.39	#N/A	3	#N/A	2	1	#N/A	#N/A	#N/A	3	#N/A	4	3	#N/A	#N/A	#N/A	3.72459e+06	#N/A	382744	260346	#N/A	#N/A
Q15072	Zinc finger protein OZF OS=Homo sapiens OX=9606 GN=ZNF146 PE=1 SV=2	292	33.3	8.88	#N/A	4	#N/A	2	2	1	1	#N/A	5	#N/A	3	3	4	3	#N/A	5.57434e+06	#N/A	166986	195481	152084	195281
Q9UEE9	Craniofacial development protein 1 OS=Homo sapiens GN=CFDP1 PE=1 SV=1	299	33.6	4.81	#N/A	4	#N/A	2	2	#N/A	#N/A	#N/A	5	#N/A	5	5	#N/A	#N/A	#N/A	1.57359e+06	#N/A	310715	562539	#N/A	#N/A
O43257	Zinc finger HIT domain-containing protein 1 OS=Homo sapiens GN=ZNHIT1 PE=1 SV=1	154	17.5	9.41	#N/A	4	#N/A	2	2	#N/A	#N/A	#N/A	7	#N/A	11	12	#N/A	#N/A	#N/A	4.06097e+06	#N/A	1.05949e+06	1.2766e+06	#N/A	#N/A
Q6SPF0	Atherin OS=Homo sapiens GN=SAMD1 PE=1 SV=1	538	56	7.58	#N/A	4	#N/A	2	#N/A	#N/A	#N/A	#N/A	4	#N/A	4	#N/A	#N/A	#N/A	#N/A	1.8357e+06	#N/A	116550	#N/A	#N/A	#N/A
O43678	NADH dehydrogenase [ubiquinone] 1 alpha subcomplex subunit 2 OS=Homo sapiens GN=NDUFA2 PE=1 SV=3	99	10.9	9.57	#N/A	4	#N/A	2	1	#N/A	#N/A	#N/A	5	#N/A	2	2	#N/A	#N/A	#N/A	1.58442e+06	#N/A	83866.8	134911	#N/A	#N/A
Q9BSM1	Polycomb group RING finger protein 1 OS=Homo sapiens GN=PCGF1 PE=1 SV=2	259	30.3	8.91	#N/A	4	#N/A	2	1	#N/A	#N/A	#N/A	4	#N/A	4	1	#N/A	#N/A	#N/A	2.47673e+06	#N/A	283910	60766.2	#N/A	#N/A
Q13363	C-terminal-binding protein 1 OS=Homo sapiens GN=CTBP1 PE=1 SV=2	440	47.5	6.77	#N/A	5	#N/A	2	4	#N/A	#N/A	#N/A	7	#N/A	4	7	#N/A	#N/A	#N/A	4.46667e+06	#N/A	209557	360643	#N/A	#N/A
Q8N684	Cleavage and polyadenylation specificity factor subunit 7 OS=Homo sapiens GN=CPSF7 PE=1 SV=1	471	52	8	#N/A	5	#N/A	2	1	#N/A	#N/A	#N/A	7	#N/A	5	1	#N/A	#N/A	#N/A	3.33771e+06	#N/A	369442		#N/A	#N/A
Q8WVM7	Cohesin subunit SA-1 OS=Homo sapiens GN=STAG1 PE=1 SV=3	1258	144.3	5.59	#N/A	5	#N/A	2	#N/A	#N/A	#N/A	#N/A	7	#N/A	3	#N/A	#N/A	#N/A	#N/A	404937	#N/A	27196.9	#N/A	#N/A	#N/A
O14654	Insulin receptor substrate 4 OS=Homo sapiens OX=9606 GN=IRS4 PE=1 SV=1	1257	133.7	8.44	#N/A	5	#N/A	2	1	#N/A	#N/A	#N/A	5	#N/A	3	2	#N/A	#N/A	#N/A	1.39655e+06	#N/A	151515	92057.1	#N/A	#N/A
Q9Y483	Metal-response element-binding transcription factor 2 OS=Homo sapiens OX=9606 GN=MTF2 PE=1 SV=3	593	67	8.75	#N/A	5	#N/A	2	2	#N/A	#N/A	#N/A	5	#N/A	3	5	#N/A	#N/A	#N/A	4.91251e+06	#N/A	297673	227420	#N/A	#N/A
P26599	Polypyrimidine tract-binding protein 1 OS=Homo sapiens GN=PTBP1 PE=1 SV=1	531	57.2	9.17	#N/A	5	#N/A	2	1	#N/A	1	#N/A	5	#N/A	4	2	#N/A	2	#N/A	2.76534e+06	#N/A	100586	149812	#N/A	82772.5
Q13162	Peroxiredoxin-4 OS=Homo sapiens GN=PRDX4 PE=1 SV=1	271	30.5	6.29	#N/A	6	#N/A	2	3	1	1	#N/A	7	#N/A	4	8	1	1	#N/A	868012	#N/A		1.89137e+06	219859	305209
Q96F63	Coiled-coil domain-containing protein 97 OS=Homo sapiens GN=CCDC97 PE=1 SV=1	343	38.9	4.59	#N/A	6	#N/A	2	1	1	1	#N/A	7	#N/A	7	4	3	3	#N/A	5.75622e+06	#N/A	814950	102787	238843	212953
Q08945	FACT complex subunit SSRP1 OS=Homo sapiens GN=SSRP1 PE=1 SV=1	709	81	6.87	#N/A	6	#N/A	2	4	#N/A	#N/A	#N/A	6	#N/A	5	6	#N/A	#N/A	#N/A	4.84259e+06	#N/A	447658	496958	#N/A	#N/A
Q9H7L9	Sin3 histone deacetylase corepressor complex component SDS3 OS=Homo sapiens GN=SUDS3 PE=1 SV=2	328	38.1	5.66	#N/A	6	#N/A	2	2	2	2	#N/A	6	#N/A	10	7	5	8	#N/A	1.07218e+07	#N/A	962479	997977	230066	408681
Q15545	Transcription initiation factor TFIID subunit 7 OS=Homo sapiens GN=TAF7 PE=1 SV=1	349	40.2	5.2	#N/A	6	#N/A	2	2	#N/A	#N/A	#N/A	6	#N/A	5	7	#N/A	#N/A	#N/A	3.46646e+06	#N/A	280352	380069	#N/A	#N/A
Q96HA7	Tonsoku-like protein OS=Homo sapiens GN=TONSL PE=1 SV=2	1378	150.8	6.42	#N/A	8	#N/A	2	3	#N/A	#N/A	#N/A	10	#N/A	2	5	#N/A	#N/A	#N/A	4.41106e+06	#N/A	158276	387767	#N/A	#N/A
O00425	Insulin-like growth factor 2 mRNA-binding protein 3 OS=Homo sapiens GN=IGF2BP3 PE=1 SV=2	579	63.7	8.87	#N/A	9	#N/A	2	1	#N/A	#N/A	#N/A	9	#N/A	7	1	#N/A	#N/A	#N/A	3.44596e+06	#N/A	468330	73857.6	#N/A	#N/A
P46977	Dolichyl-diphosphooligosaccharide--protein glycosyltransferase subunit STT3A OS=Homo sapiens GN=STT3A PE=1 SV=2	705	80.5	8.07	#N/A	9	#N/A	2	1	#N/A	#N/A	#N/A	10	#N/A	2	1	#N/A	#N/A	#N/A	2.57083e+06	#N/A	43121.4		#N/A	#N/A
Q13043	Serine/threonine-protein kinase 4 OS=Homo sapiens GN=STK4 PE=1 SV=2	487	55.6	5.07	#N/A	9	#N/A	2	2	#N/A	#N/A	#N/A	10	#N/A	5	4	#N/A	#N/A	#N/A	1.45485e+06	#N/A	237231	228298	#N/A	#N/A
P43246	DNA mismatch repair protein Msh2 OS=Homo sapiens GN=MSH2 PE=1 SV=1	934	104.7	5.77	#N/A	11	#N/A	2	4	#N/A	#N/A	#N/A	15	#N/A	4	7	#N/A	#N/A	#N/A	3.6624e+06	#N/A	234206	343838	#N/A	#N/A
P35251	Replication factor C subunit 1 OS=Homo sapiens GN=RFC1 PE=1 SV=4	1148	128.2	9.36	#N/A	12	#N/A	2	2	#N/A	#N/A	#N/A	16	#N/A	3	4	#N/A	#N/A	#N/A	8.92063e+06	#N/A	174264	190569	#N/A	#N/A
Q15397	Pumilio homolog 3 OS=Homo sapiens GN=PUM3 PE=1 SV=3	648	73.5	9.64	#N/A	13	#N/A	2	2	#N/A	#N/A	#N/A	16	#N/A	2	4	#N/A	#N/A	#N/A	7.61352e+06	#N/A	404215	517334	#N/A	#N/A
P09874	Poly [ADP-ribose] polymerase 1 OS=Homo sapiens GN=PARP1 PE=1 SV=4	1014	113	8.88	#N/A	13	#N/A	2	3	#N/A	#N/A	#N/A	19	#N/A	2	7	#N/A	#N/A	#N/A	1.81036e+07	#N/A	129689	369796	#N/A	#N/A
Q9UG63	ATP-binding cassette sub-family F member 2 OS=Homo sapiens GN=ABCF2 PE=1 SV=2	623	71.2	7.37	#N/A	14	#N/A	2	1	#N/A	#N/A	#N/A	15	#N/A	6	2	#N/A	#N/A	#N/A	5.22248e+06	#N/A	154981	45897	#N/A	#N/A
Q9NYV4	Cyclin-dependent kinase 12 OS=Homo sapiens GN=CDK12 PE=1 SV=2	1490	164.1	9.44	#N/A	18	#N/A	2	2	#N/A	#N/A	#N/A	25	#N/A	2	2	#N/A	#N/A	#N/A	1.64146e+07	#N/A	43266.1	98734.4	#N/A	#N/A
Q9BWS9	Chitinase domain-containing protein 1 OS=Homo sapiens GN=CHID1 PE=1 SV=1	393	44.9	8.63	#N/A	#N/A	#N/A	2	3	#N/A	#N/A	#N/A	#N/A	#N/A	4	7	#N/A	#N/A	#N/A	#N/A	#N/A	408595	523790	#N/A	#N/A
Q4L180	Filamin A-interacting protein 1-like OS=Homo sapiens GN=FILIP1L PE=1 SV=2	1135	130.3	6.57	#N/A	#N/A	#N/A	2	1	1	1	#N/A	#N/A	#N/A	2	1	2	3	#N/A	#N/A	#N/A	137033	175851	179941	290568
O14980	Exportin-1 OS=Homo sapiens GN=XPO1 PE=1 SV=1	1071	123.3	6.06	#N/A	#N/A	#N/A	2	2	#N/A	2	#N/A	#N/A	#N/A	5	8	#N/A	4	#N/A	#N/A	#N/A	1.30901e+06	2.28978e+06	#N/A	88209
Q9NUL3	Double-stranded RNA-binding protein Staufen homolog 2 OS=Homo sapiens GN=STAU2 PE=1 SV=1	570	62.6	9.61	#N/A	#N/A	#N/A	2	#N/A	#N/A	#N/A	#N/A	#N/A	#N/A	3	#N/A	#N/A	#N/A	#N/A	#N/A	#N/A	82511.6	#N/A	#N/A	#N/A
P35453	Homeobox protein Hox-D13 OS=Homo sapiens GN=HOXD13 PE=1 SV=3	343	36.1	9.45	#N/A	#N/A	#N/A	2	3	#N/A	#N/A	#N/A	#N/A	#N/A	6	7	#N/A	#N/A	#N/A	#N/A	#N/A	391327	1.15564e+06	#N/A	#N/A
P22528	Cornifin-B OS=Homo sapiens GN=SPRR1B PE=1 SV=2	89	9.9	8.48	#N/A	#N/A	#N/A	2	1	#N/A	#N/A	#N/A	#N/A	#N/A	4	1	#N/A	#N/A	#N/A	#N/A	#N/A	601473	29036.6	#N/A	#N/A
E9PRG8	Uncharacterized protein C11orf98 OS=Homo sapiens GN=C11orf98 PE=4 SV=1	122	13.8	11.69	#N/A	2	2	1	2	1	#N/A	#N/A	3	2	2	5	2	#N/A	#N/A	1.78931e+06	596391	87385.8	393771	103254	#N/A
P02787	Serotransferrin OS=Homo sapiens GN=TF PE=1 SV=3	698	77	7.12	#N/A	2	2	1	#N/A	1	2	#N/A	2	2	1	#N/A	3	2	#N/A	4.49985e+06	257615		#N/A	205916	140958
O00244	Copper transport protein ATOX1 OS=Homo sapiens GN=ATOX1 PE=1 SV=1	68	7.4	7.24	#N/A	2	2	1	1	1	1	#N/A	6	4	2	2	1	2	#N/A	2.42443e+06	796068	91113.8	90133.9	55080.8	97741.9
P49721	Proteasome subunit beta type-2 OS=Homo sapiens GN=PSMB2 PE=1 SV=1	201	22.8	7.02	#N/A	2	2	1	2	#N/A	#N/A	#N/A	3	3	2	3	#N/A	#N/A	#N/A	1.55035e+06	142815	213510	261122	#N/A	#N/A
P20618	Proteasome subunit beta type-1 OS=Homo sapiens GN=PSMB1 PE=1 SV=2	241	26.5	8.13	#N/A	3	2	1	3	#N/A	#N/A	#N/A	4	3	3	4	#N/A	#N/A	#N/A	1.55263e+06	146386	185120	308174	#N/A	#N/A
P17936	Insulin-like growth factor-binding protein 3 OS=Homo sapiens GN=IGFBP3 PE=1 SV=2	291	31.7	8.69	#N/A	3	2	1	3	1	1	#N/A	5	5	7	17	5	4	#N/A	4.20523e+07	5.1951e+06	7.67076e+06	6.82224e+06	2.0204e+06	3.1515e+06
Q8IZQ5	Selenoprotein H OS=Homo sapiens GN=SELH PE=1 SV=2	122	13.4	9.74	#N/A	3	2	1	1	#N/A	#N/A	#N/A	3	2	3	2	#N/A	#N/A	#N/A	2.38719e+06	152194	95270	62225.8	#N/A	#N/A
P04062	Glucosylceramidase OS=Homo sapiens GN=GBA PE=1 SV=3	536	59.7	7.61	#N/A	3	2	1	2	1	1	#N/A	4	3	2	8	1	3	#N/A	1.55818e+06	171355	227798	330102	15081.9	72034.1
Q16610	Extracellular matrix protein 1 OS=Homo sapiens GN=ECM1 PE=1 SV=2	540	60.6	6.71	#N/A	4	2	1	1	#N/A	#N/A	#N/A	6	2	1	2	#N/A	#N/A	#N/A	1.81359e+06	91961.6	85764.6	70755.8	#N/A	#N/A
Q15554	Telomeric repeat-binding factor 2 OS=Homo sapiens GN=TERF2 PE=1 SV=3	542	59.6	9.35	#N/A	4	2	1	1	#N/A	#N/A	#N/A	4	2	2	2	#N/A	#N/A	#N/A	2.78962e+06	132122	192212	213343	#N/A	#N/A
Q96QA5	Gasdermin-A OS=Homo sapiens GN=GSDMA PE=1 SV=4	445	49.3	5.29	#N/A	5	2	1	4	#N/A	#N/A	#N/A	7	2	1	7	#N/A	#N/A	#N/A	2.95426e+06	162551	186607	1.55158e+06	#N/A	#N/A
Q9H857	5'-nucleotidase domain-containing protein 2 OS=Homo sapiens GN=NT5DC2 PE=1 SV=1	520	60.7	6.77	#N/A	5	2	1	4	#N/A	#N/A	#N/A	7	2	2	5	#N/A	#N/A	#N/A	2.06476e+06	142316	173020	249026	#N/A	#N/A
Q9H5H4	Zinc finger protein 768 OS=Homo sapiens OX=9606 GN=ZNF768 PE=1 SV=2	540	60.2	7.97	#N/A	5	2	1	1	2	3	#N/A	7	2	2	3	5	8	#N/A	2.28403e+06	171214			178215	296483
Q15287	RNA-binding protein with serine-rich domain 1 OS=Homo sapiens GN=RNPS1 PE=1 SV=1	305	34.2	11.84	#N/A	6	2	1	1	1	1	#N/A	11	3	3	6	3	3	#N/A	7.1174e+06	291660	294767	316113	177633	273707
Q99653	Calcineurin B homologous protein 1 OS=Homo sapiens GN=CHP1 PE=1 SV=3	195	22.4	5.1	#N/A	6	2	1	1	1	1	#N/A	9	2	5	4	1	3	#N/A	7.18584e+06	168109	364960	403165	39925	166133
Q99985	Semaphorin-3C OS=Homo sapiens GN=SEMA3C PE=2 SV=2	751	85.2	8.69	#N/A	6	2	1	1	#N/A	#N/A	#N/A	7	2	2	1	#N/A	#N/A	#N/A	4.8336e+06	185442	179213	65345.9	#N/A	#N/A
Q8NHP8	Putative phospholipase B-like 2 OS=Homo sapiens GN=PLBD2 PE=1 SV=2	589	65.4	6.8	#N/A	7	2	1	2	#N/A	#N/A	#N/A	8	2	1	4	#N/A	#N/A	#N/A	5.80047e+06	240564	43476.6	140684	#N/A	#N/A
Q9BVI4	Nucleolar complex protein 4 homolog OS=Homo sapiens GN=NOC4L PE=1 SV=1	516	58.4	7.49	#N/A	7	2	1	1	#N/A	#N/A	#N/A	8	2	2	1	#N/A	#N/A	#N/A	2.55219e+06	169273	155804	59168.9	#N/A	#N/A
P61978	Heterogeneous nuclear ribonucleoprotein K OS=Homo sapiens GN=HNRNPK PE=1 SV=1	463	50.9	5.54	#N/A	7	2	1	2	#N/A	#N/A	#N/A	10	2	2	3	#N/A	#N/A	#N/A	3.91206e+06	80612.9	125311	210026	#N/A	#N/A
P10909	Clusterin OS=Homo sapiens GN=CLU PE=1 SV=1	449	52.5	6.27	#N/A	#N/A	2	1	1	#N/A	#N/A	#N/A	#N/A	3	1	1	#N/A	#N/A	#N/A	#N/A	281396	4.11962e+06	1.05951e+06	#N/A	#N/A
Q8WZ42	Titin OS=Homo sapiens GN=TTN PE=1 SV=4	34350	3813.7	6.35	#N/A	#N/A	2	1	1	#N/A	#N/A	#N/A	#N/A	2	2	3	#N/A	#N/A	#N/A	#N/A	170132	153507	113975	#N/A	#N/A
P67775	Serine/threonine-protein phosphatase 2A catalytic subunit alpha isoform OS=Homo sapiens GN=PPP2CA PE=1 SV=1	309	35.6	5.54	#N/A	#N/A	2	1	1	#N/A	#N/A	#N/A	#N/A	3	3	1	#N/A	#N/A	#N/A	#N/A	222813	263200	108194	#N/A	#N/A
P23528	Cofilin-1 OS=Homo sapiens GN=CFL1 PE=1 SV=3	166	18.5	8.09	#N/A	2	3	1	4	1	1	#N/A	2	4	3	6	3	1	#N/A	2.25499e+06	334799	202672	1.62132e+06	128398	48497.8
P49720	Proteasome subunit beta type-3 OS=Homo sapiens GN=PSMB3 PE=1 SV=2	205	22.9	6.55	#N/A	3	3	1	1	#N/A	#N/A	#N/A	4	3	2	2	#N/A	#N/A	#N/A	1.07377e+06	263294	140092	120502	#N/A	#N/A
P09651	Heterogeneous nuclear ribonucleoprotein A1 OS=Homo sapiens GN=HNRNPA1 PE=1 SV=5	372	38.7	9.13	#N/A	4	3	1	2	2	2	#N/A	4	3	2	2	2	4	#N/A	9.20265e+06	724732	186188	167812	114226	185456
P28074	Proteasome subunit beta type-5 OS=Homo sapiens GN=PSMB5 PE=1 SV=3	263	28.5	6.92	#N/A	4	3	1	2	#N/A	#N/A	#N/A	5	4	2	4	#N/A	#N/A	#N/A	2.0202e+06	203932	154728	234833	#N/A	#N/A
Q86W34	Archaemetzincin-2 OS=Homo sapiens GN=AMZ2 PE=1 SV=2	360	41.2	8.15	#N/A	4	3	1	1	1	1	#N/A	4	3	3	3	3	3	#N/A	1.93012e+06	234891	457567	428755	179233	173234
Q9NP64	Nucleolar protein of 40 kDa OS=Homo sapiens GN=ZCCHC17 PE=1 SV=1	241	27.6	9.7	#N/A	4	3	1	2	1	2	#N/A	5	3	2	5	1	4	#N/A	8.88067e+06	427399	274043	494925	46106.6	147455
Q9P0L0	Vesicle-associated membrane protein-associated protein A OS=Homo sapiens GN=VAPA PE=1 SV=3	249	27.9	8.62	#N/A	5	3	1	1	#N/A	1	#N/A	9	3	2	1	#N/A	1	#N/A	2.60342e+06	127901	107603	50143.5	#N/A	35706.4
O43175	D-3-phosphoglycerate dehydrogenase OS=Homo sapiens GN=PHGDH PE=1 SV=4	533	56.6	6.71	#N/A	7	3	1	1	#N/A	#N/A	#N/A	10	3	2	1	#N/A	#N/A	#N/A	5.84749e+06	141813	151789	75267.7	#N/A	#N/A
Q5SSJ5	Heterochromatin protein 1-binding protein 3 OS=Homo sapiens GN=HP1BP3 PE=1 SV=1	553	61.2	9.67	#N/A	8	3	1	1	#N/A	#N/A	#N/A	8	3	2	2	#N/A	#N/A	#N/A	5.85912e+06	349863	141078	128183	#N/A	#N/A
P46013	Antigen KI-67 OS=Homo sapiens GN=MKI67 PE=1 SV=2	3256	358.5	9.45	#N/A	8	3	1	1	#N/A	#N/A	#N/A	8	4	1	1	#N/A	#N/A	#N/A	1.86924e+06	167510	86626	90318.7	#N/A	#N/A
Q7Z4W1	L-xylulose reductase OS=Homo sapiens GN=DCXR PE=1 SV=2	244	25.9	8.1	#N/A	2	4	1	2	#N/A	#N/A	#N/A	2	4	3	6	#N/A	#N/A	#N/A	4.99268e+06	363302	144649	352689	#N/A	#N/A
Q99714	3-hydroxyacyl-CoA dehydrogenase type-2 OS=Homo sapiens GN=HSD17B10 PE=1 SV=3	261	26.9	7.78	#N/A	3	4	1	2	1	1	#N/A	3	5	2	4	2	3	#N/A	1.67477e+06	607051	169237	346498	94919.2	177730
P05019	Insulin-like growth factor I OS=Homo sapiens OX=9606 GN=IGF1 PE=1 SV=1	195	21.8	9.72	#N/A	4	4	1	1	1	#N/A	#N/A	5	5	2	2	1	#N/A	#N/A	7.14047e+06	1.76394e+06	136759	93704.1	49270.4	#N/A
Q9NX63	MICOS complex subunit MIC19 OS=Homo sapiens GN=CHCHD3 PE=1 SV=1	227	26.1	8.28	#N/A	5	4	1	4	1	3	#N/A	7	4	1	9	3	5	#N/A	6270711	708193	87880.5	783087	152356	305863
Q13247	Serine/arginine-rich splicing factor 6 OS=Homo sapiens GN=SRSF6 PE=1 SV=2	344	39.6	11.43	#N/A	8	4	1	2	1	1	#N/A	10	5	2	3	1	3	#N/A	4.37437e+06	350714	109866	47326.2	36674.9	147493
Q9H8M2	Bromodomain-containing protein 9 OS=Homo sapiens GN=BRD9 PE=1 SV=2	597	67	6.19	#N/A	14	4	1	2	1	2	#N/A	21	5	2	7	3	6	#N/A	5.38426e+07	823639	141251	846099	311951	687048
Q99832	T-complex protein 1 subunit eta OS=Homo sapiens GN=CCT7 PE=1 SV=2	543	59.3	7.65	#N/A	7	5	1	2	1	1	#N/A	9	5	3	7	1	2	#N/A	7.75946e+06	760324	540441	828898	157110	189489
Q9BRK5	45 kDa calcium-binding protein OS=Homo sapiens GN=SDF4 PE=1 SV=1	362	41.8	4.86	#N/A	8	6	1	5	1	4	#N/A	12	9	1	10	3	8	#N/A	1.23774e+07	534717	39137.3	598901	150052	440012
P17480	Nucleolar transcription factor 1 OS=Homo sapiens GN=UBTF PE=1 SV=1	764	89.4	5.81	#N/A	12	6	1	2	3	3	#N/A	13	6	3	4	8	10	#N/A	1.43765e+07	763094	288437	310664	656901	726568
Q6P1J9	Parafibromin OS=Homo sapiens GN=CDC73 PE=1 SV=1	531	60.5	9.61	#N/A	5	8	1	2	1	3	#N/A	6	10	2	3	3	6	#N/A	1.50991e+06	1.24254e+06	122377	91376.1	162349	312130

## Sheet: Additional file2-TablesS3
Row.names	baseMean	log2FoldChange	lfcSE	stat	pvalue	padj	type	CBP.BZ1.0h-1	CBP.BZ1.0h-3	CBP.BZ1.6h-1	CBP.BZ1.6h-3	CBP.BZ1.12h-2	CBP.BZ1.12h-3
Emilin1	1029.46	-0.630352	0.108508	-5.80925	6.28e-09	2.11e-06	Down	1346.41	1373.62	834.143	863.524	829.022	930.038
Tifab	1076.61	-0.6868	0.118765	-5.78287	7.34e-09	2.37e-06	Down	1388.56	1484.31	824.272	976.035	834.896	951.595
Calr	12110.6	-0.459772	0.0723197	-6.3575	2.05e-10	5.3e-07	Not DEG	14592	14622.8	10934.7	11268.9	10173.1	11072.2
P4hb	6495.46	-0.464468	0.0792546	-5.86046	4.62e-09	1.63e-06	Not DEG	8061.83	7704.91	5752.13	6024.04	5429.76	6000.08
Ifitm1	1933.9	-0.495973	0.0977278	-5.07505	3.87e-07	3.38e-05	Not DEG	2324.61	2483.81	1657.43	1725.17	1589.24	1823.12
Hmgb2	2802.38	-0.554595	0.0970941	-5.71193	1.12e-08	3.21e-06	Down	3431.46	3616.14	2348.43	2616.82	2222.75	2578.65
Gfi1	780.62	-0.654405	0.11534	-5.67372	1.4e-08	3.62e-06	Down	1036.98	997.289	678.173	677.88	625.123	668.272
Hnrnpa2b1	8008.1	-0.409315	0.0737201	-5.55229	2.82e-08	5.66e-06	Not DEG	9429.31	9599.87	7205.22	7482.94	6898.17	7433.12
Hp	4023.81	-0.473061	0.0941398	-5.02509	5.03e-07	3.98e-05	Not DEG	4737.95	5163.54	3407.65	3696.93	3293.43	3843.34
Parp8	1169.07	-0.550341	0.107198	-5.13386	2.84e-07	2.76e-05	Down	1541.61	1423.43	959.512	1064.17	981.736	1043.98
Hpgd	2191.4	-0.62151	0.10538	-5.89779	3.68e-09	1.36e-06	Down	2651.79	2952.02	1831.17	2068.33	1682.38	1962.73
Mta2	2933.42	-0.506863	0.0842657	-6.01505	1.8e-09	1.36e-06	Down	3634.42	3543.09	2682.09	2687.14	2407.35	2646.4
Ankrd28	1399.85	-0.623154	0.104096	-5.98633	2.15e-09	1.36e-06	Down	1873.22	1695.72	1195.44	1316.38	1119.35	1198.99
Alas1	4337.92	-0.421134	0.081904	-5.1418	2.72e-07	2.74e-05	Not DEG	5243.68	5134.77	3809.42	4086.03	3702.91	4050.7
Lyz2	17505.1	-0.435424	0.0908613	-4.79218	1.65e-06	8.26e-05	Not DEG	20429.1	21937	15178.4	16152.9	14174.8	17158.5
Ly6e	7282.37	-0.320064	0.0711861	-4.49616	6.92e-06	0.00022434	Not DEG	8486.6	8374.57	6716.58	6608.16	6584.35	6923.96
Sh3bgrl3	3962.81	-0.41747	0.0906542	-4.60508	4.12e-06	0.000155852	Not DEG	4752.36	4793.85	3377.05	3702.56	3316.93	3834.1
Calm3	2137.33	-0.396809	0.0888667	-4.46522	8e-06	0.000248514	Not DEG	2538.66	2577.9	1825.24	1995.2	1913.97	1972.99
Sap18	1911.43	-0.563004	0.101033	-5.57247	2.51e-08	5.66e-06	Down	2479.88	2307.82	1633.74	1803.93	1514.56	1728.68
Cdk6	3296.84	-0.561113	0.0861177	-6.51566	7.24e-11	4.37e-07	Down	4106.89	4024.58	2899.26	3237.51	2677.54	2835.28
Prpf38b	1487.48	-0.536812	0.108735	-4.93691	7.94e-07	5.26e-05	Down	1913.15	1815.27	1228.02	1396.08	1190.67	1381.71
Vcam1	1134.19	-0.69923	0.117169	-5.9677	2.41e-09	1.36e-06	Down	1524.97	1432.29	936.807	1087.61	844.126	979.312
Hoxa9	1778.64	-0.560017	0.0892236	-6.27656	3.46e-10	6.71e-07	Down	2241.43	2152.86	1643.61	1652.98	1480.16	1500.79
Gpx1	6289.06	-0.420635	0.0924368	-4.55052	5.35e-06	0.000189349	Not DEG	7464.04	7693.85	5288.17	5960.29	5209.92	6118.13
Hnrnpa1	5572.88	-0.409327	0.0888781	-4.60548	4.12e-06	0.000155852	Not DEG	6696.56	6665.56	4737.34	5273.03	4679.61	5385.19
Nrros	1648.17	-0.408145	0.096275	-4.23936	2.24e-05	0.000482491	Not DEG	1918.69	2058.78	1410.64	1502.03	1445.75	1553.14
Nono	5119.7	-0.564117	0.0949499	-5.94121	2.83e-09	1.36e-06	Down	6502.48	6226.14	4357.29	5019.88	3984.84	4627.61
Cmtm7	1927.52	-0.498334	0.0963937	-5.16977	2.34e-07	2.49e-05	Not DEG	2437.74	2296.75	1641.63	1835.81	1615.25	1737.92
Atp5a1	6218.12	-0.47278	0.0794937	-5.9474	2.72e-09	1.36e-06	Not DEG	7404.15	7538.88	5634.66	5960.29	5108.39	5662.35
Arhgap45	3133.83	-0.386997	0.0886731	-4.36431	1.28e-05	0.000330498	Not DEG	3913.91	3541.98	2745.27	2898.1	2732.92	2970.78
Itm2b	7379.13	-0.44995	0.0813343	-5.53211	3.16e-08	6.13e-06	Not DEG	8702.87	8959	6668.21	7011.33	6060.75	6872.63
Mpo	347.012	-0.959574	0.169837	-5.64997	1.6e-08	4.01e-06	Down	465.809	523.549	271.467	311.281	230.75	279.217
Sumo2	1360.64	-0.602932	0.108537	-5.55508	2.77e-08	5.66e-06	Down	1742.35	1700.15	1230.98	1220.75	1029.56	1240.05
Bin2	3044.89	-0.451574	0.104317	-4.32887	1.5e-05	0.000365377	Not DEG	4004.85	3443.47	2594.23	2777.15	2487.07	2962.57
Rab44	4593.81	-0.467895	0.0908383	-5.15085	2.59e-07	2.64e-05	Not DEG	5835.92	5303.01	3954.53	4413.26	3814.51	4241.63
Stk16	919.89	-0.443088	0.109219	-4.05689	4.97e-05	0.00083412	Not DEG	1104.63	1151.14	801.567	801.643	802.171	858.181
H3f3b	4465.88	-0.351936	0.0806765	-4.36231	1.29e-05	0.000331316	Not DEG	5054.03	5407.05	3946.63	4189.17	3977.29	4221.1
Ptpn6	3228.77	-0.450407	0.0877285	-5.13411	2.83e-07	2.76e-05	Not DEG	3869.54	3898.39	2822.27	3095	2700.19	2987.21
Ucp2	4558.88	-0.274297	0.0784675	-3.49568	0.00047286	0.00388156	Not DEG	5423.35	5053.96	4048.31	4162.92	4223.98	4440.78
Prtn3	1015.18	-0.459156	0.12347	-3.71876	0.000200204	0.00213689	Not DEG	1266.56	1261.83	840.066	880.401	810.562	1031.66
Fam107b	3994.5	-0.434042	0.082508	-5.26061	1.44e-07	1.77e-05	Not DEG	4823.34	4706.41	3540.91	3840.39	3393.28	3662.67
Man2b1	1572.34	-0.361591	0.0939861	-3.84729	0.000119433	0.00147605	Not DEG	1924.24	1810.84	1377.08	1413.89	1420.58	1487.44
Atp6v0c	1709	-0.436272	0.0977156	-4.46471	8.02e-06	0.000248514	Not DEG	2143.83	1990.15	1519.23	1543.28	1440.72	1616.79
Ppid	988.074	-0.579355	0.112401	-5.15434	2.55e-07	2.63e-05	Down	1247.7	1244.12	839.079	928.218	789.585	879.738
Sec61a1	1577.2	-0.496397	0.0978404	-5.07354	3.9e-07	3.38e-05	Not DEG	1980.8	1880.57	1401.76	1460.77	1298.07	1441.25
Fnbp4	1526.94	-0.583595	0.0982533	-5.9397	2.86e-09	1.36e-06	Down	1959.73	1841.83	1385.96	1435.46	1208.29	1330.39
Ms4a3	765.49	-0.614883	0.12239	-5.02397	5.06e-07	3.98e-05	Down	932.728	1027.17	665.34	686.319	600.789	680.591
Hspa5	3805.97	-0.331254	0.0849725	-3.89836	9.68e-05	0.00129165	Not DEG	4323.15	4569.16	3299.06	3574.11	3384.05	3686.28
Plac8	3478.78	-0.387795	0.106403	-3.64458	0.000267829	0.00260045	Not DEG	3933.87	4450.72	2905.19	3170.94	2866.33	3545.64
Stip1	2803.35	-0.451013	0.0894096	-5.04435	4.55e-07	3.71e-05	Not DEG	3429.24	3310.65	2478.74	2668.39	2331.83	2601.23
Tln1	6424.02	-0.38609	0.0831621	-4.64262	3.44e-06	0.000137414	Not DEG	8070.7	7077.32	5896.26	5906.84	5618.55	5974.42
Rplp1	21118.9	-0.382679	0.0796227	-4.80615	1.54e-06	8.06e-05	Not DEG	24330.8	25270.9	18928.6	20133.9	17785.4	20263.7
Ctsg	1696.42	-0.515252	0.120358	-4.28101	1.86e-05	0.000424439	Down	1990.78	2254.69	1359.31	1600.47	1330.8	1642.45
Alox5	1641	-0.455967	0.0931318	-4.89594	9.78e-07	5.95e-05	Not DEG	2016.29	1943.66	1454.07	1544.22	1414.71	1473.07
Ube2s	937.951	-0.453419	0.115434	-3.92794	8.57e-05	0.00118765	Not DEG	1171.18	1135.65	783.799	850.398	785.389	901.295
Pecam1	1277.14	-0.454645	0.106308	-4.27668	1.9e-05	0.000424856	Not DEG	1512.77	1603.85	1114.49	1155.12	1058.09	1218.49
Kpna2	1774.13	-0.540603	0.106128	-5.0939	3.51e-07	3.16e-05	Down	2124.98	2276.83	1486.65	1727.99	1419.74	1608.58
Spint1	1153	-0.402332	0.111869	-3.59646	0.000322573	0.00292353	Not DEG	1483.94	1309.43	948.653	1061.36	1020.33	1094.28
Hp1bp3	1820.54	-0.51593	0.0956684	-5.3929	6.93e-08	1.05e-05	Down	2254.74	2193.81	1625.84	1735.49	1470.93	1642.45
Gm9794	2549.77	-0.455856	0.0859761	-5.30212	1.14e-07	1.48e-05	Not DEG	3124.25	2979.69	2371.14	2371.18	2135.49	2316.88
Rpn1	3441.83	-0.375537	0.0850033	-4.41791	9.97e-06	0.00028709	Not DEG	3948.29	4149.65	3068.07	3240.33	2972.06	3272.58
Stk11	1824.54	-0.402558	0.0942194	-4.27255	1.93e-05	0.000429077	Not DEG	2252.52	2100.84	1585.37	1713.92	1601.82	1692.75
Adgrg1	2792.39	-0.485789	0.0856296	-5.67315	1.4e-08	3.62e-06	Not DEG	3493.57	3230.95	2577.45	2648.7	2327.64	2476
Plscr3	1203.53	-0.66958	0.113465	-5.90122	3.61e-09	1.36e-06	Down	1575.99	1500.91	1024.66	1183.24	903.701	1032.69
Crlf3	1978.74	-0.604591	0.100052	-6.04279	1.51e-09	1.36e-06	Down	2575.26	2363.17	1786.74	1896.75	1509.52	1741
Slc44a2	2098.98	-0.421008	0.0891746	-4.72117	2.34e-06	0.000105863	Not DEG	2503.17	2499.31	1909.15	1943.63	1783.07	1955.54
Ncapd2	1395.98	-0.409163	0.117964	-3.46854	0.000523304	0.00413579	Not DEG	1757.88	1644.81	1123.38	1284.5	1148.72	1416.61
Capns1	2168.47	-0.313376	0.0902219	-3.47339	0.000513931	0.00411568	Not DEG	2579.7	2476.07	1899.28	1984.89	1940.82	2130.05
Sell	2706.28	-0.458788	0.0967172	-4.7436	2.1e-06	9.85e-05	Not DEG	3229.61	3309.54	2282.29	2656.2	2256.32	2503.71
Dut	1938.93	-0.301771	0.0918965	-3.28381	0.00102413	0.00670268	Not DEG	2307.97	2205.99	1678.16	1777.68	1759.57	1904.22
Smc4	2905.99	-0.563003	0.0929234	-6.05879	1.37e-09	1.36e-06	Down	3474.72	3665.95	2560.67	2899.04	2304.14	2531.43
Thrap3	1743.34	-0.512189	0.0981545	-5.21819	1.81e-07	2.09e-05	Down	2156.03	2105.26	1548.84	1659.54	1401.28	1589.07
Etv6	1976.17	-0.444485	0.0909601	-4.88659	1.03e-06	6.12e-05	Not DEG	2398.92	2336.6	1772.92	1866.75	1668.95	1812.86
U2af2	1984.1	-0.433284	0.0984185	-4.40247	1.07e-05	0.000303793	Not DEG	2414.44	2360.95	1779.83	1809.56	1625.32	1914.48
Tacc1	3063.66	-0.50048	0.0839768	-5.95975	2.53e-09	1.36e-06	Down	3840.71	3538.66	2963.43	2822.16	2572.65	2644.35
Tkt	4586.62	-0.441556	0.0931057	-4.74252	2.11e-06	9.85e-05	Not DEG	5696.18	5311.86	3930.84	4472.32	3796.05	4312.46
Mybbp1a	2034.73	-0.537586	0.101289	-5.30746	1.11e-07	1.48e-05	Down	2547.53	2467.21	1727.52	2009.26	1633.71	1823.12
Hmgb1	1903.13	-0.647451	0.122811	-5.27193	1.35e-07	1.69e-05	Down	2670.64	2207.1	1659.4	1764.55	1366.88	1750.24
Rps26	13142.6	-0.385645	0.0811899	-4.74992	2.04e-06	9.73e-05	Not DEG	15265.2	15579.2	11812.3	12585.3	11000.5	12613
Apobec3	1841.5	-0.423915	0.0917903	-4.6183	3.87e-06	0.000149902	Not DEG	2224.79	2171.68	1696.91	1676.42	1564.9	1714.31
Ldb1	1949.03	-0.52736	0.100875	-5.22784	1.72e-07	2.04e-05	Down	2559.73	2229.23	1805.5	1774.87	1567.42	1757.42
Ssr4	1297.09	-0.572285	0.102868	-5.5633	2.65e-08	5.66e-06	Down	1628.11	1591.68	1154.97	1240.44	1027.89	1139.45
Pdia3	4839.22	-0.421097	0.0856496	-4.9165	8.81e-07	5.64e-05	Not DEG	5832.6	5649.46	4328.66	4645.78	4015.89	4562.94
Malat1	2784.6	-0.340399	0.0882913	-3.85541	0.000115536	0.00144401	Not DEG	3238.48	3273.01	2633.72	2417.12	2452.66	2692.59
Fcgr2b	2068.53	-0.353011	0.0919877	-3.83759	0.000124247	0.00152099	Not DEG	2415.55	2449.5	1787.73	1947.38	1826.7	1984.29
Nfkbia	890.698	-0.440656	0.115254	-3.82333	0.00013166	0.00158668	Not DEG	1042.53	1134.54	737.402	826.02	812.24	791.456
Ppp1ca	3157.61	-0.440693	0.0898154	-4.90665	9.26e-07	5.82e-05	Not DEG	3827.4	3719.08	2794.63	3041.56	2613.77	2949.23
Eif3b	4593.56	-0.398298	0.0761337	-5.23156	1.68e-07	2.04e-05	Not DEG	5365.68	5386.02	4233.89	4416.07	3971.42	4188.25
Gdi2	4075.83	-0.413793	0.0827379	-5.00125	5.7e-07	4.2e-05	Not DEG	4743.49	4882.4	3705.77	3894.77	3429.36	3799.2
Farsa	1278.11	-0.441826	0.102469	-4.3118	1.62e-05	0.000382557	Not DEG	1556.02	1531.91	1134.24	1171.05	1072.36	1203.1
Ak2	2293.55	-0.445293	0.0857083	-5.19545	2.04e-07	2.29e-05	Not DEG	2700.58	2760.53	2112.5	2175.22	1945.01	2067.44
Rpl32	8789.54	-0.423415	0.0900002	-4.7046	2.54e-06	0.00011199	Not DEG	9828.58	11087.5	7725.45	8496.48	7320.23	8278.98
Hspa8	11118.3	-0.492879	0.0916569	-5.37744	7.56e-08	1.13e-05	Not DEG	13409.8	13461.7	9727.39	11012	8734.1	10364.9
Six1	928.493	-0.481735	0.109921	-4.38256	1.17e-05	0.00031875	Not DEG	1174.5	1100.23	812.426	854.148	797.136	832.518
Mmp8	1803.77	-0.446699	0.0917836	-4.86688	1.13e-06	6.56e-05	Not DEG	2212.59	2105.26	1661.38	1673.61	1526.31	1643.48
H2afy	1821.68	-0.656232	0.114796	-5.7165	1.09e-08	3.21e-06	Down	2548.64	2084.23	1572.53	1783.3	1386.18	1555.2
Tuba4a	3109.75	-0.375077	0.0964336	-3.88948	0.000100458	0.00130958	Not DEG	3526.84	3836.41	2617.93	2997.49	2683.41	2996.45
Chd4	4224.75	-0.468245	0.0861499	-5.43524	5.47e-08	9.22e-06	Not DEG	5375.66	4729.65	4001.91	3935.08	3536.77	3769.43
Emb	3930.43	-0.369586	0.0982891	-3.76019	0.000169782	0.00189029	Not DEG	4473.99	4835.91	3240.82	3823.51	3386.57	3821.78
Zcchc8	1663.1	-0.625436	0.105746	-5.91453	3.33e-09	1.36e-06	Down	2147.16	2022.25	1480.73	1622.98	1242.69	1462.81
Tmsb4x	12671.3	-0.357377	0.0811723	-4.40269	1.07e-05	0.000303793	Not DEG	14365.8	15128.7	11467.7	12038.7	10745.4	12281.4
Fbrs	1052.89	-0.465797	0.110351	-4.22104	2.43e-05	0.000512068	Not DEG	1376.36	1193.2	946.679	940.407	925.517	935.171
Paics	2416.36	-0.444607	0.0970091	-4.58315	4.58e-06	0.000169011	Not DEG	2842.55	2961.98	2070.06	2356.17	2012.14	2255.29
Aldh2	3071.94	-0.387924	0.0846863	-4.58072	4.63e-06	0.000170179	Not DEG	3736.46	3480	2765.01	2933.73	2684.25	2832.2
Cox5a	1203.78	-0.518398	0.114958	-4.50947	6.5e-06	0.000215213	Down	1512.77	1465.49	1048.36	1113.86	935.586	1146.64
Kcnn4	845.626	-0.401192	0.116899	-3.43194	0.000599274	0.00450852	Not DEG	1075.8	970.724	761.094	715.384	745.952	804.801
Fkbp4	1528.53	-0.463216	0.11067	-4.18558	2.84e-05	0.000568845	Not DEG	1875.44	1850.68	1257.63	1482.34	1253.6	1451.52
Mapk3	1280.32	-0.375948	0.0999036	-3.76311	0.000167815	0.00187108	Not DEG	1581.53	1456.64	1142.13	1159.8	1152.07	1189.75
Lman2	2208.51	-0.37448	0.0961519	-3.89467	9.83e-05	0.00130028	Not DEG	2571.93	2647.63	1933.83	2068.33	1869.49	2159.82
Naca	4441.7	-0.402174	0.0964545	-4.16958	3.05e-05	0.000598665	Not DEG	5183.79	5374.96	3873.58	4223.86	3614.8	4379.19
Hspd1	3049.66	-0.495781	0.0905083	-5.47774	4.31e-08	7.76e-06	Not DEG	3625.55	3721.29	2744.28	2993.74	2447.63	2765.48
U2af1	1591.94	-0.455949	0.104882	-4.34728	1.38e-05	0.000347513	Not DEG	1894.29	1955.84	1418.54	1472.96	1280.45	1529.53
Ppt1	2890.63	-0.456327	0.0908951	-5.02037	5.16e-07	3.98e-05	Not DEG	3366.03	3544.19	2571.53	2823.1	2386.37	2652.56
Os9	1462.73	-0.332138	0.0994199	-3.34076	0.000835488	0.00578053	Not DEG	1768.97	1663.62	1250.72	1365.14	1321.57	1406.35
Dapp1	1568.9	-0.474912	0.102956	-4.61277	3.97e-06	0.000153184	Not DEG	1941.98	1859.54	1347.46	1527.34	1298.91	1438.17
Rps19	7076.5	-0.389014	0.0909098	-4.27913	1.88e-05	0.000424439	Not DEG	8059.61	8619.19	6177.6	6862.25	5886.22	6854.15
Taldo1	2557.5	-0.345671	0.0947019	-3.65009	0.000262144	0.00257133	Not DEG	2894.67	3095.91	2325.73	2311.17	2179.96	2537.59
Canx	3854.21	-0.465944	0.0837462	-5.56376	2.64e-08	5.66e-06	Not DEG	4591.55	4578.01	3487.61	3827.26	3192.74	3448.12
Rpn2	3299.41	-0.446891	0.0922053	-4.8467	1.26e-06	6.95e-05	Not DEG	3883.96	3990.26	2950.6	3191.57	2675.86	3104.23
Il12a	755.122	-0.662124	0.127994	-5.17307	2.3e-07	2.48e-05	Down	909.437	1026.07	629.803	742.574	619.249	603.601
Cers6	495.088	-0.573286	0.135696	-4.22478	2.39e-05	0.000506372	Down	612.206	643.091	430.398	440.669	411.994	432.17
Dtymk	1369.43	-0.469094	0.114561	-4.09471	4.23e-05	0.000740361	Not DEG	1624.79	1717.86	1141.15	1315.44	1103.4	1313.96
Rpl6	5059.18	-0.434009	0.0893259	-4.85871	1.18e-06	6.66e-05	Not DEG	5820.4	6190.72	4534.98	4914.87	4130.01	4764.14
Hk3	416.697	-0.338318	0.145005	-2.33314	0.0196408	0.0529196	Not DEG	524.59	489.236	347.477	336.596	392.695	409.586
Eef2	22107.2	-0.430162	0.0770485	-5.583	2.36e-08	5.55e-06	Not DEG	26363.7	25525.5	20574.2	21665	18112.6	20402.3
Arpc1b	3142.75	-0.373991	0.0913832	-4.09256	4.27e-05	0.000744611	Not DEG	3718.71	3659.31	2795.61	2986.24	2640.62	3055.99
Creg1	1446.67	-0.467015	0.0974612	-4.79181	1.65e-06	8.26e-05	Not DEG	1790.04	1687.98	1342.53	1341.7	1209.97	1307.8
Hdc	2251.4	-0.342983	0.0873395	-3.92701	8.6e-05	0.00118801	Not DEG	2597.44	2635.46	2067.1	2080.52	1975.22	2152.64
Eno1	7748.07	-0.361848	0.0836046	-4.32808	1.5e-05	0.000365377	Not DEG	9016.74	9007.7	7015.69	7418.24	6509.67	7520.37
Tfec	302.332	-0.753618	0.179929	-4.18842	2.81e-05	0.000568101	Down	384.847	433.893	243.826	264.402	213.968	273.058
Ifitm3	3846.2	-0.20482	0.0791672	-2.58718	0.0096764	0.0323403	Not DEG	4329.81	4285.8	3467.86	3515.98	3591.31	3886.45
Atp5b	7412.21	-0.408348	0.0894518	-4.56501	4.99e-06	0.000182568	Not DEG	8356.84	9132.78	6691.9	7109.78	6078.38	7103.6
Nt5dc2	2051.2	-0.394233	0.103196	-3.82023	0.000133327	0.0015984	Not DEG	2618.51	2262.44	1810.44	1899.57	1736.08	1980.18
Gm10123	237.831	-0.835377	0.194375	-4.29775	1.73e-05	0.000405156	Down	339.375	320.992	197.43	197.832	161.945	209.413
Xbp1	2188.71	-0.409972	0.106586	-3.8464	0.000119865	0.00147903	Not DEG	2515.37	2724	1882.5	2063.64	1779.71	2167.01
Phf23	824.66	-0.505764	0.118847	-4.25557	2.09e-05	0.000456431	Down	1038.09	993.968	757.145	725.698	666.238	766.819
Dirc2	376.088	-0.687149	0.155056	-4.43163	9.35e-06	0.000274513	Down	481.336	505.839	315.889	339.409	288.647	325.411
Tubb5	8989.03	-0.327916	0.0826379	-3.96811	7.24e-05	0.00106521	Not DEG	10376.5	10366.9	8207.18	8453.35	7646.64	8883.61
Etf1	2396.72	-0.452362	0.0901571	-5.01749	5.24e-07	3.98e-05	Not DEG	2866.95	2842.44	2129.29	2367.42	2020.53	2153.66
Grk2	2140.66	-0.350317	0.0942766	-3.71584	0.000202529	0.00215054	Not DEG	2671.75	2338.81	1977.27	1924.88	1922.36	2008.92
Hmga1	3807.99	-0.430906	0.0859955	-5.01079	5.42e-07	4.08e-05	Not DEG	4622.6	4375.45	3438.25	3734.44	3181.83	3495.34
Mcm6	2706.69	-0.411719	0.0925647	-4.4479	8.67e-06	0.00025745	Not DEG	3099.85	3304	2420.5	2599.01	2259.67	2557.09
Rpl36a	2969.01	-0.377636	0.0955498	-3.95224	7.74e-05	0.00111513	Not DEG	3237.37	3754.5	2676.17	2762.15	2551.68	2832.2
Cdk4	3065.31	-0.431823	0.0984622	-4.38568	1.16e-05	0.00031875	Not DEG	3500.22	3816.48	2655.44	2992.8	2519.79	2907.14
Dnmt1	2226.58	-0.491495	0.106778	-4.60298	4.16e-06	0.000156106	Not DEG	2770.46	2644.31	1911.13	2178.97	1746.15	2108.5
Cdc37	1904.59	-0.339799	0.0907379	-3.74485	0.000180504	0.00197561	Not DEG	2264.72	2168.36	1721.59	1768.3	1686.57	1817.99
Atp5g1	672.765	-0.534495	0.125861	-4.24672	2.17e-05	0.000470844	Down	825.148	850.075	584.394	618.812	541.214	616.946
Dtnbp1	1264.28	-0.376355	0.111144	-3.3862	0.000708686	0.00510372	Not DEG	1472.84	1541.87	1025.65	1221.69	1118.51	1205.15
Rps29	10562.2	-0.304821	0.0801591	-3.80271	0.000143124	0.00169582	Not DEG	11587.6	12605	9356.22	10237.6	9458.23	10128.8
H2-K1	12876.9	-0.288159	0.0738505	-3.90193	9.54e-05	0.00127756	Not DEG	14637.5	14595.2	11841.9	12243.1	11389	12554.5
Myb	2056.77	-0.449307	0.100204	-4.48391	7.33e-06	0.000233708	Not DEG	2506.5	2425.15	1888.42	1905.19	1645.46	1969.92
Ppp6r1	2149.43	-0.457879	0.0935414	-4.89494	9.83e-07	5.95e-05	Not DEG	2631.82	2502.63	1961.47	2059.89	1759.57	1981.21
Copa	2041.77	-0.509633	0.0885283	-5.75672	8.58e-09	2.66e-06	Down	2541.99	2365.38	1921	1975.51	1729.37	1717.39
Ssb	2559.81	-0.475208	0.0964499	-4.92699	8.35e-07	5.44e-05	Not DEG	2988.94	3160.11	2276.37	2507.13	2059.13	2367.18
Rbbp4	1386.27	-0.457967	0.112287	-4.07853	4.53e-05	0.000778693	Not DEG	1694.66	1665.84	1203.34	1304.19	1101.73	1347.84
Rab6a	1464.34	-0.426306	0.0998944	-4.26756	1.98e-05	0.000435051	Not DEG	1855.47	1638.17	1357.33	1335.13	1297.23	1302.67
Ifngr1	1449.42	-0.522158	0.106852	-4.88672	1.03e-06	6.12e-05	Down	1710.19	1832.98	1306.99	1376.39	1134.45	1335.52
Spata13	615.651	-0.525532	0.124673	-4.2153	2.49e-05	0.00052243	Down	779.676	748.243	539.972	564.432	527.788	533.797
Sephs2	736.796	-0.525717	0.120252	-4.37179	1.23e-05	0.000327031	Down	900.565	920.915	677.186	655.378	597.433	669.299
Tcp1	2597.08	-0.488119	0.101082	-4.82893	1.37e-06	7.39e-05	Not DEG	3075.45	3202.17	2208.26	2618.7	2108.64	2369.24
Serp1	3062.01	-0.438985	0.0914283	-4.80141	1.58e-06	8.09e-05	Not DEG	3607.8	3662.63	2749.22	2986.24	2502.17	2864.02
Top2a	3432.39	-0.490889	0.0981913	-4.99932	5.75e-07	4.21e-05	Not DEG	4093.58	4186.18	3018.71	3400.65	2693.48	3201.75
Ppan	1146.91	-0.487865	0.115714	-4.21614	2.49e-05	0.00052189	Not DEG	1420.72	1382.48	974.319	1102.61	916.287	1085.04
Ankrd13a	3028.02	-0.376532	0.0854866	-4.40458	1.06e-05	0.000303071	Not DEG	3677.68	3385.91	2920	2742.46	2663.27	2778.82
Fbl	1225.42	-0.425167	0.108414	-3.9217	8.79e-05	0.00121236	Not DEG	1471.74	1468.82	1043.42	1176.68	1032.92	1158.95
Ube2m	2264.28	-0.365319	0.0969263	-3.76904	0.000163874	0.00184573	Not DEG	2842.55	2474.96	2085.85	2052.39	1965.99	2163.93
Gpbp1	920.733	-0.509809	0.109783	-4.64379	3.42e-06	0.000137343	Down	1110.18	1138.97	828.22	866.337	763.573	817.12
Rps12	6940.69	-0.363005	0.0866746	-4.18814	2.81e-05	0.000568101	Not DEG	7639.27	8519.57	6187.47	6730.99	5969.29	6597.52
Gpi1	7465.2	-0.357153	0.0845187	-4.22573	2.38e-05	0.000505634	Not DEG	8723.94	8603.69	6727.44	7204.47	6282.27	7249.37
Emp3	1922.85	-0.29102	0.102298	-2.84483	0.00444345	0.0188258	Not DEG	2180.43	2281.26	1623.86	1802.06	1685.73	1963.76
Nfam1	697.464	-0.453521	0.118657	-3.82211	0.000132315	0.0015921	Not DEG	845.111	851.182	620.918	628.188	604.985	634.397
Rpl31	4682.54	-0.403839	0.0964885	-4.18536	2.85e-05	0.000568845	Not DEG	5199.32	5877.47	4164.79	4477.95	3849.75	4525.98
Smarca5	1591.63	-0.591058	0.109503	-5.39764	6.75e-08	1.05e-05	Down	2134.96	1811.94	1426.43	1554.53	1240.18	1381.71
Ampd2	1133.35	-0.464304	0.107407	-4.32284	1.54e-05	0.000370649	Not DEG	1428.48	1308.32	986.165	1093.23	985.093	998.816
Mcm2	2235.21	-0.558817	0.104966	-5.32377	1.02e-07	1.43e-05	Down	2742.73	2743.93	1994.05	2202.41	1678.18	2049.98
Rbbp7	1603.7	-0.389262	0.0943501	-4.12572	3.7e-05	0.000680128	Not DEG	1864.35	1909.35	1469.87	1495.46	1380.3	1502.84
Scamp3	785.94	-0.385817	0.119148	-3.23814	0.0012031	0.00750633	Not DEG	946.036	937.518	676.199	712.571	675.468	767.846
BC037034	2060.34	-0.394599	0.0982032	-4.01818	5.86e-05	0.000927021	Not DEG	2427.75	2439.54	1819.32	1969.89	1715.1	1990.45
Timm23	549.039	-0.531137	0.133038	-3.99238	6.54e-05	0.000994315	Down	686.514	682.938	502.46	473.485	448.914	499.921
Btk	2096.25	-0.430649	0.0929028	-4.63548	3.56e-06	0.000140789	Not DEG	2489.86	2478.28	1849.92	2072.08	1787.26	1900.11
Pfn1	4885.74	-0.228249	0.0910796	-2.50603	0.0122094	0.037975	Not DEG	5851.45	5222.21	4423.43	4360.75	4387.61	5069.02
Ptma	14482.4	-0.387935	0.0890966	-4.35409	1.34e-05	0.000340601	Not DEG	17274.9	16641.8	13077.8	13975.8	11762.4	14162
Cct6a	1687.25	-0.371016	0.0961928	-3.857	0.000114786	0.00143696	Not DEG	1965.27	1993.47	1482.7	1619.22	1467.57	1595.23
Tyrobp	3876.3	-0.359417	0.0898861	-3.99859	6.37e-05	0.000975856	Not DEG	4390.81	4637.78	3420.48	3768.19	3306.02	3734.52
Cdca2	630.513	-0.559608	0.133262	-4.1993	2.68e-05	0.000548862	Down	764.149	816.869	525.165	602.873	504.294	569.725
Lgals3bp	1931.09	-0.346287	0.10159	-3.40868	0.000652785	0.00482215	Not DEG	2341.25	2184.96	1664.34	1833	1654.69	1908.32
Ehmt2	1643.97	-0.384566	0.0983955	-3.90837	9.29e-05	0.00126102	Not DEG	2037.36	1837.4	1481.71	1537.65	1424.78	1544.93
Rpl12	7846.95	-0.377307	0.0959021	-3.93429	8.34e-05	0.00116926	Not DEG	8841.5	9588.81	6849.85	7608.58	6437.51	7755.45
Atg12	650.996	-0.557925	0.127246	-4.38463	1.16e-05	0.00031875	Down	825.148	799.159	554.779	622.562	529.466	574.858
Ivns1abp	2157.85	-0.544185	0.102416	-5.31347	1.08e-07	1.48e-05	Down	2646.24	2619.96	1867.69	2199.6	1699.16	1914.48
Cacybp	1370.73	-0.57471	0.112519	-5.10767	3.26e-07	3.05e-05	Down	1666.93	1724.5	1184.58	1368.89	1049.7	1229.79
Mdh2	4705.27	-0.400708	0.0978671	-4.0944	4.23e-05	0.000740361	Not DEG	5408.93	5711.44	4056.21	4627.96	3849.75	4577.31
Umps	778.602	-0.480169	0.118551	-4.0503	5.12e-05	0.000851201	Not DEG	908.328	991.755	707.788	700.383	651.974	711.387
Mlec	5499.92	-0.454541	0.0887833	-5.11967	3.06e-07	2.89e-05	Not DEG	6890.65	6155.3	4990.05	5440.86	4519.34	5003.32
Wdr46	321.895	-0.496888	0.166069	-2.99207	0.00277095	0.0137332	Not DEG	434.755	381.87	252.711	283.153	285.291	293.588
Cd93	4223.23	-0.460746	0.090433	-5.09489	3.49e-07	3.16e-05	Not DEG	5293.59	4747.36	3778.82	4221.99	3510.76	3786.88
H2afz	2522.01	-0.448121	0.100444	-4.46141	8.14e-06	0.000251373	Not DEG	2974.52	3052.74	2257.62	2425.56	2002.07	2419.54
Tdp2	399.262	-0.514643	0.149149	-3.45052	0.000559507	0.004285	Down	525.699	478.167	334.644	354.411	351.579	351.074
Dkc1	977.876	-0.530893	0.120977	-4.38838	1.14e-05	0.000317174	Down	1263.23	1150.04	830.195	951.658	776.998	895.136
Srsf1	2998.92	-0.38912	0.0858838	-4.53078	5.88e-06	0.000202124	Not DEG	3587.84	3413.58	2693.94	2950.61	2608.73	2738.79
Tagln2	4021.39	-0.280114	0.0780243	-3.59008	0.000330574	0.00297922	Not DEG	4546.08	4572.48	3656.41	3842.26	3653.4	3857.71
Rpl4	16067.6	-0.402396	0.080387	-5.00573	5.56e-07	4.15e-05	Not DEG	18095.6	19350.3	14619.7	16005.7	13463.2	14871.4
Pdia6	1900.24	-0.448613	0.105559	-4.24987	2.14e-05	0.000466893	Not DEG	2194.85	2363.17	1703.82	1796.43	1512.88	1830.31
Map4k2	535.88	-0.420498	0.13057	-3.22048	0.00127974	0.00785793	Not DEG	659.896	643.091	463.961	474.423	479.121	494.788
C1qbp	1651.98	-0.402237	0.103013	-3.90472	9.43e-05	0.00126912	Not DEG	2047.34	1870.61	1422.49	1605.16	1417.22	1549.04
Nolc1	1149.37	-0.43084	0.124745	-3.45378	0.000552795	0.00427409	Not DEG	1389.66	1396.87	928.91	1111.05	927.196	1142.53
Eif3c	2788.48	-0.39682	0.0878817	-4.51539	6.32e-06	0.00021157	Not DEG	3230.72	3296.26	2553.76	2689.96	2343.58	2616.63
Chmp4b	2107.55	-0.285351	0.0952021	-2.99732	0.00272369	0.0135657	Not DEG	2586.35	2259.12	1906.19	1916.44	1928.23	2048.96
Rac2	3956.89	-0.281461	0.0856312	-3.28689	0.00101299	0.00665225	Not DEG	4425.19	4597.93	3556.71	3734.44	3487.26	3939.83
Ncl	6993.14	-0.366424	0.0852891	-4.29625	1.74e-05	0.000405551	Not DEG	8020.79	8210.75	6274.34	6858.5	5877.83	6716.6
Hnrnpd	1405.81	-0.302983	0.0941626	-3.21766	0.00129242	0.00791697	Not DEG	1627.01	1614.92	1267.5	1297.63	1314.86	1312.93
Rplp2	5612.15	-0.287657	0.0738042	-3.89757	9.72e-05	0.00129365	Not DEG	6516.89	6180.76	5372.08	5200.83	5199.85	5202.46
Nubp2	598.321	-0.338114	0.131762	-2.56611	0.0102847	0.0337554	Not DEG	697.605	731.64	519.242	509.114	523.593	608.734
Calm2	2738.53	-0.397581	0.0921834	-4.31293	1.61e-05	0.000381769	Not DEG	3259.56	3171.18	2452.09	2663.7	2286.52	2598.15
Usp1	1131.28	-0.454079	0.103316	-4.39505	1.11e-05	0.000309815	Not DEG	1400.75	1309.43	1029.6	1068.86	969.989	1009.08
Aldoa	6622.49	-0.249467	0.0823054	-3.03099	0.00243756	0.0125049	Not DEG	7289.91	7666.17	5902.18	6292.19	5931.53	6652.95
Rpl15	3443.57	-0.466251	0.105344	-4.42599	9.6e-06	0.000279666	Not DEG	3959.38	4321.22	3186.53	3196.26	2642.3	3355.73
Arhgdia	4074.13	-0.272753	0.0843197	-3.23474	0.00121752	0.00757796	Not DEG	4868.82	4392.06	3709.72	3806.63	3692.84	3974.73
Selplg	1571.31	-0.333096	0.106344	-3.13225	0.00173471	0.00976909	Not DEG	1862.13	1816.37	1337.59	1488.9	1345.06	1577.78
Baz1a	2287.21	-0.567262	0.093069	-6.09507	1.09e-09	1.36e-06	Down	2952.34	2602.25	2181.61	2237.1	1824.18	1925.77
Rpl30	2773.18	-0.454276	0.108873	-4.17251	3.01e-05	0.000593267	Not DEG	3334.97	3333.89	2413.59	2685.27	2143.88	2727.5
Ctsa	1754.18	-0.432687	0.0950119	-4.55404	5.26e-06	0.000189278	Not DEG	2106.12	2048.81	1614.98	1674.54	1456.66	1623.97
Eif2s1	1478.43	-0.465038	0.11948	-3.89218	9.93e-05	0.00130289	Not DEG	1694.66	1896.07	1262.57	1412.95	1157.95	1446.38
Lgals1	4511.01	-0.272913	0.0803614	-3.39607	0.000683598	0.00496923	Not DEG	4989.7	5229.96	4137.15	4248.24	4037.71	4423.33
Prdx5	923.752	-0.335808	0.109138	-3.07691	0.00209156	0.0111853	Not DEG	1064.71	1103.55	801.567	854.148	844.965	873.579
Rps6ka1	2362.75	-0.345578	0.0929281	-3.71877	0.000200198	0.00213689	Not DEG	2815.93	2670.87	2173.71	2194.91	2015.5	2305.59
Mcm7	1544.49	-0.441758	0.111094	-3.97642	7e-05	0.00104057	Not DEG	1784.49	1923.74	1372.14	1453.27	1228.43	1504.9
BC035044	327.24	-0.521242	0.169388	-3.07721	0.00208949	0.0111819	Down	438.083	395.152	250.737	298.155	274.383	306.933
Cd63	3819.72	-0.33056	0.0890668	-3.71138	0.000206135	0.00217919	Not DEG	4251.06	4565.83	3514.26	3572.23	3259.87	3755.05
Rpl27	1895.07	-0.399702	0.105206	-3.79922	0.000145151	0.00170938	Not DEG	2157.14	2334.39	1666.31	1804.87	1554.84	1852.89
Ubtf	2122.29	-0.459705	0.0997935	-4.60657	4.09e-06	0.000155852	Not DEG	2658.44	2412.97	1913.1	2058.96	1719.3	1970.94
Fcho2	587.139	-0.481491	0.131526	-3.6608	0.000251428	0.00251185	Not DEG	739.749	703.969	489.627	555.993	529.466	504.027
Cggbp1	1546.31	-0.472055	0.101199	-4.66462	3.09e-06	0.00012812	Not DEG	1907.6	1799.77	1418.54	1476.71	1249.41	1425.85
Rps2	4908.39	-0.339084	0.0872952	-3.88434	0.00010261	0.00132521	Not DEG	5542.02	5793.35	4349.39	4801.42	4216.43	4747.71
Cdkn1a	2034.06	-0.302831	0.0870648	-3.47822	0.000504753	0.00406256	Not DEG	2270.27	2390.84	1861.77	1903.32	1904.74	1873.42
Dstn	2801.09	-0.40329	0.0958027	-4.20959	2.56e-05	0.00053008	Not DEG	3262.88	3332.78	2514.28	2705.9	2289.88	2700.81
Rpl41	9974.91	-0.297697	0.0896317	-3.32134	0.000895864	0.00610422	Not DEG	10663.7	12204.3	9051.19	9322.5	8649.35	9958.39
St3gal4	303.826	-0.514977	0.175639	-2.93202	0.00336763	0.0156826	Down	419.228	356.412	242.839	260.651	249.21	294.615
Syncrip	1042.65	-0.614129	0.10795	-5.68902	1.28e-08	3.54e-06	Down	1328.67	1252.98	963.46	1022.92	812.24	875.632
Ctdnep1	928.451	-0.277292	0.108546	-2.5546	0.0106309	0.0345404	Not DEG	1074.69	1074.77	822.297	824.145	855.034	919.773
Rbm25	1624.07	-0.525503	0.101274	-5.18894	2.11e-07	2.31e-05	Down	2082.83	1851.79	1485.66	1589.22	1313.18	1421.75
Cybb	3012.84	-0.501252	0.0849258	-5.90223	3.59e-09	1.36e-06	Down	3651.06	3520.95	2891.37	2944.05	2409.87	2659.74
Arrb2	1682.07	-0.238077	0.0967237	-2.46141	0.0138391	0.0412617	Not DEG	1940.87	1885	1560.69	1459.83	1538.89	1707.12
Myc	1776.37	-0.459184	0.109457	-4.19511	2.73e-05	0.000555605	Not DEG	2288.01	1985.72	1540.94	1732.67	1449.95	1660.93
Snx5	2486.41	-0.469283	0.0920727	-5.09688	3.45e-07	3.16e-05	Not DEG	2902.44	3012.9	2208.26	2521.19	2094.37	2179.33
Gm9800	553.792	-0.718958	0.172728	-4.16237	3.15e-05	0.000611686	Down	622.188	844.541	413.617	550.368	413.672	478.364
Rps27l	899.797	-0.490677	0.130201	-3.76862	0.000164149	0.00184614	Not DEG	1062.49	1148.93	766.03	844.772	694.767	881.791
Dhx9	1925.88	-0.472005	0.0969318	-4.86946	1.12e-06	6.52e-05	Not DEG	2428.86	2171.68	1750.22	1886.44	1606.86	1711.23
Rpl19	7317.77	-0.390528	0.0956209	-4.08413	4.42e-05	0.000764222	Not DEG	8136.14	9042.01	6550.74	7069.46	5953.35	7154.93
Frat2	398.795	-0.535393	0.147392	-3.63244	0.000280754	0.00267927	Down	485.773	515.801	347.477	352.535	343.188	347.994
Hnrnph1	2868.6	-0.569274	0.0882774	-6.44869	1.13e-10	4.37e-07	Down	3534.61	3399.19	2680.12	2922.48	2236.18	2439.04
Pdia4	1316.9	-0.432208	0.111089	-3.89064	0.0001	0.00130648	Not DEG	1589.3	1562.9	1201.36	1208.56	1053.06	1286.24
Sp100	2753.64	-0.352329	0.0904943	-3.89339	9.89e-05	0.00130276	Not DEG	3319.45	3066.03	2495.52	2636.51	2371.27	2633.05
B4galnt1	2022.25	-0.463329	0.0928647	-4.98929	6.06e-07	4.35e-05	Not DEG	2514.26	2291.22	1855.85	1985.82	1708.39	1777.95
Maz	5416.98	-0.394904	0.090849	-4.34682	1.38e-05	0.000347513	Not DEG	6682.14	5993.7	4931.81	5250.53	4487.46	5156.27
Nisch	2811.99	-0.54647	0.0920729	-5.93519	2.94e-09	1.36e-06	Down	3522.41	3263.05	2599.17	2839.03	2205.13	2443.15
Runx1	1980.45	-0.404486	0.0993755	-4.07028	4.7e-05	0.000799692	Not DEG	2492.08	2180.53	1790.69	1887.38	1683.22	1848.78
Ppp1cc	1658.21	-0.519916	0.10231	-5.08176	3.74e-07	3.33e-05	Down	2090.6	1921.52	1467.89	1669.86	1350.94	1448.44
H13	2244.01	-0.313189	0.094793	-3.30393	0.000953398	0.0063909	Not DEG	2587.46	2587.86	1991.09	2129.28	1940.82	2227.57
Ppm1g	1299.64	-0.34908	0.104388	-3.34408	0.000825559	0.00572717	Not DEG	1510.55	1530.8	1212.22	1154.18	1115.15	1274.95
Adam10	2320.85	-0.470273	0.0868801	-5.4129	6.2e-08	1e-05	Not DEG	2795.96	2698.55	2273.41	2189.28	1914.81	2053.06
Tent2	672.841	-0.649237	0.131461	-4.93863	7.87e-07	5.26e-05	Down	872.838	831.259	601.175	643.19	494.225	594.362
Gnl3	975.447	-0.522595	0.121121	-4.31465	1.6e-05	0.000379985	Down	1092.43	1301.68	846.976	944.157	807.206	860.234
Rps7	4697.42	-0.392129	0.0931499	-4.20966	2.56e-05	0.00053008	Not DEG	5339.06	5660.53	4189.47	4610.15	3857.3	4528.03
Npc2	4356.61	-0.303634	0.0756887	-4.01161	6.03e-05	0.00094152	Not DEG	4896.54	4987.55	4081.87	4163.86	3906.81	4103.05
Srgn	4060.89	-0.342175	0.0897843	-3.81108	0.000138362	0.00164696	Not DEG	4629.26	4757.32	3570.53	4000.71	3483.07	3924.43
Ssr1	2387.24	-0.371955	0.0920226	-4.042	5.3e-05	0.000871939	Not DEG	2711.68	2849.08	2200.36	2262.41	2013.82	2286.09
Snrpb	1824.76	-0.38394	0.104022	-3.69096	0.000223414	0.00230756	Not DEG	2092.81	2205.99	1613.99	1738.3	1506.17	1791.3
Cd34	1260.43	-0.540803	0.134938	-4.0078	6.13e-05	0.00094795	Down	1720.17	1413.47	1040.46	1232	952.368	1204.12
Pcna	2289.11	-0.501464	0.111068	-4.51491	6.33e-06	0.00021157	Down	2773.78	2776.03	1990.1	2270.85	1739.44	2184.46
Erp29	1279.95	-0.330108	0.114612	-2.88022	0.00397401	0.0174672	Not DEG	1351.96	1652.56	1105.61	1178.56	1157.11	1233.89
Pkm	12522.7	-0.257823	0.0776362	-3.32091	0.000897239	0.00610422	Not DEG	13857.8	14307.4	11297	12114.7	11174.2	12385.1
Alyref	1242.56	-0.44476	0.103963	-4.27807	1.89e-05	0.000424439	Not DEG	1521.64	1441.14	1152.99	1160.74	1027.05	1151.77
Serpinb1a	1682.46	-0.385745	0.105401	-3.65978	0.000252437	0.00251431	Not DEG	1912.04	2056.56	1438.28	1648.29	1428.97	1610.63
Rps23	5314.24	-0.371583	0.0901304	-4.12272	3.74e-05	0.000682678	Not DEG	5786.02	6573.69	4714.64	5256.15	4609.13	4945.83
Gpsm3	540.536	-0.245764	0.131183	-1.87345	0.0610057	0.116926	Not DEG	654.351	606.564	456.064	463.171	539.536	523.531
Hsp90ab1	16816.5	-0.370399	0.0830431	-4.46032	8.18e-06	0.000251654	Not DEG	19601.7	19294.9	15245.6	16663.9	13991	16102.2
Csf1r	1483.22	-0.407274	0.101391	-4.01686	5.9e-05	0.000927021	Not DEG	1802.24	1701.26	1314.89	1437.33	1257.8	1385.82
Tcirg1	1356.89	-0.3036	0.111743	-2.71696	0.00658845	0.0246876	Not DEG	1577.1	1582.82	1159.9	1258.25	1157.95	1405.32
Set	4169.16	-0.415227	0.088224	-4.70651	2.52e-06	0.000111582	Not DEG	4964.2	4802.7	3820.28	4100.1	3408.39	3919.3
Polr2l	267.219	-0.45056	0.18107	-2.48833	0.0128346	0.0392175	Not DEG	318.303	355.305	205.328	230.648	229.911	263.819
Hcls1	2162.95	-0.258843	0.0859724	-3.01076	0.00260591	0.0131295	Not DEG	2406.68	2489.35	1952.59	2036.45	2018.01	2074.62
Tbxas1	722.808	-0.481112	0.122129	-3.93938	8.17e-05	0.00116153	Not DEG	886.147	873.32	615.983	700.383	618.41	642.609
Tatdn2	775.608	-0.371476	0.12201	-3.04463	0.00232964	0.0120749	Not DEG	936.055	909.846	636.713	743.512	695.606	731.917
Mat2a	1201.61	-0.522701	0.105092	-4.97372	6.57e-07	4.63e-05	Down	1501.68	1409.04	1107.58	1163.55	963.276	1064.51
Colgalt1	1185.16	-0.532789	0.114477	-4.65412	3.25e-06	0.000132005	Down	1510.55	1385.8	1082.91	1126.99	910.414	1094.28
Map3k11	930.362	-0.416431	0.11883	-3.50443	0.000457587	0.00380047	Not DEG	1211.1	1018.32	816.375	865.399	818.953	852.022
Eif3l	1684.61	-0.490419	0.11347	-4.32201	1.55e-05	0.000370649	Not DEG	1897.62	2182.75	1472.83	1647.35	1328.28	1578.81
Rpl28	8543.32	-0.331122	0.0861324	-3.84434	0.000120877	0.00148915	Not DEG	9653.34	9980.64	7633.64	8381.15	7253.1	8358.02
Actb	27626.6	-0.235837	0.0681409	-3.46102	0.000538142	0.00420793	Not DEG	30800	30579.5	26339.2	25915.1	25133.3	26992.7
Atg3	916.144	-0.546686	0.108489	-5.03909	4.68e-07	3.78e-05	Down	1122.38	1112.4	845.002	886.964	760.216	769.899
Bcor	889.685	-0.549325	0.12188	-4.50709	6.57e-06	0.000216226	Down	1187.81	1005.04	781.824	864.462	734.205	764.766
Ccna2	640.522	-0.585671	0.136795	-4.28138	1.86e-05	0.000424439	Down	801.857	804.694	527.139	637.564	500.098	571.778
Hdgf	4030.49	-0.347828	0.0845633	-4.11322	3.9e-05	0.000699877	Not DEG	4737.95	4543.7	3655.42	3950.08	3473	3822.81
Flnb	2552.44	-0.423977	0.0946223	-4.48073	7.44e-06	0.000236238	Not DEG	3250.68	2764.96	2430.37	2385.24	2263.03	2220.39
Ddx18	487.779	-0.530325	0.145156	-3.65348	0.000258712	0.00254808	Down	580.043	637.557	402.758	462.234	398.568	445.515
Anp32e	4224.6	-0.361453	0.0895805	-4.03496	5.46e-05	0.000889939	Not DEG	4790.07	5000.83	3812.38	4119.79	3540.96	4083.54
Baz1b	2640.08	-0.412528	0.0871675	-4.73258	2.22e-06	0.000101708	Not DEG	3144.21	3028.39	2403.71	2625.26	2256.32	2382.58
Cenpv	1237.59	-0.359389	0.103901	-3.45896	0.000542271	0.00423595	Not DEG	1461.75	1435.61	1074.02	1194.49	1092.5	1167.17
2025-09-09	1815.49	-0.345689	0.0939118	-3.681	0.000232323	0.00236256	Not DEG	2193.74	2013.39	1699.88	1673.61	1595.95	1716.36
Sipa1l1	439.733	-0.582171	0.153638	-3.78925	0.000151101	0.00174822	Down	605.552	510.267	359.323	418.167	377.591	367.498
Fxyd5	2684.95	-0.264967	0.0964626	-2.74684	0.00601724	0.0232556	Not DEG	3018.89	3106.98	2310.92	2571.82	2365.4	2735.71
Tfdp1	2843.95	-0.482366	0.103471	-4.66186	3.13e-06	0.000129048	Not DEG	3507.99	3315.07	2482.69	2870.91	2234.5	2652.56
Rps25	5676.94	-0.355562	0.0921821	-3.85717	0.000114707	0.00143696	Not DEG	6222.99	6941.18	5087.78	5517.74	4779.46	5512.48
Pde7a	687.679	-0.538268	0.12529	-4.29619	1.74e-05	0.000405551	Down	863.965	830.152	602.163	661.941	552.961	614.893
Tpt1	10594.6	-0.307717	0.0757788	-4.06073	4.89e-05	0.000824758	Not DEG	11995.7	12032.8	9819.2	10303.2	9219.93	10196.5
Cct8	2159.2	-0.298776	0.098599	-3.03022	0.00244377	0.0125243	Not DEG	2455.48	2513.7	1868.68	2074.9	1879.56	2162.9
Trim28	3085.78	-0.412106	0.0917506	-4.49159	7.07e-06	0.000226369	Not DEG	3827.4	3408.05	2946.65	2892.48	2570.97	2869.16
Tardbp	2182.26	-0.375865	0.0981247	-3.83048	0.000127893	0.0015485	Not DEG	2527.57	2574.58	1981.21	2074.9	1803.21	2132.11
Ddx21	2135.1	-0.506636	0.0972902	-5.20747	1.91e-07	2.18e-05	Down	2526.46	2595.61	1894.34	2187.41	1734.4	1872.39
Ubb	5630.55	-0.42485	0.0906927	-4.68449	2.81e-06	0.000119494	Not DEG	6531.31	6695.45	4911.08	5790.58	4714.01	5140.87
Papola	1085.25	-0.530931	0.108288	-4.90297	9.44e-07	5.82e-05	Down	1389.66	1247.44	989.126	1060.42	920.483	904.375
Rps6	9274.58	-0.378621	0.0914934	-4.13824	3.5e-05	0.000662936	Not DEG	10278.9	11314.4	8319.72	9121.85	7649.99	8962.65
Arpc2	3604.88	-0.376968	0.0936828	-4.02388	5.72e-05	0.000911966	Not DEG	4247.74	4154.08	3208.24	3545.98	2987.16	3486.1
Rbm39	1682.99	-0.422707	0.0967476	-4.36918	1.25e-05	0.000329209	Not DEG	1983.02	1984.62	1580.43	1587.35	1387.86	1574.7
Derl1	1187.04	-0.39739	0.101752	-3.90546	9.4e-05	0.0012674	Not DEG	1415.17	1379.16	1113.51	1091.36	1019.5	1103.52
Surf4	2043.32	-0.398274	0.10795	-3.68944	0.00022475	0.00231287	Not DEG	2496.52	2335.49	1885.46	1872.38	1630.35	2039.72
Srm	1194.85	-0.381879	0.110667	-3.45072	0.000559089	0.004285	Not DEG	1462.86	1358.13	1118.44	1062.29	1000.2	1167.17
Usp19	1209.52	-0.50302	0.111697	-4.50342	6.69e-06	0.000218636	Down	1521.64	1406.83	1103.64	1156.05	949.012	1119.95
Tbrg4	1133.54	-0.479863	0.106696	-4.49749	6.88e-06	0.00022388	Not DEG	1368.59	1353.7	1020.71	1104.49	927.196	1026.53
Ly6c2	7385.03	-0.342827	0.0854113	-4.01384	5.97e-05	0.000935191	Not DEG	8636.33	8349.11	6688.94	7239.16	6229.41	7167.25
Sgms2	890.664	-0.478056	0.116061	-4.11902	3.8e-05	0.000688891	Not DEG	1124.6	1028.28	782.811	861.649	745.952	800.695
Ptbp1	1292.48	-0.696342	0.131513	-5.29485	1.19e-07	1.51e-05	Down	1846.6	1445.57	1120.42	1308.88	938.104	1095.31
Rnf43	365.13	-0.816138	0.167867	-4.86183	1.16e-06	6.63e-05	Down	495.754	479.274	288.248	374.1	284.452	268.951
Gphn	530.684	-0.39434	0.172833	-2.28162	0.0225115	0.0582643	Not DEG	694.278	615.419	459.026	416.292	398.568	600.521
Rps18	7136.02	-0.433527	0.0973306	-4.45417	8.42e-06	0.00025197	Not DEG	8212.66	8653.5	6333.57	7123.84	5635.34	6857.23
Anln	523.191	-0.568986	0.146836	-3.87497	0.000106638	0.0013636	Down	632.17	682.938	433.36	502.55	403.603	484.523
Rpl5	6054.63	-0.381697	0.0937924	-4.0696	4.71e-05	0.000800297	Not DEG	6736.49	7385.03	5370.11	5994.04	5009.37	5832.76
Nsd1	2095.94	-0.539358	0.0981293	-5.4964	3.88e-08	7.15e-06	Down	2688.38	2370.91	1941.73	2091.77	1668.95	1813.88
Eif4g2	8683.18	-0.488321	0.0822809	-5.9348	2.94e-09	1.36e-06	Not DEG	10616	9897.62	8060.09	8899.64	6995.5	7630.21
Irak1	610.688	-0.494009	0.133164	-3.70979	0.000207435	0.00218589	Not DEG	809.621	688.473	540.959	560.681	515.202	549.195
Fcho1	1282.52	-0.475109	0.115503	-4.1134	3.9e-05	0.000699877	Not DEG	1583.75	1510.88	1139.17	1232	998.518	1230.81
Mpp1	571.154	-0.589725	0.147815	-3.98961	6.62e-05	0.000999699	Down	695.387	746.03	468.897	556.931	427.936	531.744
Psap	5749.65	-0.293028	0.0773331	-3.78916	0.000151156	0.00174822	Not DEG	6685.47	6315.79	5490.54	5392.1	5102.51	5511.45
Eif4g1	4695.45	-0.500091	0.084412	-5.9244	3.13e-09	1.36e-06	Down	5899.14	5231.06	4479.69	4691.72	3838.84	4032.22
Gorasp2	1352.11	-0.436067	0.0984239	-4.43049	9.4e-06	0.000274923	Not DEG	1618.13	1579.5	1222.09	1329.51	1183.96	1179.49
Dtx4	529.314	-0.414339	0.14035	-2.95218	0.00315535	0.0150189	Not DEG	672.096	610.992	453.103	475.36	443.879	520.452
Llph	607.715	-0.485715	0.131858	-3.68362	0.000229942	0.00235129	Not DEG	754.167	731.64	523.19	574.745	495.903	566.646
Prelid1	1284.31	-0.344423	0.103936	-3.3138	0.000920389	0.0062289	Not DEG	1442.9	1548.51	1178.66	1177.62	1110.96	1247.24
Ranbp1	787.201	-0.379038	0.134065	-2.82727	0.00469461	0.0196005	Not DEG	963.782	922.022	638.687	746.325	648.617	803.775
Tomm70a	1386.51	-0.451357	0.104277	-4.32842	1.5e-05	0.000365377	Not DEG	1642.53	1659.2	1240.85	1359.51	1132.77	1284.19
Ddb1	2564.11	-0.387578	0.0917153	-4.22588	2.38e-05	0.000505634	Not DEG	3008.91	2965.3	2292.17	2549.32	2174.08	2394.9
Atp5c1	1979.05	-0.457455	0.111804	-4.09159	4.28e-05	0.000746046	Not DEG	2305.76	2438.43	1690	1982.07	1564.07	1893.95
C1galt1c1	188.25	-0.658021	0.207308	-3.17413	0.00150287	0.00882928	Down	236.232	264.542	146.098	165.017	154.393	163.219
Abcd1	669.488	-0.332991	0.131173	-2.53856	0.0111309	0.0356126	Not DEG	800.748	784.77	528.126	644.127	617.571	641.583
Sec61b	1167.58	-0.407572	0.107555	-3.78943	0.000150991	0.00174822	Not DEG	1370.81	1391.33	1025.65	1133.55	986.771	1097.36
Cap1	3502.47	-0.26335	0.0817249	-3.2224	0.00127122	0.00783046	Not DEG	4007.07	3885.11	3174.68	3370.65	3178.48	3398.85
Rpl11	6418.81	-0.320782	0.0887083	-3.61614	0.000299023	0.00278501	Not DEG	6918.38	7795.68	5825.18	6190	5537.16	6246.45
Pa2g4	2682.9	-0.414825	0.0950147	-4.3659	1.27e-05	0.000329209	Not DEG	3250.68	3048.32	2413.59	2657.14	2212.68	2515
Hnrnpc	2495.34	-0.40463	0.0974406	-4.15258	3.29e-05	0.000630561	Not DEG	2793.75	3062.71	2320.79	2367.42	2040.67	2386.69
Rack1	12430.8	-0.396897	0.0954738	-4.15713	3.22e-05	0.000622493	Not DEG	13884.4	15211.7	11004.8	12381.9	10050.6	12051.5
Pitrm1	908.816	-0.429895	0.110366	-3.89519	9.81e-05	0.00129973	Not DEG	1073.58	1090.27	816.375	865.399	777.837	829.438
Max	1458.24	-0.37297	0.0957938	-3.89347	9.88e-05	0.00130276	Not DEG	1704.64	1692.4	1321.8	1406.39	1280.45	1343.73
Top3b	666.081	-0.444178	0.126911	-3.49993	0.000465378	0.0038364	Not DEG	792.985	815.762	591.304	612.249	548.766	635.423
Ube2e3	1007.75	-0.526165	0.112282	-4.6861	2.78e-06	0.000119217	Down	1303.16	1145.61	927.923	968.535	825.666	875.632
Lmo4	1298.68	-0.437567	0.103092	-4.24442	2.19e-05	0.000473055	Not DEG	1612.59	1467.71	1212.22	1223.56	1088.3	1187.7
Sdf4	1677.48	-0.361109	0.100102	-3.6074	0.000309285	0.00285079	Not DEG	1874.33	2034.43	1507.38	1603.29	1434.85	1610.63
Mcm3	1879.44	-0.547382	0.116965	-4.67988	2.87e-06	0.000121548	Down	2335.7	2264.65	1578.46	1947.38	1428.97	1721.49
Zbtb10	251.035	-0.764343	0.19841	-3.85233	0.000116998	0.00145291	Down	381.52	295.534	210.263	221.272	219.003	178.617
Arpc4	1004.6	-0.303384	0.107737	-2.81598	0.00486287	0.0200652	Not DEG	1172.29	1152.25	933.846	884.151	903.701	981.365
Stau1	917.876	-0.370549	0.121617	-3.04685	0.00231254	0.0120187	Not DEG	1191.14	984.007	798.606	850.398	819.792	863.313
Rpl3	6959.65	-0.377963	0.0929983	-4.06419	4.82e-05	0.00081549	Not DEG	7771.25	8417.74	6356.27	6750.68	5662.19	6799.75
Lpl	1208.02	-0.448796	0.102583	-4.37495	1.21e-05	0.000325676	Not DEG	1442.9	1426.75	1114.49	1159.8	1002.71	1101.47
Gm1943	5.15383	-1.31671	1.21081	-1.08746	0.276833	NA	Not DEG	9.98163	12.1756	0	0	6.71273	2.05306
Itgb2	2907.09	-0.338207	0.0921788	-3.66903	0.000243473	0.00244388	Not DEG	3485.81	3215.45	2626.81	2810.91	2492.94	2810.64
Plxnd1	914.019	-0.43378	0.115741	-3.74784	0.000178363	0.00196326	Not DEG	1175.61	1009.46	846.976	834.459	809.723	807.881
Tspoap1	173.296	-0.467647	0.214959	-2.17552	0.0295914	0.0703659	Not DEG	215.16	230.229	127.343	144.389	150.197	172.457
B3gnt8	507.855	-0.447729	0.147766	-3.03	0.00244556	0.0125252	Not DEG	694.278	550.114	451.128	438.794	444.718	468.099
Lgals9	1760.94	-0.352528	0.0951701	-3.7042	0.000212063	0.00221765	Not DEG	2018.51	2060.99	1573.52	1715.8	1533.86	1662.98
Rpl29	2847.88	-0.383546	0.1011	-3.79374	0.000148394	0.00173702	Not DEG	3235.16	3432.4	2494.53	2810.91	2338.55	2775.74
Spcs2	1192.52	-0.332535	0.104032	-3.19648	0.00139118	0.00834338	Not DEG	1398.54	1369.2	1082.91	1104.49	1037.96	1162.03
Uba7	832.329	-0.301322	0.120885	-2.49263	0.0126799	0.0389753	Not DEG	1001.49	939.732	705.814	769.765	733.366	843.809
Ulbp1	557.083	-0.659192	0.138699	-4.75269	2.01e-06	9.66e-05	Down	727.55	685.152	473.833	560.681	431.293	463.992
Cst3	1505.77	-0.305901	0.112551	-2.71788	0.00657024	0.024679	Not DEG	1737.91	1756.6	1365.23	1344.51	1253.6	1576.75
Cers2	1480.1	-0.468451	0.100584	-4.6573	3.2e-06	0.000130668	Not DEG	1737.91	1785.38	1331.67	1477.65	1221.72	1326.28
Siglecf	317.766	-0.356409	0.179304	-1.98774	0.0468404	0.0968967	Not DEG	373.756	405.114	261.595	255.963	260.118	350.047
Gng12	658.034	-0.517913	0.128086	-4.04347	5.27e-05	0.000868635	Down	784.112	827.938	598.214	610.374	521.915	605.654
Mcm5	1716.56	-0.401916	0.111225	-3.61353	0.000302058	0.00280478	Not DEG	2005.2	2056.56	1431.37	1729.86	1429.81	1646.56
Gm19951	126.005	-0.608951	0.303241	-2.00814	0.0446282	0.0937954	Down	176.342	173.778	109.574	65.6316	83.9091	146.794
Ctss	963.33	-0.39976	0.121339	-3.29458	0.000985683	0.0065569	Not DEG	1072.47	1221.98	808.477	936.656	829.861	910.534
Comt	771.959	-0.584835	0.121909	-4.7973	1.61e-06	8.15e-05	Down	984.854	922.022	734.441	717.259	591.559	681.617
Ebf3	396.318	-0.605722	0.165777	-3.65383	0.000258358	0.00254808	Down	550.099	462.671	344.516	353.473	294.521	372.631
Tap1	1531.74	-0.290885	0.0937995	-3.10114	0.00192779	0.0105423	Not DEG	1782.27	1715.65	1396.82	1435.46	1395.41	1464.86
Diaph1	1676.86	-0.338841	0.0975953	-3.4719	0.000516786	0.00412417	Not DEG	2012.96	1865.07	1589.31	1525.47	1456.66	1611.66
Ppp3ca	956.269	-0.453201	0.109985	-4.12058	3.78e-05	0.000685824	Not DEG	1186.7	1096.91	875.604	909.466	809.723	859.207
Dna2	1204.38	-0.530983	0.117212	-4.53012	5.89e-06	0.000202124	Down	1516.1	1419.01	1031.57	1226.37	948.173	1085.04
Pgd	3152.77	-0.27996	0.0909643	-3.07769	0.00208613	0.0111819	Not DEG	3549.02	3617.25	2849.91	2994.68	2733.76	3171.98
Fermt3	2070.4	-0.308508	0.0999543	-3.08649	0.00202532	0.0109795	Not DEG	2433.3	2331.07	1835.12	1972.7	1770.48	2079.75
Ctsz	3651.67	-0.25972	0.0851748	-3.04926	0.00229407	0.0119387	Not DEG	4070.29	4160.72	3301.04	3500.04	3248.12	3629.82
Rpl37a	8204.01	-0.342258	0.0840782	-4.07071	4.69e-05	0.000799692	Not DEG	8776.07	10029.3	7601.07	7981.74	7153.25	7682.57
Cebpe	1276.63	-0.344024	0.113428	-3.03299	0.00242146	0.0124512	Not DEG	1538.28	1448.89	1083.89	1232.94	1084.94	1270.85
Rpl7a	3213.07	-0.426312	0.0975963	-4.36811	1.25e-05	0.000329209	Not DEG	3786.36	3775.53	2922.96	3162.5	2552.51	3078.57
Rps20	6547.12	-0.334722	0.0895168	-3.73921	0.000184599	0.00200345	Not DEG	6959.41	8077.93	5999.91	6319.38	5671.42	6254.66
Cpsf4	1157.82	-0.424101	0.109511	-3.87267	0.00010765	0.00136784	Not DEG	1353.07	1393.55	1006.89	1144.8	975.863	1072.73
Nr1h2	887.252	-0.498187	0.119073	-4.18389	2.87e-05	0.000569496	Not DEG	1072.47	1076.98	834.143	815.707	694.767	829.438
Rpsa	17594.5	-0.384432	0.0930938	-4.12952	3.64e-05	0.000676001	Not DEG	19377.7	21557.4	15527.9	17741.2	14524.7	16838.2
Acly	2396.96	-0.526957	0.10286	-5.12305	3.01e-07	2.88e-05	Down	3026.65	2749.46	2150.02	2444.31	1862.78	2148.53
Fam49b	1871.2	-0.40974	0.0992777	-4.12721	3.67e-05	0.000679072	Not DEG	2249.19	2145.11	1667.3	1855.5	1559.87	1750.24
Fcgr3	1683.94	-0.247719	0.104156	-2.37833	0.017391	0.0486158	Not DEG	1807.78	2026.68	1416.56	1622.04	1566.58	1664.01
Gm35330	17.7309	1.6745	0.771625	2.1701	0.0299995	NA	Up	2.21814	8.85495	34.5503	25.315	15.9427	19.5041
Aes	1191.49	-0.175871	0.122463	-1.43611	0.15097	0.220397	Not DEG	1400.75	1300.57	956.55	1096.99	1069.84	1324.23
Tnip3	383.897	-0.443931	0.155694	-2.85131	0.00435397	0.018574	Not DEG	454.719	488.129	326.747	339.409	319.694	374.684
Tomm20	2112	-0.454765	0.0980383	-4.63865	3.51e-06	0.000139359	Not DEG	2589.68	2409.65	1941.73	2080.52	1700	1950.41
Gm2a	915.097	-0.334867	0.120436	-2.78045	0.00542843	0.0216073	Not DEG	1107.96	1038.24	768.004	872.9	792.941	910.534
Rrbp1	1938.37	-0.355514	0.0971553	-3.65924	0.000252967	0.00251635	Not DEG	2363.43	2130.72	1725.54	1896.75	1705.03	1808.75
Gabarapl1	281.573	-0.367963	0.169339	-2.17294	0.0297851	0.0706041	Not DEG	338.266	348.664	230.994	239.086	263.475	268.951
Bcas1	437.935	-0.60311	0.160467	-3.75846	0.000170963	0.00190071	Down	490.209	623.167	365.246	415.354	350.74	382.896
Clic1	2575.77	-0.303053	0.0951969	-3.18343	0.00145539	0.00864866	Not DEG	2926.83	2969.73	2270.45	2505.25	2225.27	2557.09
Incenp	821.929	-0.400044	0.126986	-3.15031	0.001631	0.00936109	Not DEG	1056.94	905.419	696.929	783.829	703.158	785.297
Glrx	1108.34	-0.453906	0.101806	-4.45855	8.25e-06	0.00025197	Not DEG	1312.03	1317.17	1052.3	1048.23	938.943	981.365
Rab27a	1331.72	-0.394459	0.0994264	-3.96734	7.27e-05	0.00106663	Not DEG	1617.02	1499.81	1215.18	1287.32	1191.51	1179.49
Cmpk1	994.934	-0.418514	0.115806	-3.61394	0.000301579	0.00280478	Not DEG	1186.7	1178.82	875.604	956.346	816.436	955.701
Cenpa	475.39	-0.406854	0.146951	-2.76863	0.00562925	0.0222476	Not DEG	571.171	579.999	400.784	430.356	392.695	477.337
Ube2k	1177.24	-0.363911	0.105713	-3.44243	0.000576505	0.0043669	Not DEG	1335.32	1413.47	1075.01	1101.67	1007.75	1130.21
Reep4	252.236	-0.45971	0.178009	-2.58251	0.00980832	0.0326274	Not DEG	313.867	316.565	218.161	206.271	226.555	231.996
Eef1a1	47464.8	-0.429122	0.089123	-4.81494	1.47e-06	7.81e-05	Not DEG	55141.8	55912.4	43050.7	48198	37608.9	44876.9
Hnrnpul2	1178.81	-0.492666	0.110557	-4.4562	8.34e-06	0.00025197	Not DEG	1530.52	1303.89	1121.4	1101.67	977.541	1037.82
Emd	441.157	-0.448689	0.143988	-3.11615	0.00183226	0.0101488	Not DEG	543.444	532.404	368.208	414.417	390.177	398.294
Senp6	1148.52	-0.447841	0.112806	-3.97001	7.19e-05	0.00105877	Not DEG	1395.21	1345.95	1000.97	1137.3	938.943	1072.73
Actr3	3423.57	-0.378804	0.0848272	-4.4656	7.98e-06	0.000248514	Not DEG	4085.81	3816.48	3243.78	3315.33	2895.7	3184.3
Rabgap1l	524.711	-0.55844	0.134348	-4.15666	3.23e-05	0.000622493	Down	656.569	641.984	462.974	504.426	429.615	452.701
Nop2	865.597	-0.416662	0.112823	-3.69306	0.000221572	0.00229847	Not DEG	991.508	1061.49	776.888	825.083	754.343	784.271
Wdfy2	299.709	-0.547512	0.176119	-3.10877	0.00187868	0.0103615	Down	423.665	337.595	257.647	258.776	265.992	254.58
Gtf2f2	482.785	-0.54448	0.137724	-3.95341	7.7e-05	0.00111178	Down	577.825	616.526	442.244	440.669	398.568	420.878
Jmjd6	452.031	-0.396	0.14298	-2.76962	0.00561215	0.0222016	Not DEG	543.444	545.686	392.886	401.29	388.499	440.382
Cct5	2630.82	-0.363538	0.0934133	-3.89172	9.95e-05	0.00130289	Not DEG	2874.71	3215.45	2425.43	2533.38	2244.57	2491.39
Rps28	3066.25	-0.281057	0.0810991	-3.4656	0.000529049	0.00416203	Not DEG	3452.53	3464.5	2842.01	2944.05	2760.61	2933.83
Nudc	1318.15	-0.331156	0.105017	-3.15334	0.00161411	0.00927876	Not DEG	1455.1	1599.43	1161.88	1262.94	1163.82	1265.71
Eif4a1	5482.25	-0.333369	0.0860838	-3.87261	0.000107676	0.00136784	Not DEG	6086.57	6457.47	5034.47	5355.54	4650.24	5309.22
Atp5g3	1936.79	-0.20659	0.0966692	-2.13708	0.0325917	0.0753439	Not DEG	2182.65	2159.5	1805.5	1707.36	1753.7	2012
Hsp90aa1	3961.46	-0.456436	0.0970892	-4.7012	2.59e-06	0.000113228	Not DEG	4591.55	4773.93	3511.3	4063.53	3161.69	3666.77
Rpl23	7553.9	-0.371226	0.0966707	-3.8401	0.000122983	0.00151029	Not DEG	8998.99	8548.35	6726.45	7479.19	6108.58	7461.86
Gm10086	22.2729	0.494383	0.594484	0.831617	0.405625	NA	Not DEG	21.0723	29.8855	8.88437	1.87519	31.8855	40.0348
Hnrnpf	1569.23	-0.486062	0.117355	-4.14181	3.45e-05	0.000654445	Not DEG	1966.38	1816.37	1391.88	1536.72	1194.03	1510.03
Lmnb1	1683.64	-0.358399	0.103401	-3.46611	0.000528055	0.00415843	Not DEG	2076.18	1841.83	1492.57	1633.29	1452.47	1605.5
Vamp8	603.636	-0.296383	0.135683	-2.18438	0.0289345	0.0692444	Not DEG	659.896	755.992	530.101	521.302	534.501	620.025
Adss	1571.83	-0.410854	0.0934539	-4.39633	1.1e-05	0.000309815	Not DEG	1837.73	1834.08	1465.92	1530.15	1343.38	1419.69
Usmg5	424.01	-0.318246	0.150712	-2.11162	0.0347193	0.0786887	Not DEG	504.627	504.732	330.696	393.79	389.338	420.878
Ythdf2	789.996	-0.497945	0.120062	-4.14739	3.36e-05	0.000641855	Not DEG	980.418	931.984	688.045	784.766	662.882	691.883
Lta4h	2313.24	-0.412057	0.10199	-4.04018	5.34e-05	0.000876867	Not DEG	2681.73	2755	2029.58	2324.3	1887.95	2200.88
Arhgap15	762.675	-0.333781	0.120584	-2.76805	0.00563936	0.0222729	Not DEG	837.348	948.587	669.289	703.196	693.928	723.705
Glipr1	2334.07	-0.414618	0.0968144	-4.28261	1.85e-05	0.000424439	Not DEG	2843.65	2625.49	2067.1	2363.67	1978.58	2125.95
F10	3012.49	-0.324445	0.0840181	-3.8616	0.000112646	0.00141934	Not DEG	3494.68	3372.63	2816.34	2904.67	2624.68	2861.97
Jmy	539.148	-0.520609	0.132227	-3.93724	8.24e-05	0.00116385	Down	682.078	639.77	490.614	501.613	473.247	447.568
Orc6	548.977	-0.428104	0.132666	-3.22694	0.00125123	0.0077257	Not DEG	627.733	694.007	489.627	500.675	503.455	478.364
Exosc5	595.499	-0.447055	0.141994	-3.1484	0.00164164	0.0093952	Not DEG	690.95	755.992	509.37	553.18	473.247	590.256
Ddost	2821.52	-0.382301	0.0933289	-4.09627	4.2e-05	0.00073774	Not DEG	3235.16	3315.07	2535.99	2814.66	2356.17	2672.06
Mapkapk3	1491.52	-0.382786	0.106979	-3.57815	0.000346031	0.00308561	Not DEG	1758.98	1735.57	1326.73	1444.83	1228.43	1454.6
Tmx4	377.655	-0.586633	0.163052	-3.59783	0.000320881	0.00291501	Down	494.645	461.564	307.991	363.786	292.004	345.941
Hnrnpu	5273.27	-0.434402	0.0860482	-5.04835	4.46e-07	3.67e-05	Not DEG	6491.38	5817.7	4896.27	5323.66	4392.64	4717.94
Rplp0	15821.3	-0.347066	0.0926549	-3.74579	0.000179823	0.00197094	Not DEG	17258.2	19187.6	14197.2	15627.8	13114.2	15542.7
Gng5	625.954	-0.396925	0.143889	-2.75856	0.00580574	0.0227216	Not DEG	747.513	759.312	501.473	600.998	511.006	635.423
Gsr	5448.05	-0.413148	0.0868487	-4.7571	1.96e-06	9.51e-05	Not DEG	6508.02	6160.83	4994	5508.37	4479.91	5037.19
Plcb2	951.776	-0.526836	0.119392	-4.41264	1.02e-05	0.000293078	Down	1203.34	1110.19	878.565	910.404	732.526	875.632
Myl6	3094.19	-0.149592	0.0873849	-1.71187	0.0869208	0.14918	Not DEG	3262.88	3538.66	2766.99	2862.47	2920.04	3214.07
Eml5	1003.98	-0.612469	0.113049	-5.41774	6.04e-08	9.95e-06	Down	1320.9	1148.93	996.036	942.282	799.654	816.093
Eif4a3	1507.39	-0.384707	0.0995746	-3.86351	0.00011177	0.00141521	Not DEG	1756.77	1757.71	1404.72	1430.77	1260.31	1434.07
Ddx39	1002	-0.421664	0.111648	-3.77673	0.0001589	0.00181747	Not DEG	1136.8	1236.37	896.334	969.472	849.16	923.879
Mrpl12	382.313	-0.427912	0.163602	-2.61557	0.00890797	0.0303553	Not DEG	483.554	453.816	330.696	327.22	305.429	393.162
Myh9	5832.21	-0.299378	0.0812325	-3.68545	0.0002283	0.00234318	Not DEG	7013.76	6180.76	5586.29	5490.55	5359.27	5362.6
Srsf11	1421.49	-0.495412	0.111671	-4.43634	9.15e-06	0.000269595	Not DEG	1760.09	1655.88	1269.48	1417.64	1106.76	1319.09
Cdk12	841.833	-0.515561	0.123777	-4.16523	3.11e-05	0.000605577	Down	1111.29	936.411	768.991	800.705	682.181	751.421
Rin3	1556.36	-0.361545	0.104363	-3.46431	0.000531595	0.00417069	Not DEG	1967.49	1655.88	1427.42	1467.33	1414.71	1405.32
Phb2	795.304	-0.428512	0.124592	-3.43933	0.00058316	0.00439947	Not DEG	1030.33	872.213	693.968	761.326	696.446	717.546
Cd300lb	492.317	-0.463339	0.13557	-3.41772	0.00063149	0.00470703	Not DEG	595.57	598.816	448.167	444.42	420.385	446.541
Cfp	1483.03	-0.294677	0.0993055	-2.96738	0.00300348	0.0144829	Not DEG	1725.71	1665.84	1375.1	1364.2	1301.43	1465.89
Lcp1	10221.4	-0.274872	0.0756426	-3.63383	0.000279244	0.00267143	Not DEG	11524.3	11387.5	9424.34	10051.9	9054.63	9885.5
Gpat4	433.019	-0.353862	0.155015	-2.28276	0.0224443	0.0581869	Not DEG	544.553	494.77	379.066	364.724	363.326	451.674
Cdc25a	623.15	-0.410654	0.13349	-3.07629	0.00209594	0.011201	Not DEG	798.53	695.114	530.101	590.684	540.375	584.097
Tmem173	637.267	-0.449239	0.135805	-3.30796	0.00093978	0.00631067	Not DEG	814.057	727.213	581.432	570.057	511.845	618.999
Mpeg1	1183.96	-0.415448	0.116447	-3.56769	0.000360141	0.00318214	Not DEG	1553.81	1255.19	1077.97	1110.11	1032.92	1073.75
Ogfrl1	1275.25	-0.514601	0.113265	-4.54333	5.54e-06	0.00019328	Down	1625.9	1452.21	1232.95	1183.24	985.932	1171.27
Rbm3	2102.87	-0.422355	0.0983874	-4.29278	1.76e-05	0.00041061	Not DEG	2454.37	2480.49	1891.38	2105.84	1719.3	1965.81
Sort1	1185.6	-0.417654	0.110572	-3.77722	0.000158588	0.00181747	Not DEG	1490.59	1311.64	1082.91	1128.86	990.966	1108.65
Cdkn2c	905.714	-0.457165	0.110346	-4.14301	3.43e-05	0.000652619	Not DEG	1083.56	1073.66	855.861	848.523	753.504	819.173
Pilra	1012.78	-0.32124	0.11278	-2.84837	0.00439434	0.0187041	Not DEG	1201.12	1148.93	862.771	981.661	902.862	979.312
Acsl1	770.278	-0.47603	0.122299	-3.89236	9.93e-05	0.00130289	Not DEG	951.582	904.312	689.032	740.699	622.606	713.44
Topbp1	1404.89	-0.475215	0.111579	-4.25901	2.05e-05	0.000450752	Not DEG	1697.99	1662.52	1235.91	1412.95	1110.12	1309.85
Pnn	1157.46	-0.502516	0.119647	-4.19999	2.67e-05	0.000548661	Down	1455.1	1343.74	986.165	1182.31	922.161	1055.27
Slc43a3	1182.84	-0.506574	0.111976	-4.52395	6.07e-06	0.000205387	Down	1508.33	1339.31	1062.18	1181.37	955.725	1050.14
Atrn	1266.11	-0.492702	0.104158	-4.73035	2.24e-06	0.000102165	Not DEG	1559.35	1464.39	1156.94	1265.75	1035.44	1114.81
Supt16	682.966	-0.514546	0.135029	-3.81064	0.000138606	0.00164733	Down	848.438	824.617	556.754	697.57	605.824	564.593
Tubb4b	2129.56	-0.344703	0.0951412	-3.62307	0.000291129	0.00274114	Not DEG	2566.39	2339.92	1956.53	2048.64	1829.22	2036.64
Eif3a	3813.19	-0.468935	0.0926601	-5.06081	4.17e-07	3.52e-05	Not DEG	4465.11	4529.31	3437.26	3946.33	3060.16	3440.94
Ifi27l2a	676.343	-0.319853	0.128853	-2.48231	0.0130534	0.0396358	Not DEG	779.676	804.694	586.368	615.999	581.49	689.83
Gtf2i	675.813	-0.432548	0.128332	-3.37053	0.000750249	0.00530445	Not DEG	836.239	783.663	635.726	597.247	556.317	645.689
Lfng	507.752	-0.44933	0.146325	-3.07078	0.00213502	0.0113239	Not DEG	621.079	614.312	439.283	465.047	402.764	504.027
Isoc2a	271.881	-0.530176	0.190869	-2.77769	0.00547471	0.0217556	Down	337.157	354.198	226.058	233.461	202.221	278.19
Gm10275	775.339	-0.397934	0.134925	-2.9493	0.00318499	0.0151044	Not DEG	866.183	987.327	655.469	734.136	631.836	777.085
Manf	651.974	-0.309477	0.122161	-2.53336	0.0112975	0.0359231	Not DEG	743.077	774.808	570.574	598.185	604.146	621.052
Igfbp4	324.874	-0.473364	0.176487	-2.68215	0.00731512	0.0266376	Not DEG	407.029	402.9	241.852	313.156	270.187	314.119
Tgfbi	392.397	-0.323904	0.162238	-1.99647	0.0458827	0.0954227	Not DEG	468.027	471.526	299.107	363.786	342.349	409.586
Dock8	1449.11	-0.448028	0.0975808	-4.59136	4.4e-06	0.000164061	Not DEG	1778.95	1635.95	1370.17	1405.45	1225.07	1279.06
Zfyve27	543.088	-0.515795	0.156489	-3.29605	0.000980548	0.00653334	Down	698.714	649.732	412.629	553.18	437.166	507.107
Ndufa2	608.048	-0.4456	0.13427	-3.31869	0.000904411	0.00614223	Not DEG	725.332	741.602	535.036	567.244	490.868	588.203
Rbm27	646.308	-0.607605	0.124717	-4.87188	1.11e-06	6.49e-05	Down	806.294	792.518	644.61	585.059	522.754	526.611
Mms22l	337.566	-0.456409	0.161749	-2.82171	0.00477681	0.0198474	Not DEG	397.047	433.893	276.403	312.219	297.877	307.96
Tcf3	2306.33	-0.412602	0.10354	-3.98497	6.75e-05	0.00101549	Not DEG	2860.29	2556.87	2010.83	2338.36	1928.23	2143.4
Ppp2r5a	1985.23	-0.402635	0.0927706	-4.34011	1.42e-05	0.00035626	Not DEG	2398.92	2220.38	1859.79	1936.13	1678.18	1817.99
Id1	923.399	-0.249448	0.112353	-2.22022	0.0264041	0.0652232	Not DEG	1053.62	1053.74	791.696	867.274	849.16	924.905
Swi5	880.318	-0.473416	0.120746	-3.92077	8.83e-05	0.00121289	Not DEG	1039.2	1076.98	776.888	862.587	703.997	822.252
Ranbp3	950.763	-0.438331	0.108301	-4.04733	5.18e-05	0.000857786	Not DEG	1094.65	1156.68	882.514	908.529	812.24	849.969
Rrm1	2147.63	-0.433101	0.107387	-4.0331	5.5e-05	0.00089423	Not DEG	2473.23	2603.36	1891.38	2154.59	1705.03	2058.2
Snd1	1713.37	-0.351615	0.0932085	-3.77235	0.000161718	0.00183478	Not DEG	1974.14	1971.33	1594.25	1646.42	1479.32	1614.73
Stt3b	2926.61	-0.467122	0.0873612	-5.34702	8.94e-08	1.31e-05	Not DEG	3540.15	3330.57	2827.2	2888.73	2355.33	2617.66
H3f3a	1748.56	-0.434545	0.110647	-3.92733	8.59e-05	0.00118801	Not DEG	2038.47	2104.16	1558.71	1721.42	1372.75	1695.83
Pitpnb	508.016	-0.565657	0.1452	-3.89572	9.79e-05	0.00129914	Down	658.787	604.35	432.372	497.862	396.89	457.833
Def6	862.544	-0.345675	0.127451	-2.71222	0.00668334	0.0249346	Not DEG	1082.45	946.373	706.801	841.959	761.056	836.624
Psma6	1321.38	-0.386739	0.12206	-3.16844	0.0015326	0.00894316	Not DEG	1451.77	1671.37	1129.3	1284.5	1077.39	1313.96
Actn4	1570.03	-0.543843	0.110847	-4.90626	9.28e-07	5.82e-05	Down	1980.8	1819.69	1384.97	1625.79	1220.04	1388.9
Btf3	3283.85	-0.338763	0.0975339	-3.47329	0.000514128	0.00411568	Not DEG	3585.62	3976.98	2907.16	3250.64	2789.14	3193.54
Ywhaq	1288.33	-0.478204	0.111794	-4.27754	1.89e-05	0.000424439	Not DEG	1445.12	1635.95	1149.04	1286.38	1046.35	1167.17
Kansl2	479.395	-0.49106	0.144481	-3.39879	0.000676846	0.00493404	Not DEG	627.733	546.793	407.694	458.483	417.867	417.799
Top1	1564.5	-0.411663	0.093751	-4.39103	1.13e-05	0.000314464	Not DEG	1836.62	1810.84	1468.88	1527.34	1330.8	1412.51
D10Wsu102e	848.253	-0.484577	0.120416	-4.02418	5.72e-05	0.000911966	Not DEG	989.29	1052.63	777.876	808.206	672.112	789.403
Arf1	3234.64	-0.388551	0.0854518	-4.54702	5.44e-06	0.000190786	Not DEG	3737.56	3726.83	3091.76	3146.57	2685.09	3020.06
Rsrc2	758.822	-0.612042	0.128917	-4.74756	2.06e-06	9.79e-05	Down	946.036	936.411	655.469	781.953	578.134	654.927
Arf3	1124.6	-0.382362	0.110959	-3.44597	0.000569011	0.00433556	Not DEG	1399.65	1237.48	996.036	1092.3	1043.83	978.285
Mki67	2357.25	-0.460441	0.101691	-4.52784	5.96e-06	0.000203416	Not DEG	2854.75	2724	2102.63	2404.93	1877.89	2179.33
Atp1b3	2324.87	-0.325809	0.0944178	-3.45072	0.000559101	0.004285	Not DEG	2608.53	2718.47	2126.32	2242.72	1979.42	2273.77
Tma16	315.919	-0.657518	0.164693	-3.99239	6.54e-05	0.000994315	Down	410.356	398.473	273.441	300.03	248.371	264.845
Mrpl15	403.492	-0.456592	0.148568	-3.07329	0.00211712	0.0112598	Not DEG	517.936	465.992	357.349	362.849	361.648	355.18
Rps6kb1	539.974	-0.604017	0.135147	-4.46932	7.85e-06	0.000246175	Down	668.769	674.083	474.82	538.179	431.293	452.701
Slc25a1	378.866	-0.286159	0.150203	-1.90514	0.0567615	0.111212	Not DEG	448.064	443.854	325.76	323.47	353.257	378.79
Gpx4	1455.04	-0.262827	0.102492	-2.56436	0.0103366	0.0338539	Not DEG	1597.06	1709.01	1289.22	1377.33	1298.91	1458.7
Cotl1	4394.79	-0.217664	0.0836516	-2.60203	0.00926749	0.0312506	Not DEG	5197.1	4571.37	4091.74	4107.6	4164.41	4236.5
Mbnl1	2329.75	-0.420434	0.0958424	-4.38672	1.15e-05	0.000318467	Not DEG	2740.51	2706.29	2140.15	2318.67	1890.47	2182.41
Snx3	1505.48	-0.43055	0.114638	-3.75573	0.000172836	0.0019133	Not DEG	1722.39	1848.47	1290.21	1519.84	1215.84	1436.12
Dbr1	478.274	-0.452172	0.139703	-3.23667	0.00120932	0.00753901	Not DEG	560.08	597.709	432.372	432.231	402.764	444.488
Arhgap25	436.186	-0.291544	0.145508	-2.00363	0.0451101	0.0945262	Not DEG	540.117	484.809	393.874	360.974	419.545	417.799
Ftsj3	763.144	-0.399902	0.125916	-3.17595	0.00149344	0.00880051	Not DEG	856.202	955.228	695.942	696.632	632.675	742.183
Cyfip2	1079.22	-0.479997	0.109782	-4.37226	1.23e-05	0.000327031	Not DEG	1337.54	1238.59	1020.71	1029.48	867.62	981.365
Rps15	6306.35	-0.285237	0.088384	-3.22725	0.00124987	0.0077257	Not DEG	6676.6	7588.69	5886.39	5977.16	5497.72	6211.55
Sf3b3	1959.36	-0.416676	0.102075	-4.08204	4.46e-05	0.000768723	Not DEG	2212.59	2383.09	1761.08	1953.95	1601.82	1843.65
Mif	2222.51	-0.365454	0.0929673	-3.93099	8.46e-05	0.00117902	Not DEG	2458.81	2668.66	2079.93	2145.22	1886.28	2096.18
Tmem248	787.507	-0.514648	0.122908	-4.18725	2.82e-05	0.000568295	Down	992.617	916.488	684.096	795.08	656.169	680.591
Trmt1l	1553.31	-0.531432	0.107998	-4.92074	8.62e-07	5.57e-05	Down	1928.67	1810.84	1458.02	1532.03	1174.73	1415.59
Rrp1	1001.72	-0.304782	0.115151	-2.64681	0.00812545	0.0285727	Not DEG	1117.94	1196.53	853.886	966.659	887.758	987.524
Nin	1288.96	-0.485061	0.107931	-4.49417	6.98e-06	0.00022476	Not DEG	1523.86	1551.83	1148.06	1310.76	1041.31	1157.93
Adamts10	254.117	-0.450642	0.179238	-2.5142	0.0119302	0.0373824	Not DEG	312.758	317.671	204.34	228.773	233.267	227.89
Abcf1	890.849	-0.303508	0.123922	-2.44918	0.014318	0.0423152	Not DEG	1083.56	985.113	804.529	793.205	756.86	921.826
Rab14	1607.94	-0.494038	0.0993398	-4.97321	6.59e-07	4.63e-05	Not DEG	2017.4	1804.2	1519.23	1592.03	1311.5	1403.27
Slc38a2	1878.9	-0.520617	0.0937945	-5.55061	2.85e-08	5.66e-06	Down	2214.81	2256.91	1747.26	1936.13	1517.92	1600.36
Slc48a1	1655.62	-0.432461	0.0989131	-4.37214	1.23e-05	0.000327031	Not DEG	1958.62	1927.06	1581.42	1584.53	1339.19	1542.88
Ppp1r15b	1364.05	-0.405978	0.0969402	-4.18792	2.82e-05	0.000568101	Not DEG	1598.17	1582.82	1258.62	1343.57	1189.83	1211.31
Pdcd5	481.366	-0.465579	0.148872	-3.12738	0.00176374	0.00988946	Not DEG	581.153	593.282	395.848	465.984	391.016	460.913
Mknk2	2954.7	-0.360149	0.0914827	-3.9368	8.26e-05	0.00116385	Not DEG	3564.55	3236.48	2720.59	2905.6	2513.92	2787.03
Ncln	1427.91	-0.380817	0.109814	-3.46785	0.000524646	0.00413579	Not DEG	1736.8	1602.75	1311.92	1348.26	1165.5	1402.24
Grk6	846.742	-0.418318	0.128443	-3.25684	0.00112662	0.00714415	Not DEG	1124.6	895.457	766.03	781.953	729.17	783.244
Ighm	2200.2	-0.449107	0.108843	-4.12617	3.69e-05	0.000680128	Not DEG	2551.97	2663.13	1939.75	2223.04	1720.98	2102.34
Agpat1	426.46	-0.442101	0.144088	-3.06827	0.002153	0.0113959	Not DEG	520.154	512.48	397.822	368.474	385.143	374.684
Ccnt2	824.208	-0.410189	0.116123	-3.53237	0.000411846	0.00351863	Not DEG	1005.93	941.945	739.377	793.205	758.538	706.254
Rbck1	1637.12	-0.439647	0.100662	-4.36757	1.26e-05	0.000329209	Not DEG	1934.22	1917.1	1489.61	1639.85	1334.99	1506.95
Hnf4a	617.961	-0.409119	0.13002	-3.14659	0.00165186	0.00943274	Not DEG	700.932	771.488	545.895	579.433	526.949	583.07
Arhgap4	412.5	-0.365343	0.153689	-2.37716	0.0174466	0.0487008	Not DEG	509.063	479.274	336.619	381.601	355.775	412.666
Mad2l1	677.25	-0.549655	0.148154	-3.71001	0.000207249	0.00218589	Down	786.33	892.136	553.792	682.568	510.167	638.503
Gata2	2411.81	-0.358529	0.0918869	-3.90186	9.55e-05	0.00127756	Not DEG	2944.58	2605.57	2359.29	2233.35	2200.1	2128
Atp13a1	1488.75	-0.420678	0.107084	-3.92849	8.55e-05	0.00118706	Not DEG	1792.26	1711.22	1328.71	1480.46	1212.49	1407.38
Rpl26	8002.08	-0.322586	0.0991276	-3.25425	0.00113692	0.00719165	Not DEG	8456.66	9906.48	7118.35	7843.91	6743.77	7943.31
Slc38a10	1756.04	-0.373758	0.108274	-3.45197	0.000556508	0.0042824	Not DEG	2220.36	1876.14	1607.08	1668.92	1475.12	1688.65
Slc35c1	624.627	-0.422135	0.142463	-2.96311	0.00304544	0.0146487	Not DEG	819.602	684.045	604.137	516.614	526.949	596.415
Fbxl5	725.651	-0.57847	0.123182	-4.69608	2.65e-06	0.000115454	Down	929.4	850.075	656.456	725.698	581.49	610.787
Hnrnpul1	2241.14	-0.363218	0.0975585	-3.72308	0.00019681	0.00211817	Not DEG	2719.44	2460.57	2057.22	2179.91	1886.28	2143.4
Rhoj	117.351	-0.615328	0.251914	-2.44261	0.0145814	0.0428322	Down	157.488	156.069	92.7923	92.8218	98.1736	106.759
Hoxa10	528.717	-0.374287	0.139342	-2.6861	0.00722921	0.0264219	Not DEG	651.024	606.564	461	481.923	447.235	524.558
Nxf1	1381.22	-0.480684	0.105948	-4.53699	5.71e-06	0.000197404	Not DEG	1685.79	1600.53	1262.57	1381.08	1100.89	1256.48
Rps16	4387.19	-0.363225	0.0947406	-3.83389	0.000126133	0.00154142	Not DEG	4798.94	5322.93	3968.35	4360.75	3650.05	4222.13
Mphosph10	452.662	-0.501941	0.145127	-3.45864	0.000542914	0.00423669	Down	522.372	586.641	405.719	417.229	373.395	410.613
Prpf19	1139.08	-0.308223	0.111383	-2.76723	0.00565349	0.022306	Not DEG	1316.47	1309.43	961.486	1125.11	1019.5	1102.5
Hsp90b1	1592.07	-0.558874	0.107672	-5.19052	2.1e-07	2.31e-05	Down	1985.23	1865.07	1401.76	1685.79	1272.9	1341.68
Ddx39b	3345.56	-0.348093	0.0865534	-4.02172	5.78e-05	0.000917425	Not DEG	3817.42	3835.3	3082.88	3322.83	2847.04	3167.88
Ska3	179.397	-0.482418	0.219367	-2.19914	0.0278683	0.067484	Not DEG	236.232	221.374	139.188	150.953	141.806	186.829
Hpse	570.338	-0.485138	0.128653	-3.77089	0.000162663	0.00184011	Not DEG	688.732	689.579	511.345	547.555	490.029	494.788
Hsph1	650.364	-0.463104	0.138913	-3.33378	0.000856742	0.00590124	Not DEG	818.493	755.992	548.856	634.751	516.88	627.211
Plk1	409.525	-0.647592	0.148307	-4.36656	1.26e-05	0.000329209	Down	534.572	499.198	369.195	394.727	338.154	321.305
Plpp5	453.596	-0.652342	0.159622	-4.08679	4.37e-05	0.000758218	Down	623.297	530.19	406.707	425.668	323.05	412.666
Ccng1	1647.04	-0.442761	0.101007	-4.38348	1.17e-05	0.00031875	Not DEG	1958.62	1918.2	1466.91	1684.86	1374.43	1479.23
Celf2	1317.55	-0.522405	0.107898	-4.84164	1.29e-06	7.03e-05	Down	1614.81	1548.51	1215.18	1322.01	1021.17	1183.59
Selenof	1258.02	-0.406278	0.123944	-3.27791	0.0010458	0.00678531	Not DEG	1531.63	1451.11	1034.54	1277.94	1026.21	1226.71
Sun2	1255.61	-0.401001	0.105768	-3.79133	0.000149845	0.00174624	Not DEG	1570.44	1369.2	1185.57	1181.37	1086.62	1140.48
Cct4	1320.14	-0.338113	0.103576	-3.26441	0.00109693	0.00698447	Not DEG	1573.77	1472.14	1202.35	1261.06	1138.65	1272.9
Xpo5	910.272	-0.508244	0.128015	-3.97019	7.18e-05	0.00105877	Down	1095.76	1112.4	757.145	942.282	726.653	827.385
Erh	651.648	-0.313551	0.130658	-2.39979	0.0164047	0.0465982	Not DEG	771.912	749.35	547.869	615.062	569.743	655.954
Mtdh	1459.44	-0.490969	0.0956504	-5.13295	2.85e-07	2.76e-05	Not DEG	1767.86	1686.87	1382.01	1461.71	1228.43	1229.79
Atp5f1	1837.81	-0.412941	0.104494	-3.9518	7.76e-05	0.00111513	Not DEG	2156.03	2151.75	1662.36	1817.99	1475.12	1763.58
Hk2	678.869	-0.381966	0.127388	-2.99846	0.00271352	0.0135309	Not DEG	853.984	750.457	610.06	626.313	585.686	646.715
Afap1	436.23	-0.445998	0.144891	-3.07817	0.00208279	0.0111819	Not DEG	533.463	522.442	404.732	380.663	367.522	408.56
Purb	1275.07	-0.501926	0.100043	-5.01711	5.25e-07	3.98e-05	Down	1518.32	1514.2	1224.07	1250.75	1026.21	1116.87
Rab5c	1874.3	-0.321994	0.0913923	-3.52321	0.000426355	0.00361074	Not DEG	2217.03	2058.78	1805.5	1742.99	1672.31	1749.21
Ap2m1	852.643	-0.493844	0.121844	-4.0531	5.05e-05	0.000844098	Not DEG	1030.33	1022.75	824.272	778.203	663.721	796.589
Erg	499.406	-0.260326	0.135082	-1.92717	0.0539583	0.107074	Not DEG	594.461	561.183	443.231	432.231	471.569	493.762
Hmgn1	930.823	-0.402714	0.12297	-3.27491	0.00105696	0.00681962	Not DEG	1095.76	1106.87	815.387	898.215	750.986	917.72
Fam32a	677.089	-0.279981	0.124974	-2.24032	0.0250702	0.0629722	Not DEG	751.949	811.335	614.008	596.31	608.341	680.591
Atp8b4	2336.71	-0.450409	0.0966345	-4.66095	3.15e-06	0.000129048	Not DEG	2882.47	2607.78	2124.35	2386.18	1936.62	2082.83
Tmed9	979.64	-0.46869	0.115728	-4.04992	5.12e-05	0.000851201	Not DEG	1076.91	1261.83	894.36	954.471	838.252	852.022
Sf3b1	3204.54	-0.426693	0.0944343	-4.51841	6.23e-06	0.000209917	Not DEG	3720.93	3761.14	2909.14	3266.58	2589.43	2980.02
Surf6	240.023	-0.687112	0.187825	-3.65825	0.000253942	0.00251959	Down	304.994	319.885	195.456	231.586	192.152	196.068
Stom	1549.44	-0.455878	0.10017	-4.55103	5.34e-06	0.000189349	Not DEG	1876.55	1775.42	1417.55	1562.97	1276.26	1387.87
Zyx	2644.92	-0.306742	0.0984357	-3.11617	0.00183219	0.0101488	Not DEG	3305.03	2736.18	2450.11	2494.94	2490.42	2392.85
Icam1	319.649	-0.267631	0.172533	-1.55118	0.120858	0.187978	Not DEG	383.738	374.122	235.929	295.342	333.119	295.641
Sec61g	961.147	-0.389243	0.123293	-3.15706	0.00159371	0.00920243	Not DEG	1110.18	1157.78	827.233	937.594	784.55	949.542
Inpp5k	385.378	-0.539183	0.15604	-3.45542	0.000549439	0.00427314	Down	468.027	488.129	358.336	338.471	302.073	357.233
Rps10-ps2	2008.76	-0.451793	0.105601	-4.27831	1.88e-05	0.000424439	Not DEG	2373.41	2374.23	1788.72	2042.08	1588.4	1885.74
Psmb9	566.292	-0.359888	0.135833	-2.64949	0.00806132	0.0284347	Not DEG	686.514	651.946	530.101	484.736	484.995	559.46
Taf4	938.357	-0.595693	0.120894	-4.92739	8.33e-07	5.44e-05	Down	1266.56	1036.03	899.295	904.778	766.929	756.554
Tmpo	1680.63	-0.488277	0.10255	-4.76136	1.92e-06	9.37e-05	Not DEG	2124.98	1867.29	1565.62	1678.29	1360.17	1487.44
Dach1	203.927	-0.62656	0.209668	-2.98834	0.00280494	0.0138323	Down	268.395	263.435	199.405	148.14	177.887	166.298
Trp53	1224.85	-0.47223	0.104714	-4.50971	6.49e-06	0.000215213	Not DEG	1428.48	1475.46	1176.68	1172.93	981.736	1113.79
Ccdc88c	999.819	-0.402158	0.110356	-3.64418	0.000268247	0.00260045	Not DEG	1217.76	1129.01	891.398	984.474	876.011	900.269
Eif4b	4211.07	-0.447602	0.081096	-5.51941	3.4e-08	6.43e-06	Not DEG	4902.09	4883.51	3995	4308.24	3455.38	3722.21
Spn	1723.77	-0.324154	0.0988442	-3.27945	0.00104011	0.00676729	Not DEG	2046.23	1904.92	1589.31	1643.6	1480.16	1678.38
S100a9	1151.73	-0.252431	0.109108	-2.31359	0.0206903	0.0548883	Not DEG	1218.87	1397.98	1016.77	1079.17	1071.52	1126.11
Foxp1	661.541	-0.451851	0.131135	-3.4457	0.000569582	0.00433565	Not DEG	855.093	733.854	579.458	638.502	563.869	598.468
Mlf2	521.323	-0.370142	0.139781	-2.64801	0.00809662	0.0285055	Not DEG	645.479	592.175	453.103	478.173	444.718	514.293
Eif3j1	624.58	-0.589221	0.132467	-4.44806	8.67e-06	0.00025745	Down	778.567	762.633	570.574	609.436	469.891	556.38
Gstt2	163.816	-0.604099	0.229867	-2.62804	0.00858796	0.0296693	Down	228.468	201.45	131.291	137.826	121.668	162.192
Adssl1	842.418	-0.403399	0.115494	-3.4928	0.000477977	0.00390701	Not DEG	997.054	986.22	793.67	776.328	705.676	795.562
Rgs19	711.18	-0.328139	0.121025	-2.71132	0.0067015	0.0249783	Not DEG	829.584	824.617	633.751	660.066	625.123	693.936
Gapvd1	1338.99	-0.449105	0.108868	-4.12522	3.7e-05	0.000680128	Not DEG	1671.37	1497.59	1181.62	1361.39	1135.29	1186.67
Serinc3	4285.61	-0.383024	0.0894681	-4.28112	1.86e-05	0.000424439	Not DEG	4975.29	4907.86	3947.62	4300.74	3519.15	4063.01
Cdc20	258.398	-0.411996	0.183001	-2.25134	0.0243643	0.0615783	Not DEG	322.739	312.137	212.238	225.023	216.485	261.766
Psmb2	1096.74	-0.349646	0.125708	-2.7814	0.00541246	0.0215747	Not DEG	1262.12	1307.21	939.769	1051.98	886.08	1133.29
Epn1	1598.09	-0.321803	0.10388	-3.09784	0.00194937	0.0106378	Not DEG	1925.34	1746.64	1478.75	1497.34	1362.68	1577.78
Luc7l3	1033.24	-0.562894	0.111427	-5.05169	4.38e-07	3.65e-05	Down	1214.43	1288.4	980.242	1020.1	792.941	903.348
Odc1	2858.93	-0.355475	0.0840425	-4.2297	2.34e-05	0.000499533	Not DEG	3258.45	3274.12	2702.82	2809.97	2448.47	2659.74
Sec11c	722.612	-0.462923	0.12671	-3.6534	0.000258787	0.00254808	Not DEG	824.039	909.846	645.597	696.632	588.203	671.352
Birc6	1384.97	-0.5425	0.105123	-5.16063	2.46e-07	2.58e-05	Down	1705.75	1622.67	1293.17	1400.77	1069	1218.49
Nhp2	1101.12	-0.366949	0.131373	-2.79318	0.00521928	0.0209773	Not DEG	1244.38	1353.7	897.321	1094.17	896.149	1120.97
Snrpd1	838.308	-0.319491	0.118603	-2.69378	0.00706461	0.0259818	Not DEG	905.001	1038.24	751.223	777.265	754.343	803.775
Sec14l1	1044.99	-0.513762	0.117658	-4.36658	1.26e-05	0.000329209	Down	1325.34	1192.1	1035.52	951.658	814.757	950.569
Nedd8	937.261	-0.348082	0.112535	-3.0931	0.00198076	0.0107787	Not DEG	1051.4	1125.69	856.848	877.588	809.723	902.322
Olr1	686.319	-0.548802	0.125973	-4.35652	1.32e-05	0.000339076	Down	844.002	830.152	602.163	697.57	581.49	562.54
Gpatch8	442.187	-0.686627	0.144942	-4.73726	2.17e-06	0.000100518	Down	577.825	541.259	421.514	416.292	329.763	366.472
Smc1a	1179.44	-0.368162	0.109095	-3.37471	0.00073894	0.00523883	Not DEG	1337.54	1407.94	1022.69	1180.43	1033.76	1094.28
Mtmr3	992.595	-0.405589	0.107925	-3.75807	0.000171226	0.0019009	Not DEG	1177.83	1148.93	893.372	978.848	876.85	879.738
Rsl1d1	1230.14	-0.392038	0.108683	-3.60716	0.00030957	0.00285079	Not DEG	1376.36	1499.81	1113.51	1197.31	1028.73	1165.11
Dgkd	1249.76	-0.453094	0.105565	-4.29207	1.77e-05	0.000410686	Not DEG	1539.39	1413.47	1127.33	1261.06	1068.16	1089.15
Mapkapk2	2189	-0.358692	0.101866	-3.5212	0.000429595	0.00362234	Not DEG	2763.8	2297.86	2036.49	2087.08	1903.9	2044.85
Ssr3	1486.67	-0.433327	0.103536	-4.18527	2.85e-05	0.000568845	Not DEG	1707.97	1785.38	1379.05	1457.96	1200.74	1388.9
Mdm2	1015.61	-0.426375	0.118262	-3.60535	0.000311737	0.00286201	Not DEG	1259.9	1145.61	901.27	994.787	828.183	963.914
Eif3k	1482.97	-0.388557	0.112039	-3.46804	0.000524268	0.00413579	Not DEG	1686.89	1785.38	1251.71	1519.84	1261.99	1391.98
Uhrf2	921.786	-0.366647	0.111825	-3.27876	0.00104265	0.00677813	Not DEG	1085.78	1062.59	813.413	901.965	813.918	853.048
Rpl22	2723.38	-0.305493	0.10474	-2.91667	0.00353785	0.0161611	Not DEG	2843.65	3393.66	2511.31	2541.82	2328.48	2721.34
Pcm1	935.589	-0.498852	0.116568	-4.27951	1.87e-05	0.000424439	Not DEG	1174.5	1071.45	827.233	950.72	787.906	801.722
Ddx24	1410.88	-0.314069	0.10925	-2.87477	0.00404319	0.017721	Not DEG	1544.93	1701.26	1248.75	1356.7	1208.29	1405.32
Rpl10a	6557.75	-0.402365	0.100347	-4.00973	6.08e-05	0.000945758	Not DEG	7354.24	7929.61	5939.69	6554.72	5159.57	6408.64
Magt1	494.479	-0.505587	0.142998	-3.53563	0.000406804	0.00348709	Down	622.188	585.534	452.116	454.733	389.338	462.966
Lrmp	777.002	-0.455955	0.122536	-3.72097	0.000198456	0.00212996	Not DEG	911.655	944.159	692.981	758.514	630.996	723.705
Edf1	677.673	-0.38172	0.134124	-2.84602	0.00442694	0.0187866	Not DEG	773.022	832.365	632.764	593.497	553.8	680.591
Serbp1	4792.96	-0.379255	0.0877379	-4.32259	1.54e-05	0.000370649	Not DEG	5479.91	5547.63	4378.02	4870.8	3983.16	4498.26
Sspn	89.0874	-0.250569	0.349517	-0.716901	0.473435	0.531689	Not DEG	123.107	106.259	73.0492	38.4414	70.4836	123.184
Uggt1	1743.32	-0.38385	0.093203	-4.11842	3.81e-05	0.000689049	Not DEG	2102.8	1925.95	1640.65	1702.67	1534.7	1553.14
Ran	3494.36	-0.378214	0.0938922	-4.02818	5.62e-05	0.000907453	Not DEG	3883.96	4185.07	3173.69	3512.23	2896.54	3314.67
Abca7	570.879	-0.378071	0.133188	-2.83862	0.00453095	0.0190681	Not DEG	703.15	647.518	519.242	514.739	488.351	552.274
Hint1	2146.89	-0.290341	0.102777	-2.82496	0.00472862	0.0196894	Not DEG	2319.06	2574.58	1979.24	2003.64	1827.54	2177.27
Rpl17	7000.34	-0.359727	0.0985211	-3.65127	0.000260944	0.00256281	Not DEG	7750.18	8401.14	6264.47	6995.39	5673.09	6917.8
Nop56	1364.45	-0.403628	0.127505	-3.16559	0.00154767	0.00897709	Not DEG	1679.13	1555.15	1089.82	1415.77	1127.74	1319.09
Aspa	1012.12	-0.508566	0.1141	-4.4572	8.3e-06	0.00025197	Down	1233.29	1195.42	924.961	1009.79	794.619	914.64
Smarcd2	1203.91	-0.349262	0.112973	-3.09154	0.00199121	0.0108204	Not DEG	1477.28	1319.39	1029.6	1201.06	1069	1127.13
Papss2	689.961	-0.54302	0.125322	-4.33299	1.47e-05	0.000364173	Down	844.002	834.579	616.97	691.007	549.605	603.601
Rassf3	232.038	-0.404926	0.195687	-2.06925	0.0385224	0.0848522	Not DEG	311.649	261.221	180.649	205.333	201.382	231.996
Hexa	1274.58	-0.251869	0.100619	-2.5032	0.0123076	0.0381996	Not DEG	1410.74	1466.6	1152.99	1199.18	1160.46	1257.5
Dazap1	1714.62	-0.371087	0.110519	-3.35767	0.000786015	0.00550211	Not DEG	2189.3	1805.3	1521.2	1682.04	1484.35	1605.5
Rpl23a	946.093	-0.531158	0.133664	-3.97383	7.07e-05	0.00104993	Down	1202.23	1105.76	844.015	924.468	690.572	909.507
Pygl	1373.42	-0.378968	0.097016	-3.90625	9.37e-05	0.00126633	Not DEG	1562.68	1614.92	1271.45	1347.32	1204.1	1240.05
Mcfd2	607.697	-0.518993	0.138546	-3.746	0.000179679	0.00197094	Down	739.749	743.816	516.28	609.436	477.443	559.46
Lrpap1	644.754	-0.35214	0.126879	-2.7754	0.00551337	0.0218684	Not DEG	768.585	742.709	551.818	620.687	573.938	610.787
Rpl18a	6639.86	-0.26942	0.0887338	-3.03627	0.00239527	0.0123493	Not DEG	7173.46	7760.26	6028.54	6483.46	5743.58	6649.87
Tmsb10	5107.93	-0.242681	0.0815503	-2.97585	0.0029218	0.0142239	Not DEG	5797.11	5573.09	4808.42	4855.8	4527.73	5085.44
Ramp1	431.132	-0.479553	0.158487	-3.02582	0.00247957	0.0126576	Not DEG	481.336	575.572	369.195	401.29	345.705	413.692
Lsp1	690.153	-0.236795	0.119389	-1.98339	0.0473241	0.0975845	Not DEG	783.003	788.091	600.188	636.626	672.951	660.06
Eif6	1045.12	-0.245906	0.109086	-2.25424	0.0241813	0.0612356	Not DEG	1175.61	1192.1	934.833	969.472	937.265	1061.43
Tpm3	5095.62	-0.33674	0.0864201	-3.89655	9.76e-05	0.00129689	Not DEG	6044.43	5562.02	4751.16	5022.69	4320.48	4872.95
Gramd1a	812.881	-0.297686	0.114679	-2.59582	0.00943664	0.0316831	Not DEG	910.546	958.549	722.595	764.139	739.239	782.217
Ctsc	1673.89	-0.436259	0.0944544	-4.61873	3.86e-06	0.000149902	Not DEG	1974.14	1935.91	1593.26	1648.29	1378.63	1513.11
Hnrnpk	3956.64	-0.461934	0.0884451	-5.22283	1.76e-07	2.07e-05	Not DEG	4573.8	4680.95	3678.13	4085.1	3170.09	3551.8
Rpl8	10460	-0.323788	0.0870476	-3.71966	0.000199491	0.00213689	Not DEG	11377.9	12393.6	9715.55	10276	8778.57	10218.1
Cox5b	1402.13	-0.282731	0.107441	-2.63151	0.0085006	0.0295254	Not DEG	1540.5	1658.09	1252.7	1329.51	1213.33	1418.67
Fzr1	435.999	-0.40798	0.157658	-2.58775	0.00966059	0.032309	Not DEG	562.298	490.343	365.246	403.165	356.614	438.329
Safb	1171.91	-0.365977	0.107777	-3.39569	0.000684562	0.004971	Not DEG	1424.05	1297.25	1067.11	1129.8	1003.55	1109.68
Pih1d1	307.256	-0.432491	0.180148	-2.40075	0.0163616	0.04651	Not DEG	328.285	427.251	274.428	253.15	266.831	293.588
Gapt	883.429	-0.480057	0.132203	-3.63121	0.000282095	0.00268544	Not DEG	1030.33	1100.23	815.387	824.145	662.043	868.446
Col6a3	95.724	-0.998702	0.301566	-3.31172	0.000927256	0.00625306	Down	154.161	126.183	70.0878	84.3835	83.07	56.4593
Smdt1	645.026	-0.304638	0.130545	-2.33359	0.0196171	0.0529083	Not DEG	776.349	722.785	552.805	602.873	565.547	649.795
Chd2	916.036	-0.450635	0.111903	-4.02703	5.65e-05	0.000908769	Not DEG	1131.25	1038.24	845.989	892.59	776.159	811.987
Stx16	879.711	-0.51434	0.132253	-3.88905	0.000100636	0.00130958	Down	1155.65	980.686	763.068	881.338	685.537	811.987
Rps27	2724.93	-0.259821	0.0983682	-2.64131	0.00825872	0.0289055	Not DEG	2929.05	3220.99	2408.65	2651.52	2387.21	2752.13
Wfdc17	875.403	-0.345833	0.127534	-2.71169	0.00669417	0.024963	Not DEG	922.746	1125.69	774.914	815.707	755.182	858.181
Acin1	494.595	-0.651236	0.163231	-3.98966	6.62e-05	0.000999699	Down	733.095	523.549	439.283	471.61	402.764	397.268
Rpl14	6818.36	-0.315286	0.0871497	-3.61776	0.000297167	0.00277774	Not DEG	7332.06	8132.17	6219.06	6795.68	5887.06	6544.14
Mcts1	669.108	-0.624468	0.126348	-4.94245	7.71e-07	5.2e-05	Down	832.911	819.083	638.687	650.69	498.42	574.858
Arl6ip1	1572.01	-0.28894	0.101405	-2.84937	0.00438054	0.0186612	Not DEG	1713.51	1862.86	1434.33	1491.71	1374.43	1555.2
Tmbim4	593.062	-0.476135	0.132198	-3.60168	0.000316162	0.00288908	Not DEG	758.604	670.763	528.126	572.87	503.455	524.558
Kif4	203.315	-0.677742	0.205434	-3.29907	0.000970061	0.00649137	Down	258.413	273.397	171.764	182.831	147.68	185.802
Mt1	1734.42	-0.124814	0.0975598	-1.27936	0.200772	0.270665	Not DEG	1843.27	1952.52	1504.42	1622.98	1653.01	1830.31
Vps4b	984.741	-0.52543	0.110733	-4.74501	2.08e-06	9.85e-05	Down	1174.5	1188.78	949.64	951.658	770.286	873.579
Clns1a	621.753	-0.314499	0.126919	-2.47794	0.0132142	0.0398898	Not DEG	697.605	747.137	541.946	581.308	563.03	599.495
Cbx3	627.879	-0.672722	0.138513	-4.85674	1.19e-06	6.66e-05	Down	816.275	759.312	580.445	620.687	441.362	549.195
AC102342.2	241.573	-0.648286	0.19153	-3.38477	0.000712388	0.00511802	Down	317.194	306.603	188.546	239.086	198.865	199.147
Gar1	446.153	-0.563119	0.149902	-3.75659	0.000172247	0.0019095	Down	575.607	529.083	406.707	416.292	340.671	408.56
Elf1	1169.93	-0.421953	0.124078	-3.4007	0.000672135	0.00491356	Not DEG	1568.22	1206.49	1077.97	1095.11	1005.23	1066.57
Anapc11	571.342	-0.323297	0.129441	-2.49763	0.0125025	0.0386138	Not DEG	649.915	681.831	515.293	515.677	511.006	554.327
Ndufa7	459.69	-0.449252	0.152212	-2.95148	0.00316256	0.0150255	Not DEG	522.372	592.175	402.758	422.855	368.361	449.621
Cited2	1127.74	-0.380213	0.127078	-2.99197	0.00277181	0.0137332	Not DEG	1441.79	1214.24	957.537	1110.11	933.069	1109.68
Ifi209	769.069	-0.330744	0.1181	-2.80055	0.00510161	0.0206759	Not DEG	899.456	883.281	725.557	687.256	674.629	744.236
Rangap1	869.002	-0.401081	0.119974	-3.34307	0.000828569	0.00573778	Not DEG	1021.45	1024.96	759.12	856.961	724.136	827.385
Tnfrsf21	329.749	-0.442805	0.161407	-2.74341	0.00608052	0.0234068	Not DEG	420.337	382.977	281.338	302.843	295.36	295.641
Sae1	1146.14	-0.318612	0.105682	-3.01483	0.00257123	0.013014	Not DEG	1278.76	1351.49	1020.71	1115.74	1022.01	1088.12
Rps17	5318.97	-0.328255	0.0896837	-3.66014	0.000252075	0.00251393	Not DEG	5854.78	6254.92	5035.46	5119.26	4425.37	5224.02
Glud1	1367.62	-0.392002	0.101191	-3.8739	0.000107109	0.00136548	Not DEG	1673.59	1504.23	1270.46	1335.13	1191.51	1230.81
Tm9sf2	1172.11	-0.364124	0.104543	-3.48302	0.000495796	0.00402296	Not DEG	1420.72	1292.82	1083.89	1126.05	1026.21	1082.99
Lemd2	1321	-0.333326	0.0975125	-3.41829	0.000630164	0.00470438	Not DEG	1554.92	1471.03	1229.99	1268.56	1206.61	1194.88
Wdr1	2119.47	-0.23351	0.0937533	-2.49069	0.0127497	0.0390966	Not DEG	2368.97	2370.91	1938.77	2003.64	1882.92	2151.61
Pml	606.744	-0.610354	0.13374	-4.56373	5.03e-06	0.00018282	Down	778.567	721.679	557.741	598.185	455.626	528.664
Mrpl49	305.916	-0.511404	0.180336	-2.83584	0.00457049	0.0191822	Down	381.52	381.87	240.865	294.405	239.141	297.694
Klhl5	1463.49	-0.474949	0.100609	-4.72075	2.35e-06	0.000105863	Not DEG	1771.18	1683.55	1403.73	1434.52	1168.85	1319.09
Rpl27a	8312.4	-0.325807	0.0939501	-3.46787	0.000524594	0.00413579	Not DEG	9069.97	9894.3	7553.69	8221.76	6881.39	8253.32
Adgrl4	701.838	-0.489724	0.126877	-3.85985	0.000113457	0.00142724	Not DEG	870.62	817.976	648.559	669.442	554.639	649.795
Sec62	774.906	-0.419019	0.124658	-3.36135	0.000775615	0.00544613	Not DEG	903.892	931.984	679.16	759.451	636.87	738.077
Zc3h7a	982.071	-0.258998	0.129935	-1.99329	0.0462299	0.096016	Not DEG	1164.52	1091.37	869.681	878.526	815.596	1072.73
Anp32a	1731.69	-0.270639	0.0983186	-2.75268	0.005911	0.0229826	Not DEG	1875.44	2038.85	1567.6	1661.42	1539.73	1707.12
Pitpna	1971.09	-0.196845	0.0874607	-2.25067	0.0244062	0.0616641	Not DEG	2198.18	2157.29	1832.15	1837.68	1851.87	1949.38
Gfi1b	256.648	-0.36378	0.181662	-2.00251	0.0452295	0.0945771	Not DEG	301.667	319.885	211.25	223.147	223.198	260.739
Sdhd	771.75	-0.376754	0.129915	-2.9	0.00373162	0.0167044	Not DEG	858.42	959.655	672.25	737.887	638.548	763.74
Was	685.511	-0.513308	0.133025	-3.85873	0.000113976	0.00143145	Down	918.31	744.923	642.636	641.314	566.386	599.495
Ssu72	640.277	-0.325619	0.132411	-2.45915	0.0139264	0.0414838	Not DEG	761.931	732.747	535.036	617.874	559.674	634.397
Ndufa4	843.68	-0.473205	0.117032	-4.04338	5.27e-05	0.000868635	Not DEG	957.127	1053.74	783.799	817.582	692.25	757.581
Ewsr1	3966.27	-0.398862	0.0919049	-4.33994	1.43e-05	0.00035626	Not DEG	4660.31	4511.6	3582.37	4084.16	3274.97	3684.22
Cycs	708.997	-0.423302	0.134987	-3.13587	0.00171343	0.0096774	Not DEG	771.912	919.808	602.163	697.57	602.467	660.06
Vta1	176.511	-0.552936	0.230915	-2.39454	0.0166412	0.0471835	Down	221.814	234.656	138.201	151.89	126.703	185.802
Rps15a	4194.25	-0.29994	0.0858276	-3.49468	0.00047463	0.00389196	Not DEG	4534.99	4931.1	3862.73	4145.1	3672.7	4018.87
Wdr43	1326.56	-0.479469	0.109027	-4.3977	1.09e-05	0.000309401	Not DEG	1603.71	1546.3	1188.53	1359.51	1062.29	1198.99
Tifa	293.993	-0.45007	0.172952	-2.60229	0.00926029	0.0312399	Not DEG	373.756	347.557	279.364	235.336	265.153	262.792
Kmt5c	643.171	-0.390289	0.131847	-2.96017	0.00307466	0.0147301	Not DEG	801.857	719.465	548.856	627.25	557.996	603.601
Ppm1m	306.811	-0.404681	0.173211	-2.33635	0.0194728	0.0526133	Not DEG	362.666	382.977	246.788	284.091	258.44	305.907
Snu13	836.376	-0.463187	0.132983	-3.48305	0.000495736	0.00402296	Not DEG	992.617	1016.11	700.878	849.46	659.526	799.668
Crebzf	816.212	-0.626126	0.123434	-5.07254	3.93e-07	3.38e-05	Down	1073.58	936.411	766.03	817.582	615.893	687.776
Ndufc2	479.816	-0.360231	0.152893	-2.3561	0.0184678	0.0506575	Not DEG	605.552	535.725	396.835	450.045	401.085	489.656
Gm43305	420.302	-0.62948	0.157295	-4.0019	6.28e-05	0.000966097	Down	540.117	516.908	357.349	422.855	312.981	371.605
Tob2	432.824	-0.563415	0.152271	-3.70009	0.000215526	0.00224779	Down	584.48	488.129	401.771	397.54	380.108	344.915
Mepce	823.079	-0.481666	0.127772	-3.76973	0.000163425	0.00184458	Not DEG	1061.38	915.381	762.081	781.953	647.778	769.899
Yy1	1055.86	-0.410509	0.111134	-3.69382	0.000220914	0.00229472	Not DEG	1316.47	1158.89	976.293	1020.1	899.506	963.914
Fkbp8	1811.23	-0.236056	0.09715	-2.42981	0.0151068	0.0438438	Not DEG	2069.52	1989.04	1598.2	1762.68	1641.26	1806.7
Mapk14	1706.17	-0.34319	0.0953838	-3.598	0.00032068	0.00291501	Not DEG	1998.54	1908.24	1614.98	1633.29	1460.02	1621.92
Rbbp6	1557.37	-0.54575	0.101115	-5.39729	6.77e-08	1.05e-05	Down	1970.82	1754.39	1478.75	1587.35	1241.02	1311.91
Dnajc8	910.392	-0.301695	0.114776	-2.62855	0.00857488	0.0296505	Not DEG	1002.6	1088.05	826.246	847.585	799.654	898.216
Vps26a	973.381	-0.393321	0.115354	-3.4097	0.000650352	0.00480876	Not DEG	1207.78	1071.45	904.231	919.78	817.275	919.773
Snrpd2	712.493	-0.239154	0.130311	-1.83526	0.0664676	0.12408	Not DEG	784.112	844.541	607.098	657.253	628.479	753.475
Esyt1	1522.41	-0.31089	0.0971442	-3.2003	0.00137287	0.00825318	Not DEG	1785.6	1680.23	1460	1412.95	1340.03	1455.62
Mapk6	1159.08	-0.423161	0.10851	-3.89975	9.63e-05	0.00128651	Not DEG	1431.81	1287.29	1077.97	1127.93	964.955	1064.51
Slc38a1	1390.64	-0.479955	0.103308	-4.64587	3.39e-06	0.000136677	Not DEG	1741.24	1547.4	1315.87	1380.14	1138.65	1220.55
Zc3h14	539.776	-0.422096	0.146862	-2.87411	0.00405174	0.0177384	Not DEG	672.096	623.167	447.18	527.865	439.684	528.664
Senp3	595.758	-0.40436	0.13438	-3.00909	0.00262031	0.0131849	Not DEG	720.895	692.9	529.113	561.619	490.029	579.991
Kmt2b	832.197	-0.424072	0.133883	-3.16749	0.00153762	0.00895867	Not DEG	1119.05	864.465	752.21	780.078	771.125	706.254
Klf3	344.18	-0.51964	0.163342	-3.18129	0.0014662	0.00869955	Down	453.609	397.366	313.914	307.531	315.498	277.164
Plekhh2	118.175	-0.710402	0.285301	-2.49001	0.0127739	0.0391245	Down	182.996	141.679	74.0364	112.511	111.599	86.2287
Msn	4359.63	-0.274487	0.081363	-3.37361	0.000741893	0.00525496	Not DEG	5080.65	4673.2	4023.63	4315.75	3988.2	4076.36
S100a8	731.492	-0.283978	0.140006	-2.02834	0.042526	0.0907058	Not DEG	838.457	858.93	614.996	679.756	603.306	793.509
Sin3b	1394.49	-0.404695	0.103586	-3.90685	9.35e-05	0.00126633	Not DEG	1635.88	1612.71	1290.21	1371.7	1144.52	1311.91
Cebpd	236.194	-0.68184	0.188877	-3.60997	0.000306228	0.0028317	Down	318.303	292.213	217.173	208.146	177.048	204.28
Spi1	2133.31	-0.309365	0.10596	-2.91963	0.00350442	0.0160556	Not DEG	2673.97	2205.99	2033.53	1946.45	1865.3	2074.62
Unc93b1	1261.01	-0.35429	0.102074	-3.4709	0.000518726	0.00413276	Not DEG	1478.39	1426.75	1142.13	1245.12	1103.4	1170.25
Ssbp1	500.881	-0.492004	0.134691	-3.65284	0.000259352	0.0025504	Not DEG	597.789	612.099	463.961	470.672	420.385	440.382
Atp5h	1004.99	-0.29675	0.111397	-2.66389	0.00772425	0.027583	Not DEG	1103.52	1196.53	903.244	952.596	888.597	985.471
Eef1g	6458.28	-0.362356	0.0880945	-4.11327	3.9e-05	0.000699877	Not DEG	7720.23	7056.29	6024.59	6450.65	5359.27	6138.66
Elf2	609.666	-0.461778	0.126806	-3.64162	0.00027093	0.00260932	Not DEG	729.768	727.213	549.844	592.559	513.524	545.089
Ipo13	231.054	-0.509215	0.193989	-2.62497	0.00866575	0.0298086	Down	279.486	299.961	213.225	185.644	186.278	221.731
Gm7327	26.354	-0.850452	0.608151	-1.39842	0.161986	NA	Not DEG	29.9449	55.3434	11.8458	13.1263	10.9082	36.9552
Rnf115	334.094	-0.479943	0.171035	-2.8061	0.00501446	0.0204902	Not DEG	443.628	378.549	282.325	309.406	269.348	321.305
Rpl18	4408.73	-0.322397	0.0984259	-3.27553	0.00105463	0.00681596	Not DEG	4825.56	5239.92	3944.66	4388.88	3665.99	4387.4
Rps13	2894.73	-0.344536	0.0950827	-3.62354	0.000290594	0.00273943	Not DEG	3378.23	3247.55	2628.79	2892.48	2419.94	2801.41
Twf2	706.152	-0.220603	0.123974	-1.77942	0.0751703	0.135056	Not DEG	767.476	833.472	643.623	616.937	648.617	726.785
Pik3cg	831.424	-0.409539	0.121064	-3.38284	0.000717403	0.00513809	Not DEG	992.617	966.297	735.428	817.582	687.216	789.403
Ifi30	455.111	-0.363644	0.14413	-2.52302	0.0116352	0.0366808	Not DEG	536.79	540.152	381.041	435.044	404.442	433.197
Sf3a3	566.717	-0.420296	0.142499	-2.94946	0.00318332	0.0151044	Not DEG	705.368	649.732	477.781	553.18	464.017	550.221
AU020206	1938.18	-0.52191	0.0928456	-5.62127	1.9e-08	4.59e-06	Down	2313.52	2274.62	1843.01	2000.83	1537.21	1659.9
Xpc	697.098	-0.505113	0.131565	-3.83927	0.000123399	0.00151301	Down	862.856	821.297	616.97	692.882	542.892	645.689
Ptp4a3	1030.01	-0.381652	0.116794	-3.26774	0.00108409	0.00692227	Not DEG	1280.98	1125.69	923.974	1000.41	867.62	981.365
Stk26	664.101	-0.599992	0.146006	-4.10936	3.97e-05	0.00070561	Down	821.821	825.724	604.137	643.19	461.5	628.238
Msi2	474.228	-0.446012	0.141431	-3.15357	0.00161288	0.00927854	Not DEG	595.57	543.473	431.385	437.856	397.729	439.356
Slco3a1	390.464	-0.463583	0.150288	-3.08463	0.00203805	0.0110143	Not DEG	486.882	459.351	341.555	368.474	336.475	350.047
Preb	922.627	-0.365374	0.11047	-3.30746	0.000941471	0.00631642	Not DEG	1062.49	1078.09	826.246	907.591	839.091	822.252
Edem1	2302.22	-0.353634	0.0885793	-3.99228	6.54e-05	0.000994315	Not DEG	2720.55	2536.94	2138.17	2302.73	2042.35	2072.57
Pstpip1	1079.28	-0.364232	0.116808	-3.1182	0.00181959	0.0101075	Not DEG	1258.79	1252.98	964.447	1045.42	884.402	1069.65
Slk	1498.93	-0.433896	0.110982	-3.9096	9.24e-05	0.0012568	Not DEG	1786.71	1740	1296.13	1558.28	1231.79	1380.69
Prpf8	2439.1	-0.399175	0.0911714	-4.37829	1.2e-05	0.000322956	Not DEG	2864.73	2766.07	2216.16	2517.44	2114.51	2155.72
Ap3s1	2199	-0.359264	0.0937904	-3.8305	0.000127886	0.0015485	Not DEG	2659.55	2383.09	2077.95	2140.53	1882.92	2049.98
Kdm2a	1471.34	-0.515754	0.106761	-4.83091	1.36e-06	7.36e-05	Down	1898.73	1609.39	1399.78	1465.46	1188.99	1265.71
Tram1	1396.24	-0.401467	0.109122	-3.67908	0.000234079	0.00237161	Not DEG	1639.2	1619.35	1325.74	1322.95	1115.15	1355.02
Uqcrh	1592.89	-0.190398	0.0962882	-1.97737	0.0479996	0.0985818	Not DEG	1753.44	1774.31	1442.23	1493.59	1466.73	1627.05
Pabpc1	8690.83	-0.374998	0.0940869	-3.98566	6.73e-05	0.0010145	Not DEG	10996.4	9002.17	8283.19	8440.22	7364.7	8058.28
Rnf2	623.035	-0.501932	0.134356	-3.73583	0.000187096	0.00202745	Down	774.131	732.747	529.113	638.502	541.214	522.505
Dnaja2	1031.54	-0.424851	0.10726	-3.96094	7.47e-05	0.0010874	Not DEG	1203.34	1213.13	948.653	1022.92	870.137	931.065
Arpc1a	804.387	-0.446428	0.126981	-3.51571	0.000438579	0.00368154	Not DEG	916.092	998.396	740.364	764.139	634.353	772.979
Arfgap2	252.71	-0.511972	0.182441	-2.80623	0.00501242	0.0204902	Down	321.63	307.71	234.942	210.021	208.934	233.023
Rps3	10416.5	-0.314384	0.0982265	-3.20061	0.00137139	0.00825146	Not DEG	10999.8	12726.8	9262.45	10426	8773.54	10310.5
Npm1	6719.72	-0.34412	0.0895543	-3.84259	0.000121742	0.00149743	Not DEG	7161.26	8159.84	6137.12	6788.18	5772.11	6299.83
Coro7	1694.53	-0.380794	0.108756	-3.50135	0.000462911	0.0038242	Not DEG	2169.34	1768.78	1580.43	1622.98	1459.18	1566.49
Gm5805	996.879	-0.321108	0.120936	-2.6552	0.00792616	0.0281355	Not DEG	1132.36	1172.17	829.208	1001.35	870.976	975.205
Stard10	243.304	-0.597745	0.192595	-3.10364	0.00191157	0.0104981	Down	299.449	319.885	216.186	213.771	179.565	230.97
Rtcb	471.747	-0.399446	0.142517	-2.8028	0.0050661	0.0205985	Not DEG	555.644	566.717	410.655	445.357	399.407	452.701
Trmt10c	237.487	-0.771467	0.204969	-3.76383	0.000167333	0.00186839	Down	343.812	284.465	218.161	209.083	156.91	212.492
I830077J02Rik	465.363	-0.457447	0.157195	-2.91007	0.00361353	0.0163788	Not DEG	573.389	556.755	360.31	478.173	398.568	424.984
Mrto4	501.883	-0.401396	0.139108	-2.8855	0.00390792	0.0172746	Not DEG	570.062	622.06	441.257	474.423	431.293	472.205
Ppm1b	740.678	-0.514845	0.123584	-4.16595	3.1e-05	0.000605577	Down	949.364	833.472	719.634	692.882	599.95	648.768
Snrpa	684.009	-0.39491	0.136849	-2.88573	0.00390506	0.0172718	Not DEG	816.275	803.587	597.227	652.565	544.57	689.83
Pes1	910.289	-0.340997	0.11654	-2.92602	0.00343334	0.0158741	Not DEG	1044.74	1062.59	784.786	904.778	800.493	864.34
Zfp592	538.579	-0.410273	0.148905	-2.75526	0.00586454	0.0228855	Not DEG	722.004	566.717	479.756	492.237	456.465	514.293
Pik3cd	2083.35	-0.350515	0.0907378	-3.86295	0.000112028	0.00141616	Not DEG	2415.55	2342.13	1986.15	2022.39	1772.16	1961.7
Csnk1a1	2050.89	-0.312029	0.094627	-3.29747	0.000975611	0.00651725	Not DEG	2437.74	2220.38	1847.95	2046.77	1858.59	1893.95
Caprin1	2857.19	-0.454174	0.094629	-4.79952	1.59e-06	8.11e-05	Not DEG	3407.06	3270.8	2731.45	2855.91	2238.69	2639.21
Tmem223	205.105	-0.642447	0.198873	-3.23044	0.00123598	0.00766821	Down	247.323	281.145	178.674	184.706	165.301	173.484
Pdha1	1077.18	-0.43506	0.104438	-4.16573	3.1e-05	0.000605577	Not DEG	1278.76	1244.12	1024.66	1048.23	900.345	966.993
Tspo	742.604	-0.228382	0.130536	-1.74957	0.0801925	0.141055	Not DEG	790.767	899.884	646.584	673.193	657.847	787.35
Psmb1	1393.52	-0.343349	0.110022	-3.12072	0.00180409	0.0100502	Not DEG	1562.68	1651.45	1217.16	1394.2	1180.6	1355.02
Ganab	1378.11	-0.471095	0.104533	-4.50667	6.59e-06	0.000216226	Not DEG	1634.77	1616.03	1261.58	1409.2	1110.12	1236.97
Sirpa	2613.25	-0.379746	0.0982103	-3.86666	0.000110334	0.00139932	Not DEG	3178.59	2851.29	2380.02	2632.76	2178.28	2458.54
Tax1bp1	1755.31	-0.405964	0.0955553	-4.24848	2.15e-05	0.000468489	Not DEG	2034.03	2031.1	1612.02	1785.18	1483.51	1585.99
Tpr	1637.72	-0.446511	0.103262	-4.32406	1.53e-05	0.000370649	Not DEG	2061.76	1779.85	1512.32	1652.98	1394.57	1424.83
Selenop	363.669	-0.486853	0.160011	-3.04263	0.00234521	0.0121234	Not DEG	458.046	430.572	331.683	326.283	289.486	345.941
Tipin	707.25	-0.357611	0.132967	-2.68947	0.00715654	0.0262255	Not DEG	828.475	829.045	601.175	689.132	587.364	708.307
Snrnp200	1467.89	-0.469175	0.10032	-4.67678	2.91e-06	0.000122728	Not DEG	1716.84	1734.46	1383.99	1476.71	1177.24	1318.07
Akap13	1879.44	-0.398289	0.104273	-3.81969	0.000133621	0.0015984	Not DEG	2367.86	2000.11	1849.92	1742.99	1585.04	1730.73
Mplkip	119.262	-0.415632	0.254814	-1.63112	0.102866	0.167953	Not DEG	148.615	153.855	103.651	82.5083	109.921	117.025
Pkig	557.412	-0.262941	0.13148	-1.99985	0.045516	0.0948805	Not DEG	611.097	668.549	482.717	515.677	533.662	532.77
Gtpbp1	965.948	-0.360133	0.116027	-3.10387	0.00191008	0.0104973	Not DEG	1152.32	1090.27	873.629	930.093	808.045	941.33
Elovl5	409.473	-0.334297	0.157398	-2.1239	0.0336788	0.0770981	Not DEG	499.081	469.312	323.786	395.665	362.487	406.507
Ncf4	1632.67	-0.294192	0.0955638	-3.07848	0.00208057	0.0111819	Not DEG	1828.86	1865.07	1498.5	1589.22	1440.72	1573.67
Dck	366.712	-0.28713	0.15524	-1.84959	0.0643728	0.121306	Not DEG	441.41	416.183	301.081	338.471	344.866	358.26
Pxn	1794.54	-0.336836	0.103528	-3.25356	0.00113968	0.00719165	Not DEG	2244.76	1871.72	1739.36	1652.04	1626.16	1633.21
Ppib	507.962	-0.429141	0.148874	-2.88258	0.00394431	0.0173958	Not DEG	581.153	637.557	453.103	468.797	401.085	506.08
Cnot8	849.204	-0.447554	0.114151	-3.92074	8.83e-05	0.00121289	Not DEG	1013.69	990.648	810.452	809.144	697.285	774.005
H2-D1	12063.4	-0.242466	0.0824366	-2.94124	0.00326899	0.0153382	Not DEG	14231.6	12553	11213.1	11739.6	10844.4	11799
Fnbp1	1682.81	-0.35009	0.0956865	-3.65872	0.000253477	0.0025182	Not DEG	1956.4	1896.07	1534.03	1686.73	1468.41	1555.2
Zc3h15	935.577	-0.522414	0.108729	-4.80472	1.55e-06	8.06e-05	Down	1113.51	1120.15	880.539	944.157	776.998	778.111
Mat2b	482.481	-0.452982	0.165666	-2.7343	0.00625123	0.0238507	Not DEG	507.954	666.335	418.552	442.544	380.108	479.39
Pacsin2	720.41	-0.312387	0.123875	-2.52179	0.0116759	0.0367791	Not DEG	881.71	781.449	664.353	654.441	639.387	701.121
Fes	1097.43	-0.215811	0.109643	-1.96831	0.0490326	0.100067	Not DEG	1229.96	1230.84	944.704	1058.54	1007.75	1112.76
Ikzf1	2271.54	-0.352199	0.0906079	-3.88707	0.000101463	0.00131478	Not DEG	2696.15	2490.46	2091.77	2287.73	2030.6	2032.53
Msrb1	1017.86	-0.1273	0.127432	-0.998959	0.317814	0.384924	Not DEG	1092.43	1166.64	802.554	975.098	942.299	1128.16
Gm11427	571.743	-0.795853	0.145884	-5.45539	4.89e-08	8.41e-06	Down	737.531	728.32	489.627	630.063	408.637	436.276
Zfp408	154.149	-0.615421	0.223366	-2.75522	0.00586535	0.0228855	Down	206.287	193.702	132.278	131.263	125.864	135.502
Tbkbp1	60.257	-0.450614	0.361269	-1.24731	0.212283	NA	Not DEG	83.1802	78.5877	39.4861	41.2541	46.15	72.8838
Nop16	383.816	-0.380429	0.166266	-2.28808	0.022133	0.057747	Not DEG	402.592	518.015	322.799	351.598	337.315	370.578
Sec23b	552.47	-0.422954	0.137575	-3.07436	0.00210953	0.0112426	Not DEG	673.205	641.984	472.846	544.742	465.695	516.346
Git2	1316.7	-0.440482	0.106826	-4.12336	3.73e-05	0.000682391	Not DEG	1641.42	1447.78	1228.02	1305.13	1089.14	1188.72
Zmiz2	1426.64	-0.447208	0.117765	-3.79747	0.000146181	0.0017163	Not DEG	1900.95	1473.24	1349.44	1361.39	1236.82	1238
Cab39	1636.05	-0.471667	0.10891	-4.3308	1.49e-05	0.000365377	Not DEG	1937.54	1929.27	1467.89	1690.48	1282.13	1509
Cdca8	527.249	-0.480021	0.133676	-3.59093	0.000329504	0.00297922	Not DEG	632.17	634.236	484.692	503.488	434.649	474.258
Cd81	695.227	-0.424716	0.128212	-3.31261	0.000924287	0.00623894	Not DEG	809.621	836.793	604.137	692.882	578.134	649.795
Eef1d	1146.7	-0.2612	0.119157	-2.19206	0.0283755	0.0683288	Not DEG	1232.18	1378.05	971.357	1118.55	1007.75	1172.3
Sinhcaf	339.155	-0.665912	0.159606	-4.17222	3.02e-05	0.000593267	Down	420.337	436.106	309.966	328.158	260.118	280.243
Hmga1b	330.483	-0.475627	0.162883	-2.92006	0.00349961	0.0160556	Not DEG	426.992	379.656	288.248	307.531	282.774	297.694
Copz1	1852.46	-0.341372	0.0940445	-3.6299	0.000283531	0.00269581	Not DEG	2073.96	2152.86	1692.97	1857.37	1616.09	1721.49
Iffo1	400.474	-0.380845	0.163521	-2.32903	0.0198575	0.0533921	Not DEG	507.954	450.496	331.683	375.038	328.085	409.586
Plekhf2	425.438	-0.562894	0.148691	-3.78566	0.000153301	0.00176567	Down	552.317	494.77	415.591	380.663	344.866	364.419
Glul	912.654	-0.441526	0.121997	-3.61914	0.000295582	0.00276961	Not DEG	1121.27	1038.24	867.706	856.023	719.101	873.579
Ap2a2	693.485	-0.429729	0.123351	-3.48379	0.000494363	0.00401975	Not DEG	861.747	777.022	644.61	660.066	588.203	629.264
Abhd17b	647.193	-0.444163	0.126881	-3.50064	0.000464142	0.00383028	Not DEG	807.403	729.427	609.073	606.623	540.375	590.256
Rps9	9758.12	-0.295783	0.0859929	-3.43962	0.000582534	0.00439947	Not DEG	10658.2	11289	8946.56	9772.54	8316.23	9566.25
Rps5	5494.01	-0.312378	0.0954499	-3.27269	0.00106529	0.00685622	Not DEG	5953.49	6515.03	4975.25	5475.55	4594.86	5449.86
Whamm	175.409	-0.525992	0.211569	-2.48615	0.0129133	0.0393541	Down	232.905	211.412	146.098	153.765	159.427	148.847
Prkcd	1693.99	-0.334396	0.0971677	-3.44144	0.000578637	0.00437449	Not DEG	1996.33	1869.5	1584.38	1645.48	1452.47	1615.76
Impdh2	930.097	-0.333512	0.126542	-2.63559	0.00839913	0.0292254	Not DEG	1011.47	1146.72	819.336	887.902	772.803	942.356
Setd2	1066.46	-0.548664	0.117035	-4.68804	2.76e-06	0.000118746	Down	1310.92	1258.51	951.614	1119.49	828.183	930.038
Exoc6	335.833	-0.610605	0.167608	-3.64306	0.000269419	0.0026064	Down	394.829	448.282	286.274	332.846	264.314	288.456
Gm28437	250.182	-0.749837	0.230442	-3.25391	0.00113827	0.00719165	Down	414.792	252.366	211.25	225.023	172.853	224.811
Pbx1	927.489	-0.516946	0.108286	-4.77389	1.81e-06	8.92e-05	Down	1120.16	1089.16	890.411	920.717	760.216	784.271
Snrnp70	2292.63	-0.258534	0.0884859	-2.92175	0.00348068	0.016007	Not DEG	2576.37	2545.8	2129.29	2220.22	2043.19	2240.92
Adpgk	977.687	-0.448431	0.121275	-3.69765	0.000217604	0.00226642	Not DEG	1171.18	1144.5	852.899	998.538	785.389	913.614
Nxn	353.247	-0.386709	0.161925	-2.38819	0.0169315	0.0477099	Not DEG	419.228	426.145	312.927	313.156	292.843	355.18
Stat3	1147.61	-0.387799	0.111443	-3.4798	0.000501785	0.00404836	Not DEG	1446.23	1224.2	1060.2	1113.86	1013.62	1027.56
Mcm4	771.18	-0.478489	0.129647	-3.6907	0.000223638	0.00230756	Not DEG	856.202	990.648	668.302	785.704	643.583	682.644
Hars	464.019	-0.416834	0.142658	-2.92191	0.00347889	0.016007	Not DEG	520.154	585.534	433.36	416.292	402.764	426.011
Qtrt1	206.81	-0.551288	0.197397	-2.79279	0.00522549	0.0209913	Down	266.177	255.687	175.713	186.581	167.818	188.882
Atp1a1	1988.3	-0.353471	0.0927889	-3.80941	0.000139301	0.00165306	Not DEG	2355.66	2187.17	1907.18	1922.07	1696.64	1861.1
Eif5a	7199.6	-0.257781	0.0804083	-3.20591	0.00134638	0.00815113	Not DEG	7997.5	8009.3	6557.65	7242.91	6409.82	6980.42
Stx7	928.657	-0.353353	0.107811	-3.27751	0.00104726	0.00678531	Not DEG	1089.11	1051.53	876.591	878.526	823.148	853.048
Ciao2a	1015.45	-0.284376	0.108665	-2.617	0.00887074	0.0303351	Not DEG	1181.16	1126.79	915.09	973.223	907.896	988.55
Srsf3	1977.52	-0.384551	0.104163	-3.69182	0.000222653	0.00230352	Not DEG	2163.79	2414.08	1758.12	2020.52	1663.92	1844.68
Bscl2	213.851	-0.411792	0.195832	-2.10278	0.0354853	0.0799116	Not DEG	265.068	259.007	177.687	186.581	181.244	213.519
Tm7sf3	893.336	-0.423126	0.124561	-3.39694	0.000681431	0.00496279	Not DEG	1140.12	968.51	874.617	802.581	737.561	836.624
Ncf2	1858.05	-0.2189	0.098673	-2.21844	0.0265248	0.0654172	Not DEG	1998.54	2140.68	1644.59	1805.81	1683.22	1875.47
Plekha3	349.153	-0.434838	0.160398	-2.711	0.00670802	0.0249786	Not DEG	439.192	404.007	298.12	329.096	297.038	327.464
Kcnab2	1043.27	-0.274255	0.104208	-2.63179	0.00849362	0.0295254	Not DEG	1194.47	1165.53	954.576	992.912	957.403	994.71
E130309D02Rik	677.533	-0.489284	0.13918	-3.51546	0.000438991	0.00368154	Not DEG	903.892	730.534	593.278	672.255	555.478	609.76
Mex3c	568.593	-0.497982	0.135357	-3.67902	0.000234131	0.00237161	Not DEG	710.914	659.694	510.357	558.806	456.465	515.319
Fcer1g	2626.23	-0.25539	0.0931506	-2.74169	0.00611234	0.0235132	Not DEG	2860.29	3017.32	2448.14	2504.31	2284.01	2643.32
Spag5	433.367	-0.537673	0.153908	-3.49347	0.000476786	0.00390551	Down	522.372	541.259	384.002	418.167	328.924	405.48
Ctsb	3517.01	-0.254054	0.0771882	-3.29135	0.000997067	0.00659238	Not DEG	3893.94	3902.82	3371.12	3395.03	3207.01	3332.12
Ccdc71l	271.76	-0.49006	0.179267	-2.73368	0.00626302	0.023851	Not DEG	359.339	311.03	250.737	231.586	227.394	250.474
Mgst1	354.379	-0.310494	0.165345	-1.87785	0.0604019	0.1162	Not DEG	430.319	405.114	308.979	306.593	299.555	375.711
Uqcr11	406.711	-0.314503	0.17069	-1.84254	0.0653962	0.122523	Not DEG	405.92	556.755	343.529	359.099	363.326	411.639
Smc6	1181.59	-0.563629	0.113952	-4.94619	7.57e-07	5.14e-05	Down	1398.54	1448.89	1100.67	1212.31	881.046	1048.09
B4galt6	352.606	-0.507079	0.168251	-3.01383	0.00257974	0.0130352	Down	474.682	392.938	292.197	345.035	298.716	312.066
Cox7a2l	1147.19	-0.300096	0.110275	-2.72135	0.00650154	0.024516	Not DEG	1292.07	1324.92	1052.3	1085.73	978.38	1149.72
Btg2	369.264	-0.331472	0.152389	-2.17518	0.0296169	0.0703776	Not DEG	445.846	422.824	318.85	337.534	341.51	349.021
Asxl1	821.949	-0.504835	0.116001	-4.35201	1.35e-05	0.000342726	Down	1000.38	960.762	756.158	831.646	675.468	707.281
Mfsd10	370.697	-0.560634	0.16467	-3.4046	0.000662611	0.00488077	Down	468.027	451.603	299.107	381.601	304.59	319.251
Junb	681.243	-0.158795	0.129908	-1.22237	0.221567	0.291547	Not DEG	802.966	720.572	646.584	553.18	698.963	665.193
Zfp219	406.172	-0.401307	0.158004	-2.53985	0.0110899	0.0355695	Not DEG	536.79	436.106	369.195	359.099	386.821	349.021
Gsdmd	691.577	-0.320294	0.122321	-2.61847	0.00883258	0.030261	Not DEG	789.658	805.801	614.996	660.066	611.697	667.246
Wdr33	598.542	-0.345838	0.139483	-2.47943	0.0131593	0.0398016	Not DEG	716.459	685.152	495.55	589.747	511.006	593.336
Oxa1l	741.589	-0.491202	0.13846	-3.54762	0.000388725	0.00336562	Not DEG	844.002	943.052	656.456	732.261	561.352	712.413
Ints9	349.044	-0.640978	0.163056	-3.93103	8.46e-05	0.00117902	Down	435.864	441.641	307.004	345.972	260.957	302.827
Clpp	331.633	-0.543253	0.168118	-3.23138	0.00123196	0.00764941	Down	377.084	443.854	296.146	308.468	263.475	300.774
Gm6180	339.727	-0.376661	0.168698	-2.23275	0.0255655	0.063741	Not DEG	395.938	417.29	297.133	300.03	276.9	351.074
Slc25a12	431.62	-0.421742	0.152789	-2.76029	0.00577506	0.0226243	Not DEG	522.372	511.373	404.732	377.85	347.384	426.011
Samhd1	1496.39	-0.23025	0.0945014	-2.43647	0.0148316	0.043293	Not DEG	1716.84	1616.03	1393.86	1411.08	1442.4	1398.14
Cyfip1	810.188	-0.475621	0.115745	-4.10921	3.97e-05	0.00070561	Not DEG	979.309	941.945	748.261	809.144	672.112	710.36
Gbp5	50.5739	-0.587935	0.380204	-1.54637	0.122016	NA	Not DEG	66.5442	74.1602	29.6146	39.379	44.4718	49.2735
Ino80d	972.044	-0.480522	0.113427	-4.23639	2.27e-05	0.000486224	Not DEG	1130.14	1173.28	911.141	964.784	771.125	881.791
Ncoa3	795.36	-0.451137	0.123173	-3.66263	0.000249636	0.00249927	Not DEG	1020.34	864.465	751.223	756.638	667.077	712.413
Hmgn2	1261.98	-0.329554	0.11549	-2.85352	0.00432384	0.0185111	Not DEG	1468.41	1435.61	1115.48	1238.56	1042.99	1270.85
Ppp4r3b	1099.25	-0.546569	0.10796	-5.06271	4.13e-07	3.52e-05	Down	1380.79	1248.55	1078.96	1085.73	864.264	937.224
Polr2e	560.524	-0.192022	0.131671	-1.45835	0.144744	0.21364	Not DEG	654.351	608.778	492.589	500.675	527.788	578.964
Ccnb1	413.619	-0.567286	0.164222	-3.45437	0.000551573	0.00427409	Down	493.536	532.404	335.632	426.605	318.855	374.684
Fbxo11	984.011	-0.59568	0.111817	-5.32727	9.97e-08	1.43e-05	Down	1252.14	1129.01	933.846	1013.54	791.263	784.271
Adipor1	1481.91	-0.437899	0.110524	-3.96203	7.43e-05	0.00108732	Not DEG	1768.97	1706.79	1352.4	1494.52	1165.5	1403.27
Kcnip3	116.331	-0.475228	0.283485	-1.67638	0.093664	0.156587	Not DEG	169.688	131.717	74.0364	105.011	92.3	125.237
Uba1	2938.62	-0.350364	0.0868372	-4.03472	5.47e-05	0.000889939	Not DEG	3331.65	3348.28	2757.11	2952.48	2492.1	2750.08
Thap12	303.206	-0.480473	0.168462	-2.85211	0.00434306	0.0185628	Not DEG	365.993	375.229	255.672	290.654	257.601	274.084
Gnai2	5412.12	-0.338115	0.0993693	-3.40261	0.000667458	0.00488859	Not DEG	6895.09	5467.93	5029.54	5300.22	4897.77	4882.19
Hells	653.001	-0.487858	0.131562	-3.70819	0.000208746	0.00219345	Not DEG	802.966	762.633	575.51	659.129	524.432	593.336
Hmgcr	1164.14	-0.564808	0.117635	-4.80137	1.58e-06	8.09e-05	Down	1390.77	1419.01	1041.45	1232	880.206	1021.4
Aimp2	229.172	-0.532048	0.187323	-2.84027	0.0045076	0.0189937	Down	279.486	292.213	199.405	208.146	190.474	205.306
Ddx5	6505.04	-0.3752	0.0842218	-4.4549	8.39e-06	0.00025197	Not DEG	7592.69	7246.67	6072.96	6673.79	5407.1	6037.04
Stt3a	1051.09	-0.428817	0.110503	-3.88058	0.000104208	0.00133915	Not DEG	1254.36	1206.49	947.666	1068.86	882.724	946.463
Atad2	852.225	-0.484063	0.122581	-3.94891	7.85e-05	0.00112243	Not DEG	1071.36	959.655	768.991	859.774	684.698	768.873
Eif5b	1148.31	-0.422391	0.107407	-3.93261	8.4e-05	0.00117535	Not DEG	1397.43	1282.86	1047.37	1161.68	984.254	1016.27
Rbmx	552.436	-0.504781	0.132858	-3.79942	0.000145037	0.00170938	Down	680.969	648.625	502.46	544.742	452.27	485.55
Kctd20	986.166	-0.426096	0.107084	-3.97907	6.92e-05	0.00103629	Not DEG	1156.76	1146.72	921.013	978.848	876.011	837.65
Cdc42se1	1319.62	-0.241261	0.103121	-2.33959	0.0193048	0.0523345	Not DEG	1512.77	1445.57	1167.8	1287.32	1201.58	1302.67
Cops4	508.267	-0.37916	0.138132	-2.74491	0.00605275	0.0233391	Not DEG	588.916	607.671	437.308	495.05	446.396	474.258
Gstm1	1183.28	-0.11254	0.0997949	-1.12771	0.259441	0.327855	Not DEG	1257.69	1314.96	1064.15	1082.92	1178.92	1201.04
Brd7	1070.21	-0.461533	0.113012	-4.08393	4.43e-05	0.000764222	Not DEG	1268.78	1256.3	956.55	1104.49	874.333	960.834
Ik	852.811	-0.323359	0.117396	-2.75444	0.00587936	0.0229231	Not DEG	1019.24	941.945	759.12	827.896	748.469	820.199
Rbm8a	599.62	-0.278925	0.136093	-2.04951	0.0404119	0.0875949	Not DEG	708.696	670.763	568.599	510.989	522.754	615.919
Zmynd8	873.787	-0.492196	0.112445	-4.37721	1.2e-05	0.00032344	Not DEG	1079.12	993.968	861.784	834.459	747.63	725.758
Eloc	471.334	-0.500229	0.146487	-3.41483	0.000638212	0.00474161	Down	596.679	544.58	445.205	433.168	370.039	438.329
Dnajc10	1092.27	-0.483376	0.107911	-4.47938	7.49e-06	0.000236775	Not DEG	1290.96	1288.4	1027.63	1099.8	872.655	974.179
Mfsd14a	432.531	-0.386769	0.152383	-2.53814	0.0111442	0.0356366	Not DEG	537.899	489.236	374.131	406.916	359.97	427.037
Tuba8	420.441	-0.294293	0.163088	-1.8045	0.0711529	0.129916	Not DEG	458.046	526.87	324.773	408.791	375.074	429.09
Cd74	1920.61	-0.220556	0.0970808	-2.27188	0.0230935	0.0591455	Not DEG	2288.01	1982.4	1815.37	1772.05	1796.49	1869.31
Cnot3	811.937	-0.43266	0.12174	-3.55396	0.000379481	0.00330034	Not DEG	1031.43	882.175	762.081	777.265	684.698	733.97
Txnl1	901.367	-0.420557	0.12679	-3.31695	0.000910048	0.0061697	Not DEG	1027	1098.01	784.786	908.529	722.457	867.42
Golgb1	531.085	-0.3932	0.137699	-2.8555	0.00429695	0.0184369	Not DEG	669.878	583.32	469.884	509.114	474.925	479.39
Sh2b1	614.697	-0.412954	0.136573	-3.02369	0.00249715	0.0127305	Not DEG	778.567	676.297	542.933	596.31	511.006	583.07
Slc35b1	322.218	-0.498426	0.16361	-3.04642	0.00231583	0.0120197	Not DEG	411.465	376.335	305.03	283.153	285.291	272.031
Dpp9	628.905	-0.405532	0.141224	-2.87155	0.0040847	0.0178323	Not DEG	796.312	694.007	522.203	634.751	532.823	593.336
Snrpa1	532.083	-0.3307	0.142851	-2.315	0.020613	0.0547481	Not DEG	596.679	645.305	467.91	493.174	446.396	543.035
B9d2	277.782	-0.457414	0.185697	-2.46323	0.0137691	0.0411005	Not DEG	351.575	329.847	216.186	271.902	228.233	268.951
Rpl6l	1350.64	-0.340769	0.115407	-2.95276	0.00314949	0.0150095	Not DEG	1409.63	1702.36	1271.45	1261.06	1145.36	1313.96
Rps24	10368	-0.245236	0.0854855	-2.86875	0.00412099	0.0179503	Not DEG	10810.1	12211	9583.27	10178.5	9189.72	10235.6
Tbl1xr1	757.499	-0.233647	0.116775	-2.00083	0.045411	0.0948394	Not DEG	837.348	869.999	717.659	667.567	717.423	734.997
Hnrnpl	2503.73	-0.337808	0.104243	-3.24059	0.00119282	0.00745419	Not DEG	3151.98	2577.9	2329.68	2427.43	2158.98	2376.42
Serpinb10	258.213	-0.668586	0.187867	-3.55882	0.000372518	0.00326913	Down	313.867	346.45	213.225	259.714	196.347	219.678
Csde1	1402.13	-0.409415	0.105344	-3.88645	0.000101719	0.0013159	Not DEG	1601.5	1655.88	1322.78	1377.33	1131.09	1324.23
Rabggtb	509.42	-0.444937	0.145139	-3.0656	0.00217236	0.0114592	Not DEG	617.752	601.03	438.295	502.55	410.315	486.576
Zfp710	566.1	-0.564507	0.137461	-4.10666	4.01e-05	0.000711806	Down	716.459	664.121	499.499	582.246	449.753	484.523
Nfe2	1561.63	-0.257522	0.096514	-2.66824	0.00762496	0.0273243	Not DEG	1716.84	1780.95	1425.45	1518.9	1406.32	1521.32
Ube2d3	2080.02	-0.362483	0.104157	-3.48017	0.000501098	0.00404836	Not DEG	2466.57	2316.68	1881.51	2091.77	1703.35	2020.22
Penk	387.702	-0.220026	0.153505	-1.43335	0.151759	0.221066	Not DEG	478.009	410.648	344.516	330.033	380.108	382.896
Sec31a	1177.99	-0.319845	0.108647	-2.94389	0.0032411	0.0152678	Not DEG	1411.85	1279.54	1120.42	1097.92	1013.62	1144.58
Bzw1	2818.53	-0.474206	0.0983178	-4.8232	1.41e-06	7.55e-05	Not DEG	3287.28	3318.39	2589.3	2958.11	2205.13	2552.99
Leng8	1177.75	-0.460053	0.102834	-4.47375	7.69e-06	0.000242111	Not DEG	1419.61	1340.42	1108.57	1191.68	1009.43	996.763
Cops9	274.017	-0.223317	0.176097	-1.26815	0.204745	0.274493	Not DEG	302.776	333.168	247.775	215.647	272.705	272.031
Trappc1	371.624	-0.285006	0.151913	-1.87611	0.0606395	0.116397	Not DEG	435.864	427.251	324.773	332.846	341.51	367.498
Gmps	926.766	-0.472679	0.127475	-3.708	0.0002089	0.00219345	Not DEG	1065.82	1141.18	835.13	925.405	708.193	884.871
Nudcd2	368.566	-0.431568	0.159876	-2.6994	0.00694652	0.0256285	Not DEG	414.792	471.526	322.799	344.097	307.107	351.074
Rpl39	1998.01	-0.332528	0.101513	-3.27572	0.00105393	0.00681596	Not DEG	2081.72	2477.17	1883.49	1923.94	1750.34	1871.37
Txndc5	506.767	-0.485224	0.146129	-3.32051	0.000898539	0.0061077	Not DEG	621.079	601.03	470.871	472.547	388.499	486.576
Mcm3ap	729.581	-0.428801	0.122546	-3.49909	0.000466842	0.00384438	Not DEG	867.292	850.075	701.865	680.693	594.916	682.644
Rpl10	2084.15	-0.300251	0.112703	-2.66408	0.00771993	0.0275803	Not DEG	2242.54	2509.27	1877.56	2013.01	1710.91	2151.61
Cerk	794.422	-0.389442	0.122124	-3.18892	0.00142805	0.00849919	Not DEG	973.763	881.068	735.428	758.514	661.204	756.554
Eif4a2	1157.3	-0.41614	0.106648	-3.90198	9.54e-05	0.00127756	Not DEG	1340.87	1352.59	1059.21	1171.05	965.794	1054.25
Cops3	324.833	-0.460553	0.16978	-2.71265	0.00667484	0.0249149	Not DEG	418.119	371.908	266.531	317.844	276.9	297.694
Aim2	838.42	-0.382979	0.124711	-3.07093	0.00213394	0.0113239	Not DEG	1021.45	936.411	730.492	839.147	702.319	800.695
Eftud2	1156.15	-0.370789	0.12167	-3.0475	0.00230752	0.0120007	Not DEG	1357.5	1330.46	1050.33	1116.67	913.77	1168.19
Rps14	2538.95	-0.228138	0.102902	-2.21704	0.0266201	0.0655584	Not DEG	2689.49	2978.58	2323.76	2399.3	2190.03	2652.56
Aup1	921.769	-0.261387	0.116912	-2.23575	0.0253681	0.0634734	Not DEG	1021.45	1067.02	847.963	849.46	801.332	943.383
Eif3h	2039.99	-0.325975	0.0995584	-3.27421	0.00105959	0.00683095	Not DEG	2230.34	2411.87	1835.12	2057.08	1752.02	1953.49
Msh2	499.202	-0.496274	0.136181	-3.64424	0.000268185	0.00260045	Not DEG	612.206	587.747	461.987	481.923	411.994	439.356
Supt4a	325.722	-0.286461	0.164181	-1.74479	0.0810219	0.142174	Not DEG	380.411	380.763	276.403	291.592	289.486	335.676
Rpl37	3229.98	-0.283149	0.100254	-2.82431	0.00473824	0.0197189	Not DEG	3337.19	3949.31	3003.9	3098.75	2789.98	3200.73
Mdp1	68.5911	-0.62743	0.376926	-1.6646	0.0959929	NA	Not DEG	86.5074	104.046	40.4732	56.2556	41.1155	83.1491
Pdcd4	648.652	-0.474256	0.132815	-3.57081	0.000355885	0.00316222	Not DEG	796.312	752.671	655.469	570.995	521.076	595.389
Tyms	392.951	-0.308353	0.153957	-2.00284	0.0451941	0.0945771	Not DEG	452.5	464.885	346.49	351.598	339.832	402.401
Rnf167	220.191	-0.340718	0.1919	-1.77549	0.0758166	0.135839	Not DEG	267.286	261.221	173.739	201.583	208.934	208.386
Atf6b	589.171	-0.436442	0.130317	-3.34908	0.000810815	0.00563885	Not DEG	731.986	663.015	535.036	573.808	507.65	523.531
Gm9888	11.2227	-1.74267	0.831307	-2.0963	0.0360553	NA	Down	26.6177	17.7099	3.94861	5.62556	4.19545	9.23879
Npepl1	417.655	-0.357399	0.146795	-2.43468	0.014905	0.0434289	Not DEG	480.227	501.412	367.22	390.039	366.683	400.348
Inafm2	448.631	-0.503904	0.148375	-3.39615	0.000683419	0.00496923	Down	581.153	505.839	443.231	394.727	376.752	390.082
Trib1	198.281	-0.365578	0.197898	-1.8473	0.064703	0.121666	Not DEG	246.213	233.549	166.829	170.642	184.6	187.855
Vps28	385.127	-0.361107	0.162074	-2.22804	0.0258779	0.0642988	Not DEG	431.428	481.488	337.606	347.847	317.176	395.215
Ppig	676.162	-0.460203	0.13122	-3.50711	0.000453003	0.00377389	Not DEG	768.585	840.114	604.137	673.193	543.731	627.211
Smarca4	2346.12	-0.460117	0.103268	-4.45557	8.37e-06	0.00025197	Not DEG	3033.31	2462.78	2291.18	2293.36	1949.21	2046.9
Phrf1	693.321	-0.488197	0.128864	-3.78847	0.000151578	0.00175049	Not DEG	827.366	829.045	616.97	704.133	552.122	630.291
Pebp1	1228.41	-0.448307	0.104947	-4.27173	1.94e-05	0.00042943	Not DEG	1409.63	1463.28	1146.08	1244.19	1002.71	1104.55
Ptpn22	73.4369	-0.432949	0.326742	-1.32505	0.185156	NA	Not DEG	97.5981	94.0839	46.3961	60.006	60.4146	82.1226
Slc9a9	225.063	-0.381082	0.20776	-1.83424	0.0666187	0.124213	Not DEG	310.54	237.977	185.585	194.082	187.117	235.076
Sgo1	169.664	-0.594403	0.224939	-2.64251	0.00822936	0.0288288	Down	212.941	222.481	142.15	150.953	124.185	165.272
Plppr3	637.265	-0.412801	0.135041	-3.05686	0.0022367	0.0117109	Not DEG	798.53	706.182	562.677	624.438	526.11	605.654
Rpa1	1252.01	-0.347053	0.106597	-3.25574	0.00113096	0.00715999	Not DEG	1376.36	1495.38	1122.39	1259.19	1096.69	1162.03
Tapbp	1443.49	-0.194604	0.0945386	-2.05846	0.039546	0.0863217	Not DEG	1568.22	1614.92	1360.3	1335.13	1362.68	1419.69
Sipa1	685.977	-0.341565	0.14887	-2.29438	0.0217688	0.0570658	Not DEG	910.546	697.327	610.06	627.25	570.582	700.095
Idh3g	982.029	-0.495472	0.125205	-3.95729	7.58e-05	0.00110003	Not DEG	1081.34	1262.94	886.462	996.662	768.607	896.162
Galk1	274.714	-0.545023	0.195344	-2.79007	0.00526973	0.0211252	Down	300.558	387.404	217.173	270.965	220.681	251.5
Capzb	2470.44	-0.253226	0.092629	-2.73377	0.00626143	0.023851	Not DEG	2905.76	2605.57	2313.88	2371.18	2202.61	2423.64
Trappc13	419.414	-0.620353	0.156256	-3.97011	7.18e-05	0.00105877	Down	533.463	509.16	373.143	420.98	307.107	372.631
Psmd14	903.832	-0.317251	0.11459	-2.76858	0.00563009	0.0222476	Not DEG	1049.18	1019.43	836.118	856.023	775.32	886.924
Rgs14	376.841	-0.49093	0.160415	-3.06038	0.00221059	0.0116122	Not DEG	472.464	443.854	315.889	375.975	307.946	344.915
Arhgef2	1265.97	-0.367473	0.10482	-3.50576	0.000455299	0.00378553	Not DEG	1539.39	1373.62	1164.84	1260.13	1132.77	1125.08
Ino80dos	268.698	-0.341122	0.180933	-1.88535	0.059383	0.114781	Not DEG	303.885	336.488	216.186	249.4	238.302	267.925
Ehmt1	927.638	-0.457611	0.111509	-4.10379	4.06e-05	0.000719062	Not DEG	1085.78	1094.69	885.475	910.404	751.826	837.65
Rnf38	824.275	-0.554295	0.116356	-4.76378	1.9e-06	9.32e-05	Down	1036.98	943.052	800.58	817.582	695.606	651.848
Gnb1	2493.12	-0.252795	0.0870623	-2.90361	0.00368888	0.0166	Not DEG	2830.35	2712.94	2403.71	2357.11	2222.75	2431.85
Ncf1	1082.33	-0.548027	0.111786	-4.90245	9.46e-07	5.82e-05	Down	1350.85	1238.59	1009.86	1122.3	847.482	924.905
Cul1	1140.29	-0.446543	0.117483	-3.8009	0.000144173	0.00170564	Not DEG	1338.65	1344.85	1042.43	1143.86	886.919	1085.04
Mtus1	660.301	-0.552865	0.137138	-4.03146	5.54e-05	0.000898623	Down	819.602	783.663	640.662	622.562	482.477	612.84
Bora	397.924	-0.512335	0.161486	-3.17262	0.00151068	0.00885498	Down	468.027	503.625	350.439	382.538	302.073	380.843
Jpt1	1404.1	-0.26332	0.112108	-2.34882	0.0188331	0.0514045	Not DEG	1550.48	1621.56	1253.68	1352.95	1192.35	1453.57
Calm1	2384.26	-0.380971	0.0988876	-3.85257	0.000116885	0.00145291	Not DEG	2598.55	2883.39	2152.98	2459.31	2019.69	2191.65
Abcd2	681.116	-0.572381	0.131178	-4.36338	1.28e-05	0.000330797	Down	859.529	795.839	601.175	716.322	542.053	571.778
Eif1a	605.067	-0.512633	0.135762	-3.77598	0.000159382	0.00181747	Down	708.696	748.243	596.24	554.118	465.695	557.407
Snx2	1622.64	-0.413269	0.110155	-3.75169	0.000175646	0.00194163	Not DEG	1908.71	1869.5	1473.82	1643.6	1282.97	1557.25
Mbd1	538.101	-0.505339	0.1372	-3.68322	0.000230305	0.00235129	Down	651.024	644.198	479.756	540.054	432.132	481.444
Gm16437	13.4916	-0.917759	0.724513	-1.26673	0.205254	NA	Not DEG	26.6177	18.8168	3.94861	7.50075	11.7473	12.3184
Gnai3	1639.22	-0.37507	0.108341	-3.46196	0.000536266	0.00420174	Not DEG	1937.54	1846.26	1442.23	1689.54	1363.52	1556.22
Chchd6	81.8819	-0.523414	0.309277	-1.69238	0.0905738	0.153244	Not DEG	94.2709	121.756	56.2677	68.4444	70.4836	80.0695
Gm42031	23.5431	-0.895431	0.688105	-1.3013	0.193156	NA	Not DEG	11.0907	66.4121	9.87152	12.1887	20.1382	21.5572
Hlx	413.895	-0.334094	0.163824	-2.03935	0.0414154	0.0889489	Not DEG	558.971	417.29	360.31	372.225	383.465	391.109
Morc2a	454.437	-0.459266	0.147063	-3.12291	0.00179071	0.00999009	Not DEG	551.208	539.045	384.002	459.421	397.729	395.215
Ccnd3	1834.15	-0.311473	0.099515	-3.12991	0.00174861	0.00982307	Not DEG	2178.21	1979.08	1730.48	1764.55	1567.42	1785.14
Tra2b	1275.4	-0.455548	0.107848	-4.22399	2.4e-05	0.000506768	Not DEG	1483.94	1506.45	1178.66	1300.44	1017.82	1165.11
Rgl2	637.179	-0.441136	0.1349	-3.2701	0.00107511	0.00690212	Not DEG	820.712	691.793	567.612	628.188	537.857	576.911
Morn4	104.549	-0.617572	0.278343	-2.21874	0.0265042	0.0653872	Down	157.488	119.542	77.985	91.8842	93.1391	87.2552
Trabd	410.453	-0.384607	0.156187	-2.46248	0.0137979	0.0411704	Not DEG	525.699	448.282	370.182	371.287	344.866	402.401
Gda	1734.58	-0.366695	0.100025	-3.66602	0.000246356	0.00246962	Not DEG	2117.21	1861.75	1597.21	1745.8	1559.03	1526.45
Rap1a	637.058	-0.248851	0.129947	-1.91501	0.0554907	0.109424	Not DEG	725.332	722.785	568.599	585.059	560.513	660.06
Itm2c	421.897	-0.342955	0.151518	-2.26347	0.0236069	0.0601149	Not DEG	510.172	480.381	345.503	414.417	391.855	389.056
Abhd11	376.699	-0.445405	0.16791	-2.65264	0.00798647	0.0282719	Not DEG	420.337	490.343	311.94	367.537	304.59	365.445
Nop58	1209.22	-0.549953	0.114869	-4.78764	1.69e-06	8.38e-05	Down	1426.26	1472.14	1090.8	1284.5	926.356	1055.27
Spop	665.158	-0.472346	0.126013	-3.74838	0.00017798	0.00196183	Not DEG	759.713	821.297	600.188	670.38	574.777	564.593
Stxbp2	1073.32	-0.461326	0.115459	-3.99557	6.45e-05	0.000986394	Not DEG	1294.28	1235.27	998.01	1072.61	839.93	999.842
Tsc22d1	670.75	-0.473108	0.143021	-3.30795	0.000939801	0.00631067	Not DEG	818.493	790.304	564.651	690.069	519.397	641.583
Ndufv2	1269.86	-0.413771	0.12223	-3.38517	0.000711335	0.00511802	Not DEG	1411.85	1564.01	1150.03	1256.38	987.61	1249.29
Ssrp1	2036.47	-0.270229	0.0945027	-2.85948	0.00424332	0.0182878	Not DEG	2243.65	2318.89	1843.01	2028.02	1804.05	1981.21
Zfc3h1	938.193	-0.558936	0.114891	-4.86491	1.15e-06	6.57e-05	Down	1192.25	1060.38	881.527	965.722	759.377	769.899
Rtraf	761.837	-0.325778	0.117771	-2.76619	0.0056715	0.0223429	Not DEG	836.239	913.167	696.929	728.511	688.894	707.281
Cdv3	2374.37	-0.426623	0.0973601	-4.38191	1.18e-05	0.00031875	Not DEG	2954.56	2548.01	2267.49	2380.55	1963.47	2132.11
Ipo5	1494.49	-0.372892	0.103053	-3.61843	0.000296394	0.00277386	Not DEG	1675.8	1761.03	1355.36	1518.9	1262.83	1393
Tsc22d2	398.08	-0.546936	0.160035	-3.41761	0.000631734	0.00470703	Down	534.572	442.748	385.976	355.348	314.659	355.18
Rps4x-ps	83.9859	-0.596391	0.320914	-1.85841	0.0631105	0.119847	Not DEG	87.6165	138.359	57.2548	71.2571	75.5182	73.9103
Exoc4	473.028	-0.548729	0.137523	-3.99007	6.61e-05	0.000999699	Down	578.934	568.931	447.18	458.483	393.534	391.109
Ubac2	353.533	-0.454224	0.155568	-2.91977	0.00350285	0.0160556	Not DEG	426.992	423.931	314.901	334.721	318.855	301.8
Nfyc	238.596	-0.703886	0.186112	-3.78205	0.000155542	0.00178562	Down	322.739	288.893	220.135	224.085	183.761	191.961
Cox19	111.997	-0.412366	0.257033	-1.60433	0.108642	0.174552	Not DEG	139.743	141.679	93.7794	85.3211	105.725	105.733
Laptm5	6123.22	-0.266704	0.0793305	-3.36193	0.000773988	0.0054425	Not DEG	7179.01	6414.31	5912.05	5935.91	5730.15	5567.91
Tsta3	146.965	-0.381659	0.245776	-1.55287	0.120453	0.187541	Not DEG	174.124	190.381	101.677	135.014	122.507	158.086
Rps3a1	9101.02	-0.337904	0.0891633	-3.78971	0.000150821	0.00174822	Not DEG	9926.17	10692.4	8299.97	9371.25	7629.85	8686.51
Nsd2	1521.41	-0.457422	0.0997061	-4.5877	4.48e-06	0.000166157	Not DEG	1829.96	1721.18	1419.52	1570.47	1256.96	1330.39
Ctc1	494.374	-0.277379	0.142599	-1.94516	0.0517555	0.103954	Not DEG	576.716	561.183	429.411	458.483	431.293	509.16
Fut8	1898.48	-0.374907	0.0937424	-3.99933	6.35e-05	0.000974734	Not DEG	2129.41	2214.84	1782.8	1911.75	1601.82	1750.24
Psmd7	1380.5	-0.413729	0.122002	-3.39118	0.000695931	0.00503527	Not DEG	1472.84	1761.03	1239.86	1379.2	1101.73	1328.33
St14	176.442	-0.528157	0.214207	-2.46564	0.013677	0.0409359	Down	238.45	205.878	144.124	162.204	156.071	151.927
Gapdh	374.693	-0.551477	0.158389	-3.48178	0.000498084	0.00403729	Down	469.136	450.496	328.722	371.287	292.843	335.676
Pik3r1	412.499	-0.379848	0.147014	-2.58375	0.00977332	0.0325316	Not DEG	490.209	482.595	360.31	393.79	364.165	383.923
Pura	260.294	-0.698808	0.204524	-3.41676	0.000633721	0.00471277	Down	330.503	342.023	218.161	255.026	168.657	247.394
Srrt	1812.65	-0.308481	0.103283	-2.98676	0.0028195	0.0138817	Not DEG	2147.16	1964.69	1732.45	1708.3	1523.79	1799.51
Tspan14	446.97	-0.442198	0.146859	-3.01105	0.00260349	0.0131259	Not DEG	552.317	514.694	399.796	428.48	366.683	419.852
Ly86	591.026	-0.405075	0.136156	-2.97508	0.00292917	0.0142308	Not DEG	670.987	721.679	506.409	594.435	503.455	549.195
Hmgxb3	214.428	-0.583878	0.197513	-2.95615	0.0031151	0.0148639	Down	293.903	246.832	195.456	189.394	176.209	184.776
Cdc42	2780.28	-0.288553	0.0930112	-3.10234	0.00191995	0.0105211	Not DEG	2967.87	3277.44	2590.29	2730.27	2409.87	2705.94
Rfc2	1069.01	-0.296976	0.116123	-2.55741	0.0105454	0.0343201	Not DEG	1215.54	1220.88	902.257	1091.36	961.598	1022.43
Ncapg	295.683	-0.606277	0.179125	-3.38466	0.000712652	0.00511802	Down	353.793	387.404	248.762	296.28	224.037	263.819
Cd44	1662.53	-0.363632	0.0993344	-3.66069	0.000251542	0.00251185	Not DEG	1924.24	1881.68	1571.55	1637.04	1377.79	1582.91
Uvrag	424.016	-0.370143	0.146477	-2.52698	0.0115049	0.036344	Not DEG	517.936	479.274	377.092	397.54	370.878	401.374
Josd2	290.248	-0.370022	0.180231	-2.05304	0.0400688	0.0869331	Not DEG	324.957	369.694	230.994	277.528	250.888	287.429
Vdac2	1907.43	-0.275682	0.0918898	-3.00014	0.00269859	0.0134651	Not DEG	2086.16	2183.85	1764.04	1881.75	1706.71	1822.09
Gsn	867.464	-0.158537	0.110838	-1.43035	0.152616	0.221881	Not DEG	933.837	978.472	768.991	810.081	854.195	859.207
Mindy1	653.345	-0.296523	0.128793	-2.30233	0.0213165	0.056127	Not DEG	760.822	738.282	551.818	648.815	616.732	603.601
Gm15500	579.398	-0.471858	0.140711	-3.35338	0.000798316	0.00557814	Not DEG	714.241	671.869	513.319	575.683	453.109	548.168
Pgls	677.668	-0.325608	0.13626	-2.38961	0.0168662	0.0475856	Not DEG	805.185	764.846	563.664	677.88	578.973	675.458
Psma4	1609.89	-0.443855	0.110392	-4.02071	5.8e-05	0.000919474	Not DEG	1846.6	1921.52	1453.09	1665.17	1267.03	1505.92
Sash3	1772.14	-0.29778	0.0955193	-3.11748	0.00182402	0.0101176	Not DEG	1974.14	2018.93	1639.66	1749.55	1541.41	1709.18
Spns3	459.289	-0.477312	0.148781	-3.20816	0.00133587	0.00812534	Not DEG	593.352	511.373	417.565	438.794	371.717	422.931
Atf2	502.907	-0.491791	0.138513	-3.55051	0.000384489	0.00333569	Not DEG	573.389	633.129	461	491.299	416.189	442.435
Fgfr1op2	895.168	-0.428302	0.113469	-3.7746	0.000160262	0.0018236	Not DEG	1071.36	1020.53	837.105	886.026	740.917	815.066
Elf4	1110.87	-0.334995	0.104547	-3.20424	0.00135419	0.00817897	Not DEG	1322.01	1213.13	1043.42	1076.36	990.966	1019.35
Sh3kbp1	885.699	-0.305253	0.114229	-2.67229	0.00753357	0.027188	Not DEG	1019.24	1000.61	779.85	880.401	832.378	801.722
Pdap1	561.343	-0.428909	0.140633	-3.04985	0.00228958	0.0119234	Not DEG	644.369	687.366	470.871	575.683	481.638	508.133
Top2b	1382.12	-0.401423	0.110161	-3.64397	0.000268468	0.00260045	Not DEG	1597.06	1609.39	1262.57	1393.26	1109.28	1321.15
Trem1	495.326	-0.34037	0.136462	-2.49424	0.0126228	0.0388922	Not DEG	597.789	553.434	460.013	450.983	444.718	465.019
Csgalnact2	606.242	-0.632361	0.130564	-4.8433	1.28e-06	7.02e-05	Down	738.64	748.243	554.779	636.626	480.799	478.364
Frg1	499.265	-0.225441	0.138711	-1.62526	0.104107	0.169125	Not DEG	542.335	591.068	423.488	468.797	474.086	495.815
Trim11	574.158	-0.169905	0.132053	-1.28664	0.19822	0.268098	Not DEG	634.388	648.625	474.82	546.617	569.743	570.752
Neurl4	226.356	-0.581953	0.196059	-2.96825	0.00299502	0.01446	Down	309.43	260.114	197.43	210.021	177.887	203.253
Ehd1	1401.11	-0.21809	0.0989235	-2.20463	0.0274802	0.0669227	Not DEG	1634.77	1474.35	1305.01	1319.19	1322.41	1350.92
Smyd5	473.333	-0.440512	0.148165	-2.97313	0.00294784	0.0143126	Not DEG	598.898	531.297	399.796	477.235	417.028	415.745
Ccndbp1	242.452	-0.469093	0.189122	-2.48038	0.0131243	0.0397112	Not DEG	272.831	322.099	201.379	228.773	218.164	211.466
Rsrp1	2186.74	-0.350138	0.10492	-3.3372	0.000846281	0.00583957	Not DEG	2533.12	2472.75	1989.11	2194.91	1773.84	2156.74
Vav1	1222.11	-0.35072	0.10666	-3.28819	0.00100832	0.00663324	Not DEG	1415.17	1385.8	1090.8	1243.25	1062.29	1135.34
Ttc7	641.69	-0.35751	0.130664	-2.73609	0.00621736	0.023762	Not DEG	800.748	691.793	576.497	616.937	601.628	562.54
Atp1b1	115.329	-0.6596	0.264881	-2.49018	0.012768	0.0391219	Down	157.488	147.214	104.638	89.0714	84.7482	108.812
Fuca1	596.538	-0.26054	0.137404	-1.89616	0.0579391	0.113096	Not DEG	704.259	658.587	547.869	528.803	513.524	626.185
Itgb5	233.182	-0.280543	0.187068	-1.49968	0.133696	0.20207	Not DEG	269.504	280.038	190.52	207.208	238.302	213.519
Rps27a	2320.74	-0.176938	0.112502	-1.57275	0.115776	0.182052	Not DEG	2222.58	2916.6	2097.7	2141.46	2267.22	2278.9
Ptpa	1258.29	-0.295412	0.10339	-2.85725	0.00427327	0.018376	Not DEG	1389.66	1455.53	1158.92	1225.44	1101.73	1218.49
Zfp362	503.563	-0.570229	0.157677	-3.61643	0.000298695	0.00278501	Down	692.059	546.793	434.347	512.864	391.855	443.462
Slc30a5	850.217	-0.443601	0.12041	-3.68408	0.00022953	0.00235129	Not DEG	992.617	1007.25	773.927	855.086	683.02	789.403
Pabpc4	1511.78	-0.344062	0.100688	-3.4171	0.000632915	0.00471129	Not DEG	1790.04	1658.09	1408.67	1495.46	1290.52	1427.91
Psrc1	172.294	-0.548146	0.216635	-2.53027	0.0113975	0.0361107	Down	235.123	200.343	143.137	157.516	151.875	145.768
Denr	523.985	-0.337756	0.136317	-2.47773	0.0132223	0.0398985	Not DEG	609.988	606.564	461.987	501.613	455.626	508.133
Gtf3a	131.143	-0.407929	0.268254	-1.52068	0.12834	0.196737	Not DEG	173.015	157.175	78.9721	128.45	115.795	133.449
Relch	280.137	-0.470717	0.186791	-2.52002	0.0117349	0.0369051	Not DEG	334.939	350.877	237.904	260.651	213.129	283.323
F5	95.5932	-0.488337	0.278836	-1.75134	0.0798877	0.140799	Not DEG	117.561	128.397	76.0107	75.9451	82.2309	93.4144
Psmb4	1438.28	-0.300967	0.102294	-2.94218	0.00325906	0.0153325	Not DEG	1539.39	1714.54	1325.74	1407.33	1271.22	1371.45
Csf3r	701.993	-0.408633	0.124273	-3.28818	0.00100838	0.00663324	Not DEG	859.529	783.663	641.649	688.194	593.237	645.689
Gak	800.508	-0.272084	0.122664	-2.21813	0.0265461	0.065428	Not DEG	971.545	847.862	768.004	707.884	722.457	785.297
Apobec1	1023.37	-0.371075	0.114065	-3.25319	0.00114117	0.00719519	Not DEG	1215.54	1148.93	900.282	1046.35	887.758	941.33
Glyr1	1160.5	-0.338071	0.101573	-3.32835	0.000873625	0.0059909	Not DEG	1351.96	1292.82	1103.64	1121.36	1019.5	1073.75
Aurkb	474.216	-0.529762	0.146055	-3.62715	0.00028657	0.00271804	Down	592.243	557.862	416.578	480.986	376.752	420.878
Apobr	563.307	-0.307296	0.130932	-2.34699	0.0189259	0.0516033	Not DEG	654.351	641.984	494.563	541.929	537.857	509.16
Ddx27	578.534	-0.362421	0.128825	-2.81328	0.00490384	0.0201805	Not DEG	651.024	694.007	524.178	555.993	528.627	517.372
Txn2	1144.69	-0.421868	0.102104	-4.13176	3.6e-05	0.000675459	Not DEG	1320.9	1332.67	1122.39	1110.11	956.564	1025.51
Psmc1	1015.85	-0.339297	0.110822	-3.06165	0.00220122	0.0115721	Not DEG	1165.63	1161.11	927.923	999.475	866.781	974.179
Uck1	178.583	-0.509381	0.218388	-2.33246	0.0196764	0.052997	Down	242.886	204.771	151.034	157.516	141.806	173.484
Metap2	1347.96	-0.417193	0.103843	-4.01752	5.88e-05	0.000927021	Not DEG	1611.48	1513.09	1314.89	1306.07	1095.01	1247.24
Gm11973	158.713	-0.652082	0.221814	-2.93977	0.00328458	0.0153976	Down	215.16	194.809	137.214	144.389	133.415	127.29
Sdha	1153.06	-0.37605	0.104737	-3.59042	0.000330147	0.00297922	Not DEG	1296.5	1355.91	1075.01	1145.74	981.736	1063.49
H2-Q7	878.087	-0.49401	0.125348	-3.9411	8.11e-05	0.00115536	Not DEG	1086.89	1003.93	794.657	896.34	678.825	807.881
Pgam1	990.717	-0.4792	0.133097	-3.60039	0.000317735	0.00289322	Not DEG	1205.56	1156.68	848.951	1036.04	752.665	944.41
Nucks1	698.653	-0.305247	0.129592	-2.35545	0.0185001	0.0507101	Not DEG	806.294	798.053	627.829	659.129	588.203	712.413
Selenot	1634.79	-0.38304	0.109879	-3.48601	0.000490279	0.00399072	Not DEG	1862.13	1913.78	1490.6	1643.6	1306.46	1592.15
B230219D22Rik	613.862	-0.698019	0.145141	-4.80926	1.51e-06	7.99e-05	Down	870.62	664.121	589.33	613.187	475.765	470.152
Srpk1	1086.86	-0.435997	0.120372	-3.62209	0.000292237	0.0027449	Not DEG	1253.25	1298.36	963.46	1117.61	860.907	1027.56
Ift80	296.547	-0.46237	0.170075	-2.71863	0.00655533	0.024635	Not DEG	346.03	373.015	257.647	281.278	271.865	249.447
Cd47	4521.72	-0.294044	0.0839802	-3.50135	0.000462909	0.0038242	Not DEG	5203.75	4906.75	4316.81	4453.57	3886.67	4362.76
Ldha	4111.65	-0.25119	0.0892552	-2.81429	0.00488857	0.020139	Not DEG	4385.26	4750.68	3852.85	4001.65	3575.37	4104.08
Prss57	69.6041	-0.548901	0.338603	-1.62107	0.105002	NA	Not DEG	110.907	75.2671	53.3062	50.6301	58.7364	68.7776
Rrm2	768.956	-0.459078	0.127629	-3.59696	0.000321954	0.00292134	Not DEG	850.656	969.617	712.724	754.763	612.536	713.44
Tubgcp3	342.768	-0.547624	0.166813	-3.28285	0.00102762	0.00671987	Down	397.047	446.068	290.223	345.972	278.578	298.721
Atp6ap1	1039.81	-0.311771	0.116072	-2.68602	0.00723096	0.0264219	Not DEG	1254.36	1120.15	904.231	1046.35	931.391	982.391
Ppp4c	1218.24	-0.305456	0.10394	-2.93876	0.00329523	0.0154009	Not DEG	1341.97	1417.9	1118.44	1196.37	1070.68	1164.09
Mcmbp	660.058	-0.459434	0.126198	-3.64057	0.000272037	0.00261541	Not DEG	779.676	781.449	639.674	622.562	530.306	606.68
Ddx6	1419.48	-0.315764	0.0972385	-3.24732	0.00116499	0.00731563	Not DEG	1643.64	1567.33	1363.26	1361.39	1242.69	1338.6
U2surp	702.389	-0.516163	0.130654	-3.9506	7.8e-05	0.00111867	Down	890.583	793.625	625.854	725.698	564.708	613.866
Rcsd1	556.45	-0.263293	0.131358	-2.0044	0.0450271	0.094429	Not DEG	635.497	632.022	484.692	529.741	512.685	544.062
Sbds	527.315	-0.448304	0.136751	-3.27825	0.00104455	0.00678473	Not DEG	587.807	664.121	479.756	514.739	460.661	456.807
Mau2	485.335	-0.426073	0.147555	-2.88755	0.00388255	0.0171937	Not DEG	577.825	575.572	408.681	490.362	402.764	456.807
Cnbp	2462.92	-0.296267	0.089735	-3.30157	0.000961443	0.00643926	Not DEG	2753.82	2771.6	2298.09	2451.81	2132.97	2369.24
Coro1b	570.776	-0.336356	0.136614	-2.4621	0.0138127	0.0411989	Not DEG	617.752	706.182	504.435	546.617	498.42	551.248
Suds3	561.076	-0.442297	0.134826	-3.28049	0.00103626	0.00675355	Not DEG	661.006	667.442	510.357	548.493	455.626	523.531
Lrrc41	541.826	-0.592097	0.14057	-4.21213	2.53e-05	0.000528241	Down	673.205	650.839	511.345	535.366	397.729	482.47
Rnf4	1009.15	-0.477117	0.115458	-4.13237	3.59e-05	0.000675296	Not DEG	1195.58	1185.46	917.064	1044.48	803.849	908.481
Ptpn1	810.538	-0.481374	0.126996	-3.79047	0.000150362	0.00174822	Not DEG	1020.34	905.419	742.338	813.832	636.031	745.262
Mrpl16	255.793	-0.167451	0.183475	-0.912665	0.361419	0.427317	Not DEG	299.449	285.572	209.276	218.459	236.624	285.376
E2f4	783.042	-0.406717	0.136919	-2.97049	0.00297321	0.0143996	Not DEG	1031.43	811.335	716.672	747.262	645.261	746.289
Myo1f	995.31	-0.309281	0.119604	-2.58587	0.00971328	0.0323925	Not DEG	1251.03	1023.85	934.833	925.405	890.276	946.463
Noc2l	962.907	-0.355922	0.110273	-3.22763	0.00124821	0.00772552	Not DEG	1124.6	1086.95	871.655	965.722	850.838	877.685
Vma21	200.676	-0.437196	0.227993	-1.91759	0.0551636	0.108908	Not DEG	251.759	245.725	140.176	197.832	156.071	212.492
Fxr2	929.815	-0.276974	0.118449	-2.33834	0.0193694	0.0524252	Not DEG	1043.63	1064.81	873.629	854.148	792.102	950.569
Nus1	480.995	-0.368458	0.140193	-2.62822	0.00858318	0.0296659	Not DEG	555.644	570.038	444.218	445.357	463.178	407.533
Ndufb8	313.983	-0.40037	0.180719	-2.21543	0.0267308	0.0656953	Not DEG	400.374	354.198	250.737	305.656	256.762	316.172
Samsn1	1529.31	-0.299576	0.106002	-2.82612	0.00471155	0.0196501	Not DEG	1726.82	1735.57	1359.31	1538.59	1310.66	1504.9
Flot1	473.409	-0.210916	0.15366	-1.37261	0.169873	0.239491	Not DEG	572.28	504.732	416.578	414.417	411.994	520.452
Krit1	373.504	-0.625752	0.163432	-3.82881	0.000128762	0.0015566	Down	471.355	458.244	319.837	388.164	281.095	322.331
Lap3	464.764	-0.519973	0.144336	-3.60251	0.000315162	0.00288501	Down	548.989	573.358	428.424	453.796	364.165	419.852
Dbnl	737.023	-0.29182	0.117754	-2.47821	0.0132043	0.0398754	Not DEG	860.638	815.762	708.775	667.567	684.698	684.697
Ldhb	65.6113	-0.5753	0.350392	-1.64188	0.100615	NA	Not DEG	87.6165	89.6564	36.5246	60.9436	60.4146	58.5123
Gria3	119.746	-0.958456	0.273248	-3.50764	0.000452096	0.00377103	Down	161.924	171.565	101.677	110.636	67.9664	104.706
Flna	4303.06	-0.31455	0.0799493	-3.93436	8.34e-05	0.00116926	Not DEG	4957.54	4678.74	4138.14	4293.24	3738.99	4011.69
Trim59	424.692	-0.447506	0.158829	-2.81754	0.00483937	0.0200108	Not DEG	519.045	500.305	339.58	441.607	370.878	376.737
Zzef1	406.918	-0.390893	0.15216	-2.56896	0.0102004	0.0335781	Not DEG	502.409	459.351	354.387	390.977	347.384	387.003
Arpc3	2279.29	-0.285175	0.0963522	-2.95971	0.00307928	0.0147301	Not DEG	2417.77	2699.65	2133.24	2223.04	1978.58	2223.47
Anxa3	485.336	-0.299854	0.14618	-2.05127	0.0402406	0.087248	Not DEG	532.353	589.961	398.809	479.111	453.948	457.833
Aldh9a1	385.714	-0.487197	0.155901	-3.12503	0.00177787	0.00993989	Not DEG	438.083	493.664	340.567	377.85	344.866	319.251
Lrp8	431.567	-0.530749	0.156717	-3.38666	0.00070749	0.00509985	Down	572.28	479.274	370.182	439.732	362.487	365.445
Ppp2r5c	772.055	-0.325479	0.119626	-2.7208	0.00651242	0.0245249	Not DEG	877.274	892.136	719.634	729.448	660.365	753.475
Hadha	730.183	-0.333734	0.125302	-2.66343	0.00773481	0.027608	Not DEG	808.512	873.32	632.764	731.323	649.456	685.723
Foxo3	701.315	-0.435079	0.127093	-3.4233	0.000618652	0.0046363	Not DEG	882.819	768.167	635.726	700.383	619.249	601.548
Dnajc2	909.009	-0.340383	0.117413	-2.89903	0.00374318	0.0167277	Not DEG	1038.09	1049.31	810.452	905.716	772.803	877.685
Cdc6	317.223	-0.468517	0.169129	-2.77017	0.00560268	0.0221846	Not DEG	371.538	396.259	300.094	279.403	254.245	301.8
Gmnn	342.719	-0.422738	0.172736	-2.44731	0.0143928	0.0424617	Not DEG	407.029	416.183	323.786	293.467	266.831	349.021
Cox7b	1284.11	-0.387023	0.116881	-3.31125	0.000928799	0.00625306	Not DEG	1458.43	1517.52	1159.9	1290.13	1021.17	1257.5
Dhx38	604.267	-0.342403	0.136241	-2.51321	0.0119636	0.0374722	Not DEG	759.713	641.984	571.561	545.68	523.593	583.07
Fau	3947.31	-0.292242	0.104548	-2.79529	0.00518539	0.0208627	Not DEG	4064.74	4848.09	3639.63	3849.76	3320.28	3961.39
Csf2ra	1412.22	-0.259728	0.109901	-2.36328	0.0181138	0.0499337	Not DEG	1704.64	1471.03	1248.75	1395.14	1272.06	1381.71
Pik3r2	309.688	-0.437478	0.166352	-2.62983	0.00854281	0.0295924	Not DEG	383.738	360.839	282.325	282.216	290.325	258.686
Meis1	760.98	-0.499967	0.123128	-4.06054	4.9e-05	0.000824758	Not DEG	896.128	913.167	703.839	771.64	597.433	683.67
Ddx17	2473.97	-0.426702	0.103248	-4.13278	3.58e-05	0.000675296	Not DEG	3137.56	2601.14	2318.82	2515.56	2052.42	2218.34
Atp2a2	1785.42	-0.358959	0.0958805	-3.74382	0.000181242	0.00197809	Not DEG	2091.71	1976.87	1673.22	1796.43	1515.4	1658.88
Ube2g2	751.758	-0.320715	0.124611	-2.57372	0.0100612	0.0332186	Not DEG	861.747	863.358	696.929	705.071	630.996	752.448
H6pd	424.406	-0.6062	0.158519	-3.82415	0.000131224	0.00158388	Down	585.589	463.778	422.501	385.351	347.384	341.835
Anapc5	2364.67	-0.313773	0.0908289	-3.45455	0.000551215	0.00427409	Not DEG	2686.17	2637.67	2238.86	2339.3	2016.34	2269.66
Cyth4	1207.09	-0.23287	0.104229	-2.23421	0.0254692	0.0636182	Not DEG	1407.41	1282.86	1123.38	1138.24	1100.89	1189.75
Rb1cc1	328.544	-0.604136	0.16401	-3.68352	0.000230032	0.00235129	Down	397.047	417.29	289.235	331.908	266.831	268.951
Hspe1	866.733	-0.32009	0.121445	-2.63568	0.00839691	0.0292254	Not DEG	923.855	1061.49	823.285	799.768	745.113	846.889
Ccnl2	1283.65	-0.426438	0.0996634	-4.27878	1.88e-05	0.000424439	Not DEG	1486.15	1484.31	1238.88	1280.75	1063.13	1148.69
Tvp23b	71.7299	-0.521055	0.355948	-1.46385	0.143235	NA	Not DEG	105.362	86.3358	35.5375	69.382	62.9318	70.8307
Eif4h	3171.6	-0.312175	0.0821842	-3.79848	0.000145585	0.00171189	Not DEG	3546.8	3557.48	3131.25	3069.68	2741.31	2983.1
Taf10	887.134	-0.306006	0.11791	-2.59526	0.00945202	0.0317107	Not DEG	1064.71	957.442	839.079	824.145	766.929	870.499
Qars	623.029	-0.363325	0.129582	-2.80382	0.00505009	0.0205747	Not DEG	715.35	730.534	583.407	583.183	521.076	604.627
Vapa	1164.94	-0.268074	0.102607	-2.61264	0.00898459	0.0305492	Not DEG	1346.41	1267.36	1072.05	1132.61	1065.65	1105.58
Rnpep	705.591	-0.446617	0.132286	-3.37614	0.000735097	0.00522115	Not DEG	797.421	869.999	684.096	656.316	551.283	674.432
Gm11808	1391.17	-0.484484	0.202244	-2.39554	0.0165958	0.047078	Not DEG	1770.08	1663.62	1159.9	1297.63	1027.89	1427.91
Gart	845.642	-0.456308	0.128857	-3.54119	0.00039833	0.00343294	Not DEG	943.818	1054.85	777.876	838.209	655.33	803.775
Rab12	533.341	-0.458522	0.14577	-3.14552	0.0016579	0.00944433	Not DEG	685.405	587.747	455.077	545.68	472.408	453.727
Srsf10	1564.48	-0.529655	0.099906	-5.30154	1.15e-07	1.48e-05	Down	1897.62	1795.34	1502.45	1631.41	1218.36	1341.68
Hnrnpab	1207.42	-0.405679	0.112049	-3.62054	0.000293991	0.00275803	Not DEG	1518.32	1282.86	1114.49	1214.18	1052.22	1062.46
Tbcd	353.369	-0.488912	0.156408	-3.12587	0.00177278	0.00991863	Not DEG	441.41	411.755	327.734	331.908	313.82	293.588
1810037I17Rik	704.937	-0.299768	0.131585	-2.27813	0.0227189	0.0585657	Not DEG	783.003	832.365	637.7	661.941	589.881	724.732
Zmat2	636.05	-0.367963	0.130828	-2.81258	0.00491461	0.0202141	Not DEG	743.077	734.961	636.713	555.056	542.892	603.601
Sem1	1908.26	-0.208729	0.09335	-2.23598	0.025353	0.0634734	Not DEG	2011.85	2193.81	1730.48	1874.25	1819.15	1820.04
Setd5	791.188	-0.544815	0.11785	-4.62297	3.78e-06	0.000148048	Down	988.181	903.205	752.21	807.268	653.652	642.609
Tet2	416.624	-0.558321	0.1636	-3.41271	0.000643193	0.00476572	Down	543.444	479.274	346.49	435.044	323.889	371.605
Sat1	1102.96	-0.305215	0.112453	-2.71416	0.00664441	0.0248488	Not DEG	1206.67	1299.46	977.28	1104.49	963.276	1066.57
Dynlrb1	1156.35	-0.210644	0.108778	-1.93646	0.0528119	0.105602	Not DEG	1288.74	1280.65	1015.78	1130.74	1048.86	1173.33
Taf12	416.301	-0.486633	0.153721	-3.16568	0.00154719	0.00897709	Not DEG	469.136	533.511	366.233	412.541	340.671	375.711
Cs	1584.48	-0.405793	0.105082	-3.86169	0.000112603	0.00141934	Not DEG	1795.58	1865.07	1495.53	1584.53	1265.35	1500.79
Aldh3b1	180.811	-0.336342	0.209644	-1.60435	0.108638	0.174552	Not DEG	228.468	205.878	144.124	162.204	168.657	175.537
Gas5	1985.01	-0.352395	0.102769	-3.42901	0.000605787	0.0045531	Not DEG	2154.92	2376.45	1836.1	1990.51	1643.78	1908.32
Txlna	927.638	-0.45732	0.114967	-3.97785	6.95e-05	0.00103629	Not DEG	1100.2	1075.88	890.411	912.279	735.044	852.022
Ap3d1	912.295	-0.347589	0.125368	-2.77256	0.00556172	0.0220449	Not DEG	1160.09	945.266	820.323	892.59	796.297	859.207
Memo1	537.695	-0.400229	0.140909	-2.84033	0.00450666	0.0189937	Not DEG	608.879	655.266	473.833	528.803	443.04	516.346
Retreg3	599.124	-0.435937	0.126361	-3.44994	0.000560717	0.004285	Not DEG	708.696	699.541	561.689	583.183	506.811	534.823
Nufip1	258.277	-0.391075	0.182359	-2.14453	0.0319902	0.074442	Not DEG	333.83	285.572	222.109	236.274	245.015	226.864
Snhg6	420.336	-0.385375	0.147124	-2.61939	0.00880862	0.0302027	Not DEG	509.063	479.274	386.964	389.102	358.292	399.321
Rpl38	1552.69	-0.230896	0.117808	-1.95993	0.0500039	0.101621	Not DEG	1711.29	1768.78	1415.58	1451.4	1289.68	1679.41
Vps33b	165.058	-0.401842	0.230423	-1.74393	0.0811711	0.14224	Not DEG	221.814	183.74	136.227	140.639	133.415	174.51
Cdca7	331.072	-0.830775	0.167585	-4.95733	7.15e-07	4.94e-05	Down	419.228	435	297.133	354.411	233.267	247.394
Cd52	1595.39	-0.200461	0.102422	-1.95721	0.0503228	0.101868	Not DEG	1823.31	1701.26	1441.24	1536.72	1431.49	1638.35
Gusb	1091.81	-0.318114	0.115671	-2.75017	0.00595645	0.0231032	Not DEG	1224.41	1266.26	987.152	1072.61	911.253	1089.15
Zfp513	196.955	-0.560422	0.201147	-2.78613	0.00533415	0.0213286	Down	256.195	236.87	172.752	181.893	172.853	161.166
Pank1	145.292	-0.563544	0.235197	-2.39605	0.0165728	0.0470411	Down	179.669	190.381	111.548	139.702	124.185	126.263
Zfp106	1272.85	-0.389341	0.1039	-3.74727	0.00017877	0.00196495	Not DEG	1452.88	1475.46	1202.35	1268.56	1052.22	1185.64
Sesn2	443.878	-0.423621	0.144468	-2.93229	0.00336468	0.0156782	Not DEG	555.644	494.77	422.501	406.916	385.143	398.294
Ilf3	772.868	-0.418378	0.120204	-3.48055	0.000500377	0.00404836	Not DEG	946.036	857.823	746.287	736.011	642.744	708.307
Ccdc125	113.595	-0.555894	0.26168	-2.12433	0.0336426	0.0770834	Down	151.943	140.572	84.8951	105.011	96.4955	102.653
Pld4	1170.28	-0.152174	0.11112	-1.36946	0.170855	0.240239	Not DEG	1329.77	1238.59	1046.38	1093.23	1066.48	1247.24
Hnrnph2	768.897	-0.378631	0.121867	-3.10691	0.00189051	0.0104193	Not DEG	879.492	902.098	692.981	766.952	646.1	725.758
Atpif1	835.54	-0.295621	0.124328	-2.37774	0.0174189	0.0486587	Not DEG	858.42	1047.1	768.004	786.641	758.538	794.536
Adam8	1886.17	-0.130362	0.0899301	-1.44959	0.147172	0.216071	Not DEG	2107.23	1969.12	1766.01	1751.43	1898.02	1825.17
Pcmt1	513.827	-0.400515	0.135248	-2.96134	0.00306306	0.014697	Not DEG	612.206	592.175	463.961	501.613	443.879	469.125
Slc25a3	2457.04	-0.321924	0.0901889	-3.56945	0.000357736	0.00316811	Not DEG	2822.58	2712.94	2270.45	2506.19	2138.84	2291.22
Ppp1r9b	3066.69	-0.348655	0.109973	-3.17035	0.00152253	0.00891094	Not DEG	3979.34	3041.68	2864.71	3001.24	2800.05	2713.12
Tuba1b	1376.32	-0.402351	0.115863	-3.47265	0.000515346	0.00411829	Not DEG	1520.53	1673.59	1305.01	1338.88	1078.23	1341.68
Tor1aip2	1189.43	-0.390033	0.103298	-3.77581	0.000159489	0.00181747	Not DEG	1383.01	1352.59	1131.28	1180.43	996.001	1093.26
Ctdsp2	632.39	-0.402563	0.137188	-2.93438	0.00334209	0.0155917	Not DEG	754.167	729.427	619.931	566.307	503.455	621.052
Poldip2	261.611	-0.455537	0.190627	-2.38968	0.0168631	0.0475856	Not DEG	326.066	312.137	204.34	262.526	250.049	214.545
Fnbp1l	214.956	-0.63417	0.215223	-2.94658	0.00321313	0.0152006	Down	279.486	268.969	187.559	198.77	143.485	211.466
Dcaf8	1400.03	-0.434869	0.10529	-4.13021	3.62e-05	0.000676001	Not DEG	1671.37	1580.61	1332.65	1407.33	1116.83	1291.38
Hsd17b11	467.863	-0.439092	0.144957	-3.02913	0.00245263	0.0125431	Not DEG	553.426	556.755	428.424	448.17	375.913	444.488
Ywhag	1625.69	-0.249652	0.0986589	-2.53045	0.0113916	0.0361107	Not DEG	1836.62	1785.38	1536.01	1547.03	1423.1	1626.03
Lamp1	2272.48	-0.417097	0.104045	-4.00881	6.1e-05	0.000945758	Not DEG	2852.53	2405.23	2113.49	2324.3	1877.05	2062.3
Relt	340.596	-0.322994	0.157736	-2.04769	0.0405909	0.0877823	Not DEG	407.029	387.404	306.017	307.531	307.107	328.49
Slc35d3	89.7093	-0.438024	0.2893	-1.51408	0.130005	0.198403	Not DEG	125.325	102.939	70.0878	71.2571	81.3918	87.2552
Cyld	246.16	-0.410526	0.188164	-2.18175	0.0291279	0.0696858	Not DEG	327.176	266.755	216.186	220.335	229.911	216.598
Zfp706	875.905	-0.400635	0.133899	-2.99206	0.00277097	0.0137332	Not DEG	1152.32	898.778	863.758	785.704	736.722	818.146
Phf11b	197.819	-0.316716	0.202688	-1.56258	0.118152	0.184713	Not DEG	231.796	239.084	161.893	175.33	174.531	204.28
Gba	866.992	-0.325692	0.11862	-2.74568	0.00603861	0.023315	Not DEG	984.854	998.396	771.953	862.587	743.435	840.73
Mcl1	2083.26	-0.307111	0.0966298	-3.17822	0.00148182	0.00874535	Not DEG	2492.08	2201.56	1967.39	2043.02	1813.28	1982.23
Sfn	187.557	-0.302971	0.203732	-1.4871	0.136988	0.205333	Not DEG	227.359	218.053	163.867	154.703	174.531	186.829
Cox6a1	805.272	-0.185506	0.12526	-1.48097	0.138616	0.207241	Not DEG	909.437	883.281	698.903	761.326	717.423	861.26
Lsm8	300.542	-0.259638	0.166952	-1.55517	0.119906	0.187027	Not DEG	329.394	365.267	268.505	259.714	287.808	292.562
Slc4a7	429.753	-0.468758	0.144415	-3.2459	0.00117081	0.00734027	Not DEG	492.427	533.511	403.745	407.853	377.591	363.392
Dnajc3	935.739	-0.407005	0.110514	-3.68284	0.000230646	0.00235168	Not DEG	1083.56	1083.62	892.385	918.842	777.837	858.181
Nrg1	132.25	-0.491272	0.255682	-1.92142	0.0546788	0.108182	Not DEG	185.215	149.427	104.638	115.324	102.369	136.529
1810030O07Rik	254.954	-0.358802	0.18565	-1.93268	0.053276	0.106063	Not DEG	287.249	319.885	222.109	225.96	214.807	259.713
Bet1	132.417	-0.653422	0.246216	-2.65386	0.00795774	0.0282218	Down	189.651	154.962	120.433	110.636	114.116	104.706
Aaas	460.709	-0.489374	0.16424	-2.97962	0.00288603	0.0141008	Not DEG	567.844	546.793	396.835	456.608	337.315	458.86
Nucb2	332.891	-0.380501	0.160405	-2.37212	0.0176863	0.0491574	Not DEG	384.847	401.793	299.107	306.593	287.808	317.198
BC005537	3513.98	-0.287601	0.0832359	-3.45525	0.00054979	0.00427314	Not DEG	4031.47	3797.67	3336.57	3501.91	3086.18	3330.07
Olfm1	1007.61	-0.265489	0.115208	-2.30444	0.0211979	0.0559097	Not DEG	1210	1061.49	986.165	897.278	910.414	980.338
Dlst	1330.06	-0.374119	0.107995	-3.46422	0.000531765	0.00417069	Not DEG	1513.88	1541.87	1230.98	1333.26	1087.46	1272.9
Tcn2	872.847	-0.330639	0.12216	-2.70659	0.00679772	0.025207	Not DEG	1005.93	996.182	757.145	884.151	746.791	846.889
Neu1	401.341	-0.402158	0.151658	-2.65173	0.00800795	0.0283173	Not DEG	485.773	462.671	347.477	393.79	345.705	372.631
Lbr	1095.36	-0.50207	0.120966	-4.1505	3.32e-05	0.000634741	Down	1409.63	1188.78	1032.56	1104.49	849.16	987.524
Arcn1	1275.6	-0.425246	0.120064	-3.54183	0.000397368	0.00342896	Not DEG	1447.34	1531.91	1156.94	1295.75	986.771	1234.92
Csnk1e	491.022	-0.436374	0.141932	-3.07453	0.00210833	0.0112426	Not DEG	613.316	549.007	453.103	470.672	405.281	454.754
Pfkfb3	860.32	-0.350292	0.126744	-2.76377	0.00571376	0.0224619	Not DEG	1089.11	896.564	818.349	798.83	731.687	827.385
Elane	935.75	-0.612483	0.266672	-2.29676	0.0216325	0.0568045	Down	1158.98	1278.43	692.981	888.839	647.778	947.489
Mrps5	347.976	-0.439701	0.16622	-2.64529	0.00816204	0.0286281	Not DEG	401.483	432.786	295.158	342.222	283.613	332.596
Ccdc180	115.937	-0.295045	0.255016	-1.15697	0.247286	0.316783	Not DEG	138.634	142.786	99.7023	85.3211	118.312	110.865
Med21	271.819	-0.432228	0.193805	-2.23023	0.0257323	0.0640744	Not DEG	326.066	333.168	231.981	249.4	203.899	286.402
Slc26a10	203.027	-0.490808	0.20953	-2.34242	0.0191589	0.0520056	Not DEG	229.577	273.397	163.867	194.082	192.991	164.245
Ppp2cb	683.613	-0.290777	0.127231	-2.28543	0.0222878	0.0579342	Not DEG	838.457	720.572	613.021	655.378	641.905	632.344
Snx30	87.7626	-0.45287	0.301363	-1.50274	0.132906	0.201426	Not DEG	121.998	102.939	58.242	78.7579	76.3573	88.2818
Aff1	777.818	-0.472801	0.135455	-3.49047	0.000482169	0.00393297	Not DEG	1031.43	816.869	717.659	767.89	626.801	706.254
Bub1b	826.311	-0.409448	0.126135	-3.24612	0.00116989	0.00734027	Not DEG	1043.63	886.602	731.479	842.897	727.492	725.758
Bsg	1746.76	-0.233148	0.0973276	-2.3955	0.0165979	0.047078	Not DEG	1976.36	1897.17	1611.03	1697.98	1549.8	1748.18
Gm20388	1082.68	-0.390713	0.112285	-3.47965	0.000502062	0.00404836	Not DEG	1318.68	1182.14	995.049	1091.36	912.092	996.763
Ubxn4	965.421	-0.454841	0.1103	-4.12367	3.73e-05	0.000682391	Not DEG	1102.42	1153.36	935.82	953.533	782.033	865.367
Gm4045	2.7348	-0.630344	1.58042	-0.398845	0.690008	NA	Not DEG	5.54535	4.42748	0	0	3.35636	3.0796
Slc25a37	744.771	-0.348977	0.119388	-2.92304	0.00346633	0.0159607	Not DEG	889.474	822.404	688.045	723.823	651.974	692.909
Mrpl9	230.384	-0.422934	0.193199	-2.18912	0.0285883	0.0686918	Not DEG	265.068	293.32	195.456	212.834	225.715	189.908
Ccny	451.774	-0.535298	0.145132	-3.68834	0.000225722	0.00231978	Down	540.117	551.221	439.283	425.668	349.901	404.454
Alkbh1	329.994	-0.468432	0.160256	-2.92302	0.00346649	0.0159607	Not DEG	394.829	398.473	295.158	317.844	281.095	292.562
Cx3cr1	158.91	-0.55021	0.229988	-2.39234	0.0167415	0.0474332	Down	207.396	194.809	128.33	149.077	152.715	121.131
Dnm1l	528.041	-0.496115	0.154327	-3.21471	0.00130578	0.00796733	Not DEG	670.987	601.03	457.051	535.366	397.729	506.08
Clta	2286.85	-0.216736	0.0964619	-2.24685	0.0246495	0.0621975	Not DEG	2671.75	2378.66	2082.89	2239.91	2070.04	2277.87
Slc35d1	474.278	-0.495973	0.14476	-3.42617	0.000612153	0.00459204	Not DEG	591.134	545.686	437.308	464.109	374.235	433.197
C3	1595.68	-0.39877	0.104352	-3.82138	0.000132709	0.00159435	Not DEG	1964.16	1711.22	1546.87	1562.03	1315.69	1474.1
Nup50	689.225	-0.353875	0.132571	-2.66932	0.00760047	0.0273046	Not DEG	815.166	780.343	616.97	672.255	563.869	686.75
Gatad1	545.804	-0.389805	0.138179	-2.82101	0.0047873	0.0198649	Not DEG	636.606	639.77	539.972	482.861	453.109	522.505
Atp6v1a	1097.93	-0.290628	0.103075	-2.81958	0.00480865	0.0199157	Not DEG	1273.21	1198.74	1031.57	1063.23	1012.78	1008.05
Mtrf1l	47.0599	-0.687097	0.423564	-1.62218	0.104765	NA	Not DEG	85.3984	47.5954	38.4989	28.1278	38.5982	44.1409
Serinc1	769.519	-0.354233	0.139313	-2.54272	0.0109995	0.0354113	Not DEG	917.201	869.999	709.762	719.135	598.272	802.748
Ada	183.349	-0.736523	0.211251	-3.48648	0.000489429	0.003988	Down	225.141	250.152	178.674	161.266	149.358	135.502
Cherp	876.001	-0.411195	0.116763	-3.52164	0.000428893	0.00362234	Not DEG	1075.8	959.655	824.272	864.462	734.205	797.615
Pnpt1	420.315	-0.459641	0.149876	-3.06681	0.00216359	0.0114286	Not DEG	523.481	479.274	382.028	406.916	343.188	387.003
Traf7	710.417	-0.359258	0.132829	-2.70466	0.00683734	0.0253118	Not DEG	883.929	762.633	638.687	691.944	592.398	692.909
Ube2g1	320.406	-0.620322	0.171064	-3.62626	0.000287556	0.00272405	Down	387.065	409.542	280.351	326.283	239.98	279.217
Gm21188	501.207	-0.221404	0.142854	-1.54986	0.121175	0.188362	Not DEG	598.898	534.618	481.73	419.105	469.891	503.001
Mfap3	249.624	-0.272385	0.187918	-1.44949	0.147201	0.216071	Not DEG	308.321	275.61	194.469	236.274	250.049	233.023
Lamp2	3246	-0.381309	0.0911384	-4.18384	2.87e-05	0.000569496	Not DEG	3771.95	3626.1	3090.77	3304.08	2641.46	3041.61
Uba2	1262.69	-0.451668	0.104862	-4.30728	1.65e-05	0.000389275	Not DEG	1420.72	1518.62	1177.67	1308.88	1044.67	1105.58
Parp1	633.865	-0.350982	0.128182	-2.73815	0.00617863	0.0236786	Not DEG	696.496	767.06	565.638	626.313	569.743	577.938
Egln3	239.372	-0.473271	0.198621	-2.38279	0.017182	0.0482053	Not DEG	312.758	274.504	219.148	208.146	239.98	181.696
Tex10	358.397	-0.333298	0.17392	-1.91639	0.0553153	0.109152	Not DEG	404.81	438.32	273.441	363.786	313.82	356.207
Rrp15	272.568	-0.249554	0.176974	-1.41012	0.158504	0.227613	Not DEG	321.63	308.816	229.019	244.712	245.854	285.376
Ctnnbl1	325.125	-0.537628	0.170794	-3.14781	0.00164499	0.00940044	Down	398.156	397.366	284.3	321.595	247.532	301.8
Svip	678.213	-0.490204	0.127387	-3.84816	0.000119009	0.00147316	Not DEG	764.149	844.541	658.43	655.378	537.018	609.76
Sgpp1	407.914	-0.502086	0.158187	-3.17401	0.00150348	0.00882928	Down	497.972	487.022	361.298	404.103	312.142	384.95
Prcp	423.828	-0.649351	0.156934	-4.13773	3.51e-05	0.000662936	Down	503.518	547.9	381.041	438.794	306.268	365.445
Parp10	326.914	-0.396035	0.161204	-2.45674	0.0140206	0.0416905	Not DEG	402.592	371.908	307.004	291.592	297.877	290.509
Letmd1	230.725	-0.542694	0.20335	-2.66878	0.00761283	0.0273237	Down	304.994	268.969	218.161	196.895	169.496	225.837
Aagab	505.397	-0.5039	0.154494	-3.26161	0.00110781	0.0070422	Down	584.48	634.236	429.411	523.177	386.821	474.258
Slc25a5	1862.17	-0.371777	0.109361	-3.39952	0.000675038	0.00492549	Not DEG	1996.33	2279.04	1713.7	1877.06	1514.56	1792.32
Ssna1	428.368	-0.473165	0.168618	-2.80614	0.00501391	0.0204902	Not DEG	468.027	565.61	384.989	405.041	320.533	426.011
Klhl41	306.879	-0.432589	0.164404	-2.63125	0.00850716	0.0295349	Not DEG	360.448	373.015	275.415	288.779	268.509	275.111
Fbxo9	401.275	-0.425314	0.157735	-2.69639	0.00700964	0.0258041	Not DEG	481.336	472.633	355.375	386.289	318.855	393.162
Slc9a3r1	947.392	-0.309276	0.115636	-2.67457	0.00748256	0.0270714	Not DEG	1004.82	1148.93	901.27	889.777	829.022	910.534
Dhx15	1440.57	-0.433971	0.108187	-4.0113	6.04e-05	0.00094152	Not DEG	1763.42	1583.93	1299.09	1518.9	1226.75	1251.34
Agpat5	591.104	-0.439857	0.133763	-3.28832	0.00100787	0.00663324	Not DEG	677.642	715.037	537.011	588.809	479.96	548.168
Dnajc9	746.547	-0.408259	0.130425	-3.13023	0.00174669	0.00982228	Not DEG	848.438	896.564	653.494	764.139	608.341	708.307
Lclat1	148.701	-0.548863	0.229765	-2.3888	0.0169035	0.0476484	Down	192.978	182.633	121.42	138.764	134.255	122.157
Ralb	318.706	-0.337117	0.163893	-2.05694	0.0396923	0.0864991	Not DEG	367.102	379.656	301.081	273.777	306.268	284.349
Dnm2	1634.33	-0.318016	0.101938	-3.11971	0.00181031	0.0100632	Not DEG	1973.03	1723.39	1533.05	1609.85	1424.78	1541.85
Ptpn2	618.742	-0.398268	0.142972	-2.78564	0.00534219	0.0213495	Not DEG	669.878	782.556	532.075	624.438	510.167	593.336
Sf3b2	1796.97	-0.287671	0.0904675	-3.17983	0.00147364	0.00871697	Not DEG	2068.41	1946.98	1707.77	1769.24	1647.97	1641.42
Nfatc1	425.59	-0.378298	0.157575	-2.40076	0.0163612	0.04651	Not DEG	530.135	472.633	346.49	433.168	394.373	376.737
Xdh	244.04	-0.234877	0.18598	-1.26291	0.206621	0.276239	Not DEG	292.794	272.29	227.045	192.207	245.854	234.049
Ints1	628.233	-0.429475	0.127561	-3.36682	0.000760404	0.00536646	Not DEG	778.567	694.007	596.24	606.623	534.501	559.46
Mtr	701.417	-0.491514	0.134823	-3.64562	0.000266751	0.00260045	Not DEG	863.965	805.801	661.392	687.256	526.949	663.14
Plod3	570.221	-0.292035	0.144192	-2.02532	0.0428348	0.0911136	Not DEG	698.714	610.992	480.743	559.744	494.225	576.911
Lrrc25	334.604	-0.350648	0.164071	-2.13717	0.0325841	0.0753439	Not DEG	405.92	379.656	300.094	304.718	283.613	333.623
Lrrc59	2006.72	-0.305483	0.10079	-3.03089	0.00243836	0.0125049	Not DEG	2446.61	2077.59	1853.87	2000.83	1802.37	1859.05
Auts2	59.2907	-0.0166501	0.350838	-0.047458	0.962148	NA	Not DEG	78.7439	60.8778	40.4732	37.5038	66.2882	71.8572
Hyou1	869.882	-0.393443	0.113358	-3.47079	0.000518929	0.00413276	Not DEG	1051.4	958.549	851.912	827.896	781.194	748.342
Zfr	773.387	-0.461381	0.11796	-3.91134	9.18e-05	0.00125192	Not DEG	934.946	879.961	736.415	769.765	633.514	685.723
Cops5	506.286	-0.297381	0.145412	-2.04509	0.0408462	0.0881664	Not DEG	607.77	556.755	453.103	470.672	427.936	521.478
Vps16	377.235	-0.337499	0.161479	-2.09004	0.0366139	0.0817875	Not DEG	413.683	469.312	318.85	363.786	373.395	324.384
Txndc11	530.947	-0.424868	0.142313	-2.98544	0.00283168	0.0139054	Not DEG	670.987	581.106	504.435	495.05	432.132	501.974
Ruvbl2	606.592	-0.332617	0.139531	-2.38382	0.0171339	0.0481575	Not DEG	661.006	740.495	556.754	566.307	500.098	614.893
Sox4	398.299	-0.752751	0.168879	-4.45735	8.3e-06	0.00025197	Down	566.735	446.068	391.899	385.351	329.763	269.978
Cdca4	525.708	-0.395953	0.146693	-2.6992	0.00695073	0.0256285	Not DEG	643.26	592.175	444.218	534.429	437.166	503.001
Tars	1033.56	-0.364397	0.105038	-3.46921	0.000521999	0.00413579	Not DEG	1155.65	1207.59	1002.95	998.538	895.31	941.33
Gm49172	181.073	-0.196785	0.208774	-0.942577	0.345898	0.413038	Not DEG	195.196	224.694	148.073	151.89	178.726	187.855
Runx2	1045.06	-0.379222	0.109298	-3.46961	0.000521209	0.00413579	Not DEG	1277.65	1124.58	1017.75	1003.23	917.126	930.038
Atp9b	404.715	-0.484427	0.164444	-2.94584	0.0032208	0.015209	Not DEG	479.118	496.984	365.246	387.226	300.395	399.321
Osbp	612.434	-0.345256	0.135234	-2.55302	0.0106792	0.0346393	Not DEG	765.258	650.839	555.766	586.934	528.627	587.176
Pgk1	2132.24	-0.274965	0.0948003	-2.90046	0.00372613	0.0167044	Not DEG	2340.14	2419.62	2009.84	2087.08	1833.41	2103.36
Lyn	1568.06	-0.375036	0.101876	-3.6813	0.000232049	0.00236256	Not DEG	1887.64	1699.04	1535.02	1518.9	1303.95	1463.83
Ywhah	944.38	-0.509832	0.127304	-4.00483	6.21e-05	0.000958009	Down	1167.85	1080.3	809.464	1029.48	779.516	799.668
Gm5881	69.0856	-0.65373	0.331862	-1.96988	0.0488519	NA	Down	100.925	85.2289	54.2933	55.318	52.0236	66.7246
Bola2	443.386	-0.328941	0.141364	-2.32691	0.0199703	0.0535467	Not DEG	503.518	521.335	403.745	415.354	398.568	417.799
Cdc5l	950.539	-0.32699	0.116939	-2.79625	0.00516989	0.0208409	Not DEG	1048.07	1121.26	853.886	948.845	811.401	919.773
Sms	460.429	-0.429386	0.151033	-2.84299	0.00446926	0.0189041	Not DEG	512.39	578.892	406.707	452.858	373.395	438.329
Pik3ca	439.92	-0.445069	0.146594	-3.03606	0.00239689	0.0123494	Not DEG	542.335	501.412	397.822	430.356	364.165	403.427
Htra2	244.714	-0.580215	0.199309	-2.91113	0.00360124	0.0163384	Down	275.049	336.488	211.25	235.336	181.244	228.917
Clk3	280.937	-0.539335	0.183072	-2.94602	0.00321892	0.015209	Down	359.339	332.061	230.006	287.841	224.876	251.5
Tubgcp2	528.528	-0.474762	0.15514	-3.06021	0.00221185	0.0116122	Not DEG	636.606	629.808	454.09	537.241	396.051	517.372
Eif2d	365.058	-0.435096	0.167987	-2.59006	0.00959587	0.0321203	Not DEG	432.537	440.534	322.799	346.91	281.095	366.472
Slco4a1	800.198	-0.393106	0.125067	-3.14317	0.00167129	0.0095087	Not DEG	949.364	908.739	753.197	772.577	640.226	777.085
Ebna1bp2	762.642	-0.351944	0.128767	-2.73319	0.00627238	0.0238726	Not DEG	827.366	931.984	700.878	735.074	630.157	750.395
Nxpe5	156.439	-0.584632	0.233215	-2.50684	0.0121815	0.0379387	Down	212.941	184.847	121.42	153.765	125.025	140.635
Dctn2	824.57	-0.290265	0.116717	-2.48692	0.0128853	0.0393142	Not DEG	920.528	946.373	744.312	808.206	728.331	799.668
Adam17	893.244	-0.410995	0.117197	-3.50687	0.000453412	0.00377389	Not DEG	1111.29	962.976	834.143	890.714	771.964	788.377
Srrm2	3583.78	-0.419195	0.0890135	-4.70935	2.49e-06	0.000110674	Not DEG	4408.55	3807.63	3497.48	3644.43	3056.81	3087.81
Ndufa10	573.161	-0.309655	0.130724	-2.36878	0.0178469	0.049409	Not DEG	654.351	657.48	531.088	536.304	499.259	560.487
Pfdn2	354.323	-0.338707	0.155797	-2.17403	0.0297031	0.0705464	Not DEG	395.938	430.572	321.811	324.408	333.958	319.251
Camk1d	300.859	-0.281608	0.196009	-1.43671	0.1508	0.22019	Not DEG	383.738	322.099	298.12	219.397	258.44	323.358
Gm11889	4.21512	-1.43175	1.29018	-1.10973	0.267117	NA	Not DEG	9.98163	7.74808	0	0.937594	2.51727	4.10613
Pkib	555.746	-0.287057	0.142629	-2.01261	0.0441557	0.09305	Not DEG	644.369	629.808	450.141	566.307	533.662	510.186
Trim35	755.066	-0.432903	0.117316	-3.69005	0.000224209	0.00231036	Not DEG	906.11	854.503	732.467	732.261	632.675	672.379
Psmd3	1841.84	-0.29521	0.100775	-2.92941	0.00339609	0.0157772	Not DEG	2242.54	1899.39	1801.55	1732.67	1710.91	1664.01
Safb2	939.256	-0.310151	0.120315	-2.57783	0.00994242	0.0329811	Not DEG	1074.69	1064.81	803.542	965.722	826.505	900.269
Ap3b1	666.131	-0.373275	0.128832	-2.89738	0.0037629	0.0167965	Not DEG	815.166	728.32	618.944	641.314	559.674	633.37
Clk2	460.804	-0.411075	0.148868	-2.76135	0.00575632	0.0225907	Not DEG	547.88	539.045	389.925	469.735	390.177	428.064
Csrp1	1008.22	-0.230446	0.114299	-2.01618	0.0437815	0.0925178	Not DEG	1136.8	1113.51	894.36	984.474	893.632	1026.53
Taf1d	692.416	-0.296671	0.134753	-2.20159	0.0276945	0.0672291	Not DEG	800.748	782.556	601.175	678.818	579.812	711.387
Vcpip1	516.85	-0.568928	0.137728	-4.13082	3.61e-05	0.000676001	Down	655.46	594.389	487.653	520.365	406.959	436.276
Myo1c	617.604	-0.332471	0.137259	-2.42221	0.0154266	0.0445079	Not DEG	784.112	640.877	591.304	556.931	546.248	586.15
Tmed10	1080.61	-0.36171	0.114263	-3.16558	0.00154773	0.00897709	Not DEG	1208.89	1270.69	990.113	1081.98	891.115	1040.9
Usp25	962.686	-0.430753	0.112874	-3.81622	0.000135513	0.00161552	Not DEG	1175.61	1063.7	896.334	979.786	846.643	814.04
Ube2i	1705.08	-0.429345	0.112975	-3.80036	0.000144483	0.00170671	Not DEG	2069.52	1894.96	1509.36	1810.49	1369.4	1576.75
Pitpnm1	219.5	-0.445189	0.198529	-2.24244	0.024933	0.0626885	Not DEG	297.231	236.87	199.405	191.269	197.186	195.041
Rps4x	8291.83	-0.29054	0.0853508	-3.40407	0.000663899	0.00488098	Not DEG	8972.37	9506.9	7717.55	8442.1	7070.18	8041.85
Prpf31	87.3796	-0.551171	0.297587	-1.85213	0.0640065	0.120825	Not DEG	109.798	117.328	79.9593	61.8812	72.1618	83.1491
Pmaip1	785.825	-0.381956	0.123349	-3.09656	0.00195779	0.0106762	Not DEG	937.164	882.175	688.045	811.019	687.216	709.334
Lrrfip1	1337.32	-0.36731	0.103634	-3.54428	0.000393684	0.00340475	Not DEG	1603.71	1452.21	1247.76	1350.14	1149.55	1220.55
Ptpn7	1653.82	-0.415309	0.117206	-3.5434	0.000395	0.00341232	Not DEG	2172.67	1670.27	1553.78	1644.54	1437.36	1444.33
5430427O19Rik	157.917	-0.451496	0.227157	-1.9876	0.0468564	0.0969015	Not DEG	185.215	204.771	121.42	150.953	143.485	141.661
Trappc5	286.751	-0.317989	0.174252	-1.82487	0.0680199	0.126043	Not DEG	322.739	348.664	238.891	270.965	255.923	283.323
F13a1	211.113	-0.739574	0.200326	-3.69185	0.000222625	0.00230352	Down	258.413	284.465	193.482	204.396	149.358	176.564
Wtap	583.724	-0.389153	0.138574	-2.80826	0.00498101	0.0204113	Not DEG	719.786	643.091	561.689	535.366	475.765	566.646
Usp7	1697.1	-0.357913	0.105165	-3.40336	0.000665629	0.00488443	Not DEG	2057.32	1816.37	1531.07	1754.24	1468.41	1555.2
Ppp5c	536.406	-0.61749	0.15024	-4.11003	3.96e-05	0.00070561	Down	702.041	614.312	511.345	530.678	377.591	482.47
Cyb5b	1027.95	-0.40317	0.111601	-3.6126	0.000303148	0.00280992	Not DEG	1202.23	1173.28	929.897	1065.11	874.333	922.852
Alkbh5	984.106	-0.413474	0.117303	-3.52483	0.000423761	0.00359663	Not DEG	1242.16	1043.78	953.589	949.783	886.919	828.411
Bcat2	513.066	-0.27398	0.151467	-1.80884	0.070476	0.129076	Not DEG	544.553	632.022	428.424	498.8	443.879	530.717
Selenok	396.905	-0.445844	0.150121	-2.9699	0.00297897	0.0144005	Not DEG	450.282	492.557	365.246	380.663	336.475	356.207
Vegfa	584.902	-0.366929	0.133978	-2.73872	0.00616793	0.0236727	Not DEG	707.586	648.625	567.612	532.553	492.546	560.487
Rnh1	1068.39	-0.212159	0.112734	-1.88195	0.0598431	0.11544	Not DEG	1192.25	1179.92	974.319	1013.54	940.621	1109.68
Fads2	165.534	-0.443292	0.235299	-1.88395	0.0595713	0.115002	Not DEG	207.396	201.45	134.253	148.14	123.346	178.617
Trim25	1439.05	-0.29575	0.096917	-3.05158	0.0022764	0.0118924	Not DEG	1655.84	1572.86	1433.34	1342.63	1334.15	1295.48
Chst13	176.619	-0.458465	0.217921	-2.10381	0.0353948	0.0797541	Not DEG	198.523	235.763	153.009	155.641	144.324	172.457
Slc25a11	421.611	-0.400332	0.146404	-2.73443	0.00624889	0.0238507	Not DEG	473.573	516.908	385.976	402.228	365.005	385.976
Jam3	27.7259	-0.791616	0.528812	-1.49697	0.134401	NA	Not DEG	49.9081	33.2061	17.7687	17.8143	30.2073	17.451
Mrps36	209.578	-0.42216	0.204099	-2.0684	0.038602	0.084931	Not DEG	245.104	263.435	161.893	207.208	183.761	196.068
Gtf2f1	951.817	-0.379339	0.125237	-3.02897	0.00245391	0.0125431	Not DEG	1105.74	1096.91	887.449	924.468	746.791	949.542
Stmn1	1253.25	-0.258872	0.117402	-2.20499	0.0274545	0.0669227	Not DEG	1414.06	1403.51	1066.12	1278.88	1089.14	1267.77
Eif3f	2111.52	-0.293917	0.0946832	-3.10422	0.00190782	0.0104973	Not DEG	2530.9	2199.35	2032.55	2048.64	1957.6	1900.11
Otulin	328.53	-0.423295	0.162063	-2.61192	0.00900362	0.0305736	Not DEG	394.829	386.297	300.094	306.593	274.383	308.986
Sh3gl1	618.219	-0.455822	0.127883	-3.56437	0.000364734	0.00321539	Not DEG	736.422	718.358	579.458	613.187	503.455	558.433
Mob4	203.001	-0.627896	0.214549	-2.92658	0.0034271	0.0158642	Down	281.704	233.549	159.919	209.083	160.266	173.484
Sirt3	242.646	-0.720153	0.200598	-3.59003	0.00033064	0.00297922	Down	352.684	268.969	231.981	224.085	172.853	205.306
Cox6b1	1376.23	-0.26772	0.115502	-2.31788	0.0204558	0.0544667	Not DEG	1466.19	1630.42	1231.97	1353.89	1165.5	1409.43
Tmem63a	463.3	-0.309853	0.152553	-2.03111	0.0422436	0.0902525	Not DEG	555.644	515.801	372.156	471.61	426.258	438.329
Sdf2l1	428.791	-0.367694	0.147118	-2.49932	0.0124433	0.038543	Not DEG	517.936	482.595	405.719	390.039	365.844	410.613
Mndal	623.747	-0.333342	0.12523	-2.66183	0.00777178	0.0276862	Not DEG	725.332	705.076	564.651	612.249	570.582	564.593
Wbp11	1383.06	-0.52709	0.106014	-4.97188	6.63e-07	4.63e-05	Down	1756.77	1506.45	1381.03	1388.58	1098.37	1167.17
Usp24	1153.32	-0.455179	0.103842	-4.3834	1.17e-05	0.00031875	Not DEG	1385.23	1296.14	1102.65	1180.43	988.449	966.993
Rnf34	538.2	-0.614156	0.141793	-4.33135	1.48e-05	0.000365377	Down	676.533	637.557	483.704	571.932	407.798	451.674
Trmt1	719.821	-0.378601	0.138335	-2.73683	0.00620345	0.0237385	Not DEG	829.584	846.755	604.137	747.262	589.042	702.148
Prkcsh	980.891	-0.406088	0.130249	-3.11778	0.00182216	0.0101145	Not DEG	1201.12	1086.95	840.066	1028.54	790.424	938.25
Pdcd6	475.168	-0.323757	0.136749	-2.36753	0.0179073	0.0495584	Not DEG	552.317	541.259	443.231	440.669	441.362	432.17
Mrpl14	137.224	-0.350528	0.250718	-1.3981	0.162083	0.231134	Not DEG	171.906	162.71	100.689	124.7	112.438	150.9
Paqr8	129.123	-0.558148	0.24525	-2.27583	0.0228562	0.0588024	Down	177.451	150.534	108.587	115.324	109.921	112.919
Dbi	722.001	-0.270978	0.149107	-1.81735	0.0691643	0.127396	Not DEG	725.332	926.449	609.073	700.383	614.215	756.554
Poln	88.9314	-0.667904	0.296446	-2.25303	0.024257	0.0613272	Down	127.543	108.473	67.1263	81.5707	68.8055	80.0695
Uso1	636.26	-0.479639	0.12448	-3.85313	0.000116618	0.00145285	Not DEG	731.986	769.274	621.906	616.937	521.076	556.38
Irf3	470.251	-0.374268	0.149283	-2.5071	0.0121725	0.0379387	Not DEG	524.59	575.572	393.874	478.173	411.994	437.303
Sbf2	122.839	-0.573049	0.258993	-2.2126	0.026925	0.0660467	Down	165.251	149.427	95.7537	114.386	93.1391	119.078
2410006H16Rik	677.023	-0.316153	0.122821	-2.5741	0.0100501	0.033218	Not DEG	739.749	804.694	640.662	635.689	600.789	640.556
Bop1	783.73	-0.429813	0.134076	-3.20574	0.00134713	0.00815113	Not DEG	869.511	970.724	673.238	821.332	637.709	729.864
Gba2	217.909	-0.471835	0.192298	-2.45366	0.014141	0.0419358	Not DEG	262.85	267.862	208.289	185.644	188.795	194.015
Chchd3	456.537	-0.406496	0.163011	-2.49367	0.0126429	0.0389234	Not DEG	575.607	505.839	404.732	435.044	349.901	468.099
Herpud1	403.957	-0.471104	0.158135	-2.97912	0.00289082	0.0141064	Not DEG	446.955	520.228	392.886	364.724	322.211	376.737
Psmd4	976.389	-0.227292	0.114626	-1.9829	0.0473786	0.0976427	Not DEG	1120.16	1055.95	885.475	935.719	864.264	996.763
Lsg1	412.709	-0.38486	0.151671	-2.53747	0.0111658	0.03568	Not DEG	503.518	464.885	360.31	405.041	352.418	390.082
Cyp2a5	76.6711	-0.0988017	0.306005	-0.322876	0.746789	NA	Not DEG	87.6165	92.977	55.2805	55.318	80.5527	88.2818
Eif2b2	563.295	-0.379113	0.129536	-2.92669	0.0034259	0.0158642	Not DEG	675.423	630.915	532.075	537.241	509.328	494.788
Agrn	308.795	-0.431674	0.163512	-2.64001	0.00829042	0.0289903	Not DEG	370.429	365.267	288.248	283.153	268.509	277.164
Bex6	32.7648	-0.538003	0.463529	-1.16067	0.245777	NA	Not DEG	49.9081	40.9542	20.7302	22.5023	32.7245	29.7694
Ahcyl1	1058.63	-0.401438	0.116129	-3.45683	0.000546564	0.00426089	Not DEG	1218.87	1229.73	988.139	1058.54	843.286	1013.19
Srpk2	264.283	-0.226226	0.183112	-1.23545	0.216663	0.286603	Not DEG	321.63	286.679	209.276	247.525	247.532	273.058
Ndufv3	339.719	-0.452823	0.165314	-2.73917	0.00615937	0.0236516	Not DEG	388.174	425.038	297.133	332.846	276.9	318.225
Ppp1r12c	823.907	-0.338411	0.112517	-3.00764	0.00263287	0.0132306	Not DEG	946.036	931.984	790.709	788.517	722.457	763.74
Ccdc134	264.53	-0.422149	0.175697	-2.40271	0.0162742	0.0463975	Not DEG	317.194	315.458	230.994	251.275	234.106	238.155
Trmt6	361.385	-0.365904	0.157161	-2.32821	0.019901	0.0534534	Not DEG	413.683	432.786	321.811	342.222	308.785	349.021
Il10rb	447.931	-0.288725	0.149727	-1.92834	0.0538129	0.106917	Not DEG	525.699	503.625	435.334	381.601	452.27	389.056
Mxi1	377.585	-0.556072	0.158045	-3.51843	0.000434108	0.00365461	Down	486.882	431.679	357.349	363.786	291.165	334.649
Arhgap21	596.161	-0.561481	0.141774	-3.96039	7.48e-05	0.00108787	Down	787.439	653.053	549.844	609.436	459.822	517.372
Cdk19	653.527	-0.527699	0.135911	-3.88268	0.000103313	0.00133207	Down	744.186	820.19	590.317	679.756	502.615	584.097
Ube2z	708.548	-0.268937	0.120315	-2.23527	0.0253995	0.06349	Not DEG	812.948	784.77	638.687	688.194	646.1	680.591
Gdi1	779.207	-0.309939	0.122332	-2.53358	0.0112904	0.0359151	Not DEG	899.456	874.426	688.045	781.016	678.825	753.475
Jarid2	1554.26	-0.275055	0.267937	-1.02657	0.304625	0.371914	Not DEG	1938.65	1808.62	1411.63	1068.86	1269.54	1828.25
Nup153	1021.89	-0.577205	0.108698	-5.31018	1.1e-07	1.48e-05	Down	1246.59	1188.78	982.216	1081.05	806.366	826.358
Suclg1	561.405	-0.449556	0.157833	-2.84829	0.00439543	0.0187041	Not DEG	626.624	710.61	510.357	539.117	411.994	569.725
Snx6	792.452	-0.404581	0.116611	-3.46948	0.000521466	0.00413579	Not DEG	889.474	945.266	737.402	796.955	703.997	681.617
Paip2	368.752	-0.405081	0.152125	-2.66283	0.00774873	0.0276323	Not DEG	423.665	444.961	346.49	341.284	325.567	330.543
Gm11613	13.6653	0.827219	0.816862	1.01268	0.311214	NA	Not DEG	5.54535	7.74808	16.7816	28.1278	8.39091	15.398
Tbc1d13	625.5	-0.299019	0.138122	-2.16489	0.0303961	0.0715532	Not DEG	766.367	665.228	527.139	630.063	564.708	599.495
Xrn2	802.381	-0.460833	0.12345	-3.73294	0.000189256	0.00204539	Not DEG	1020.34	864.465	753.197	807.268	695.606	673.405
Ap4m1	155.339	-0.509034	0.240461	-2.11691	0.0342678	0.0781233	Down	202.96	185.954	141.163	127.513	113.277	161.166
Pde8a	570.059	-0.4559	0.148798	-3.06389	0.00218481	0.0115113	Not DEG	761.931	592.175	519.242	558.806	465.695	522.505
Tmem11	235.09	-0.462594	0.194192	-2.38214	0.0172123	0.0482206	Not DEG	308.321	263.435	192.495	231.586	211.451	203.253
Pinx1	130.642	-0.351549	0.240353	-1.46264	0.143566	0.212552	Not DEG	163.033	153.855	108.587	109.699	118.312	130.37
Prkar1a	1610.33	-0.347474	0.0981308	-3.54093	0.000398716	0.00343294	Not DEG	1865.46	1784.27	1540.94	1600.47	1352.61	1518.24
Ndufa6	738.166	-0.379939	0.144489	-2.62953	0.00855027	0.0296032	Not DEG	826.257	896.564	604.137	776.328	599.95	725.758
Arl1	396.029	-0.437257	0.151619	-2.88392	0.00392758	0.0173517	Not DEG	456.937	481.488	350.439	393.79	337.315	356.207
Tspan18	2.75301	-0.2228	1.61439	-0.138009	0.890233	NA	Not DEG	6.65442	2.21374	0	0	2.51727	5.13266
Zbed4	341.682	-0.548859	0.163798	-3.35083	0.000805708	0.00560955	Down	397.047	435	308.979	339.409	266.831	302.827
Tmx1	601.772	-0.353934	0.130176	-2.71889	0.00655019	0.0246276	Not DEG	680.969	706.182	549.844	586.934	511.845	574.858
Champ1	318.132	-0.426974	0.169743	-2.51542	0.0118891	0.0373419	Not DEG	362.666	396.259	265.544	319.72	280.256	284.349
Oaz2	371.628	-0.217783	0.166303	-1.30956	0.190346	0.260185	Not DEG	455.828	390.725	291.21	363.786	356.614	371.605
Pcnp	613.63	-0.450103	0.124253	-3.62247	0.000291802	0.00274414	Not DEG	722.004	716.144	595.253	595.372	520.236	532.77
Ergic1	494.234	-0.441317	0.143071	-3.0846	0.00203827	0.0110143	Not DEG	583.371	583.32	505.422	433.168	409.476	450.648
Edem2	646.838	-0.267921	0.129557	-2.06798	0.0386423	0.084944	Not DEG	755.276	708.396	579.458	620.687	566.386	650.821
Tmbim6	2939.49	-0.197365	0.0916144	-2.1543	0.0312164	0.0730363	Not DEG	3424.81	3008.47	2680.12	2912.17	2764.8	2846.57
Nup188	671.651	-0.535722	0.135245	-3.96113	7.46e-05	0.0010874	Down	828.475	780.343	598.214	711.634	516.88	594.362
Lacc1	354.002	-0.557627	0.158083	-3.52742	0.000419625	0.00356935	Down	436.973	423.931	326.747	350.66	277.739	307.96
Hdlbp	1904.44	-0.40351	0.0934031	-4.32009	1.56e-05	0.000371877	Not DEG	2214.81	2139.58	1872.63	1905.19	1556.51	1737.92
Plekho1	679.695	-0.237543	0.121928	-1.94822	0.0513885	0.10362	Not DEG	773.022	749.35	646.584	616.937	620.927	671.352
Tra2a	1542.35	-0.379137	0.112325	-3.37536	0.000737197	0.00523127	Not DEG	1766.75	1775.42	1433.34	1551.72	1215.84	1511.06
1700017B05Rik	551.716	-0.443311	0.144501	-3.06787	0.00215591	0.0114035	Not DEG	716.459	587.747	558.728	488.487	486.673	472.205
Soat1	570.482	-0.158785	0.134054	-1.18449	0.236221	0.306458	Not DEG	679.86	583.32	523.19	505.363	574.777	556.38
Zfand4	183.244	-0.44622	0.213931	-2.08582	0.0369952	0.0824728	Not DEG	237.341	210.305	177.687	145.327	159.427	169.378
Exosc8	436.725	-0.403438	0.146921	-2.74596	0.00603343	0.0233066	Not DEG	510.172	514.694	392.886	426.605	363.326	412.666
D16Ertd472e	481.865	-0.403885	0.136804	-2.95229	0.00315425	0.0150189	Not DEG	577.825	547.9	455.077	459.421	422.902	428.064
Casp8	1091.64	-0.28142	0.102527	-2.74485	0.00605389	0.0233391	Not DEG	1241.05	1204.27	1031.57	1060.42	990.127	1022.43
Dad1	663.296	-0.25905	0.134748	-1.92248	0.0545457	0.107991	Not DEG	714.241	786.984	586.368	635.689	569.743	686.75
Gsk3b	736.012	-0.459227	0.121613	-3.77614	0.000159277	0.00181747	Not DEG	909.437	815.762	720.621	714.447	604.985	650.821
Ccnb2	516.431	-0.48059	0.154968	-3.10122	0.00192727	0.0105423	Not DEG	573.389	661.908	451.128	525.053	394.373	492.735
Fmr1	747.163	-0.566564	0.128896	-4.39551	1.11e-05	0.000309815	Down	979.309	814.656	727.531	749.138	578.973	633.37
Cd53	2496.93	-0.24483	0.0897156	-2.72895	0.00635362	0.0241108	Not DEG	2699.48	2814.77	2392.86	2418.06	2191.71	2464.7
B4galt1	974.542	-0.28889	0.107105	-2.69725	0.00699147	0.0257495	Not DEG	1127.92	1063.7	918.051	944.157	909.575	883.844
Dynll1	1193.68	-0.386899	0.113312	-3.41447	0.00063906	0.00474337	Not DEG	1375.25	1371.41	1089.82	1222.62	966.633	1136.37
Uspl1	430.951	-0.371168	0.14427	-2.57273	0.0100901	0.0332999	Not DEG	503.518	500.305	384.002	421.917	391.016	384.95
Sqle	216.009	-0.85015	0.198863	-4.27506	1.91e-05	0.000426718	Down	277.267	286.679	229.019	190.332	157.749	155.006
Coa5	592.186	-0.36209	0.126984	-2.85146	0.00435195	0.018574	Not DEG	668.769	696.221	579.458	546.617	530.306	531.744
Ptpre	1512.35	-0.397556	0.0991612	-4.00919	6.09e-05	0.000945758	Not DEG	1776.73	1686.87	1412.61	1567.66	1285.49	1344.76
Mrs2	133.234	-0.715626	0.255098	-2.8053	0.00502699	0.020522	Down	201.851	147.214	115.497	121.887	99.0127	113.945
Bax	625.355	-0.285028	0.130665	-2.18137	0.0291564	0.0697108	Not DEG	684.296	736.068	576.497	587.871	541.214	626.185
Igf2bp3	402.983	-0.51386	0.149028	-3.44808	0.00056458	0.00430603	Down	502.409	464.885	393.874	378.788	328.924	349.021
Slc52a2	129.475	-0.541139	0.268105	-2.01839	0.0435509	0.0921311	Down	185.215	145	89.8308	129.388	103.208	124.21
Gtse1	347.551	-0.370561	0.167789	-2.20849	0.0272104	0.0665535	Not DEG	430.319	387.404	336.619	297.217	287.808	345.941
Ecd	293.719	-0.442278	0.169678	-2.60657	0.00914528	0.0309095	Not DEG	369.32	333.168	267.518	275.653	265.153	251.5
Ddx42	661.824	-0.387886	0.130202	-2.97912	0.00289082	0.0141064	Not DEG	792.985	742.709	586.368	674.13	558.835	615.919
H2-T22	577.417	-0.240682	0.139119	-1.73004	0.0836229	0.145131	Not DEG	629.952	674.083	506.409	548.493	500.937	604.627
Pld1	108.954	-0.457956	0.26138	-1.75207	0.0797616	0.140663	Not DEG	143.07	129.504	91.8051	90.9466	99.8518	98.5471
Tecr	1473.54	-0.288226	0.10994	-2.62166	0.00875036	0.0300561	Not DEG	1598.17	1717.86	1355.36	1451.4	1235.14	1483.34
Pop5	102.718	-0.202565	0.284033	-0.713176	0.475737	0.533629	Not DEG	121.998	122.862	78.9721	78.7579	86.4264	127.29
Sltm	1200.09	-0.424693	0.107906	-3.93578	8.29e-05	0.00116624	Not DEG	1466.19	1308.32	1163.85	1193.56	982.576	1086.07
Por	2104.86	-0.251582	0.101936	-2.46803	0.0135857	0.0407414	Not DEG	2566.39	2116.33	1989.11	2023.33	1933.27	2000.71
Adsl	625.773	-0.358471	0.139596	-2.56791	0.0102313	0.0336371	Not DEG	764.149	685.152	559.715	613.187	509.328	623.105
Zfp830	163.518	-0.535452	0.243349	-2.20035	0.0277821	0.0673393	Down	169.688	242.404	124.381	160.329	142.645	141.661
Iqgap2	465.101	-0.499631	0.15045	-3.32092	0.000897209	0.00610422	Not DEG	583.371	530.19	444.218	443.482	354.096	435.25
Prg3	160.184	-0.570022	0.22852	-2.49441	0.0126167	0.038889	Down	185.215	218.053	139.188	146.265	122.507	149.874
Rab35	606.957	-0.284573	0.144848	-1.96463	0.0494573	0.10067	Not DEG	766.367	620.953	558.728	555.056	518.558	622.078
Sart3	429.141	-0.457561	0.143356	-3.19179	0.00141395	0.00843842	Not DEG	517.936	498.091	417.565	401.29	368.361	371.605
Znrf1	1320.22	-0.323492	0.112193	-2.88334	0.00393479	0.0173637	Not DEG	1612.59	1383.59	1234.93	1293.88	1119.35	1277.01
Susd6	674.29	-0.421374	0.130827	-3.22085	0.00127811	0.00785411	Not DEG	859.529	716.144	626.841	666.629	587.364	589.229
Uqcc2	189.721	-0.469953	0.240393	-1.95494	0.0505907	0.102224	Not DEG	199.633	271.183	138.201	188.456	146.841	194.015
Cebpz	378.424	-0.409638	0.154844	-2.64548	0.00815744	0.0286281	Not DEG	446.955	444.961	354.387	351.598	311.303	361.339
Ctnnbip1	45.5935	-0.552693	0.399407	-1.38378	0.166425	NA	Not DEG	65.4351	57.5572	34.5503	31.8782	36.92	47.2205
Agtrap	431.588	-0.521664	0.148365	-3.51609	0.000437951	0.00368078	Down	557.862	479.274	418.552	411.604	365.005	357.233
Rassf2	459.829	-0.32726	0.143902	-2.27418	0.0229552	0.0589201	Not DEG	552.317	508.053	403.745	449.108	409.476	436.276
Ddx41	387.475	-0.265694	0.165748	-1.603	0.108934	0.174877	Not DEG	410.356	480.381	308.979	383.476	351.579	390.082
Epb41	598.908	-0.457894	0.147605	-3.10215	0.00192119	0.0105211	Not DEG	808.512	612.099	570.574	567.244	495.064	539.956
Syk	1749.47	-0.302616	0.108168	-2.79765	0.00514757	0.0208187	Not DEG	2118.32	1827.44	1542.92	1808.62	1581.69	1617.81
Tars2	337.99	-0.32484	0.169155	-1.92036	0.0548119	0.108351	Not DEG	380.411	408.435	283.313	327.22	343.188	285.376
P2rx1	382.641	-0.270618	0.166613	-1.62423	0.104327	0.16936	Not DEG	490.209	390.725	313.914	370.35	354.935	375.711
Nudt4	883.451	-0.321174	0.11326	-2.83573	0.00457215	0.0191822	Not DEG	1018.13	986.22	858.822	831.646	761.056	844.836
Zc3h12a	341.232	-0.452718	0.161535	-2.8026	0.0050692	0.0205985	Not DEG	418.119	396.259	304.043	334.721	312.981	281.27
Pds5a	1772.35	-0.512752	0.0939081	-5.46015	4.76e-08	8.38e-06	Down	2109.45	2027.78	1764.04	1831.12	1384.5	1517.21
Iscu	253.453	-0.30417	0.190997	-1.59254	0.111263	0.177622	Not DEG	304.994	288.893	208.289	236.274	212.29	269.978
Rbmxl1	363.575	-0.532935	0.168213	-3.16821	0.00153381	0.00894316	Down	433.646	449.389	335.632	350.66	265.153	346.968
Cnot1	1614.18	-0.439769	0.0995323	-4.41835	9.95e-06	0.00028709	Not DEG	1945.31	1780.95	1558.71	1651.1	1309.82	1439.2
Lamtor5	339.539	-0.409874	0.169226	-2.42205	0.0154333	0.0445079	Not DEG	374.866	430.572	297.133	327.22	276.9	330.543
Snrpd3	776.61	-0.309536	0.123546	-2.50544	0.01223	0.0380146	Not DEG	863.965	902.098	711.736	754.763	656.169	770.926
Palm	694.004	-0.262573	0.130099	-2.01825	0.0435657	0.0921371	Not DEG	856.202	711.717	623.88	664.754	640.226	667.246
Ankrd10	515.477	-0.562059	0.144562	-3.88803	0.000101062	0.00131177	Down	674.314	571.144	470.871	532.553	412.833	431.143
Srbd1	145.416	-0.368255	0.235977	-1.56056	0.118629	0.185342	Not DEG	181.887	170.458	126.355	120.012	120.829	152.953
Rpl37rt	169.165	-0.533678	0.220002	-2.42579	0.0152753	0.0441836	Down	202.96	218.053	142.15	160.329	133.415	158.086
Prdx6	1748.83	-0.269103	0.110421	-2.43707	0.0148069	0.0432812	Not DEG	1806.67	2111.91	1606.1	1713.92	1496.94	1757.42
Rif1	582.911	-0.47073	0.139369	-3.37759	0.000731245	0.00520332	Not DEG	754.167	626.488	543.921	577.558	521.076	474.258
Aurka	464.344	-0.280407	0.176015	-1.59309	0.111141	0.1775	Not DEG	548.989	525.763	372.156	451.92	361.648	525.584
Ostc	605.445	-0.4818	0.140782	-3.4223	0.000620927	0.00464437	Not DEG	714.241	722.785	543.921	620.687	462.339	568.699
Gnl2	567.479	-0.4216	0.131117	-3.21544	0.00130243	0.00795438	Not DEG	667.66	657.48	536.023	553.18	469.052	521.478
9430015G10Rik	240.005	-0.626364	0.190731	-3.28401	0.0010234	0.00670268	Down	313.867	285.572	214.212	237.211	178.726	210.439
Dbf4	436.54	-0.567245	0.148509	-3.81961	0.000133664	0.0015984	Down	530.135	526.87	409.668	437.856	329.763	384.95
Armc10	214.907	-0.416408	0.192563	-2.16246	0.030583	0.071839	Not DEG	267.286	249.046	192.495	194.082	199.704	186.829
Srp72	798.455	-0.411637	0.119475	-3.44537	0.00057027	0.00433608	Not DEG	916.092	934.197	758.133	789.454	648.617	744.236
Cct7	1674.64	-0.288131	0.0983846	-2.92862	0.00340467	0.0158076	Not DEG	1802.24	1943.66	1545.88	1686.73	1475.12	1594.2
Xrcc1	496.85	-0.392477	0.138543	-2.83288	0.0046131	0.0193397	Not DEG	578.934	578.892	500.486	440.669	439.684	442.435
Polr2i	141.039	-0.520181	0.256592	-2.02727	0.0426351	0.0908885	Down	164.142	191.488	106.612	135.014	103.208	145.768
Prmt1	1208.42	-0.256526	0.108591	-2.36231	0.0181614	0.0499938	Not DEG	1318.68	1379.16	1096.73	1195.43	1056.42	1204.12
Xylt1	235.046	-0.574178	0.186564	-3.07765	0.00208642	0.0111819	Down	306.103	274.504	221.122	218.459	192.991	197.094
Coro1a	3975.07	-0.156294	0.0952182	-1.64143	0.100709	0.165443	Not DEG	4188.96	4438.54	3507.35	3970.71	3590.47	4154.38
Smarcc2	1374.99	-0.355144	0.120256	-2.95323	0.00314466	0.0149957	Not DEG	1739.02	1412.36	1322.78	1309.82	1129.42	1336.54
Sidt2	1330.92	-0.219847	0.103859	-2.11678	0.0342782	0.0781241	Not DEG	1537.17	1404.62	1191.49	1325.76	1244.37	1282.14
Usp3	779.215	-0.428681	0.125868	-3.40579	0.000659718	0.00486409	Not DEG	906.11	910.953	748.261	757.576	609.18	743.209
Arpp19	595.133	-0.322651	0.139378	-2.31494	0.0206162	0.0547481	Not DEG	618.861	748.243	544.908	564.432	514.363	579.991
Tent5a	355.241	-0.474	0.16376	-2.89448	0.00379791	0.0169008	Not DEG	430.319	420.61	330.696	335.659	274.383	339.782
Phykpl	238.152	-0.525385	0.191001	-2.7507	0.00594686	0.0230873	Down	291.685	292.213	201.379	237.211	188.795	217.625
Plekhm1	601.874	-0.334894	0.130644	-2.56341	0.0103648	0.0339176	Not DEG	734.204	646.411	579.458	555.993	533.662	561.513
Polr2f	248.724	-0.251682	0.205149	-1.22683	0.219887	0.289829	Not DEG	257.304	322.099	229.019	195.957	209.773	278.19
Snx4	572.538	-0.404807	0.141265	-2.86558	0.00416246	0.01807	Not DEG	689.841	648.625	537.011	546.617	450.592	562.54
Ppp1r10	721.094	-0.399168	0.124448	-3.2075	0.00133892	0.00812915	Not DEG	880.601	790.304	701.865	685.381	599.111	669.299
Zfp57	8.56127	1.76989	1.06713	1.65855	0.0972062	NA	Not DEG	2.21814	3.32061	10.8587	15.9391	6.71273	12.3184
Tcerg1	978.025	-0.365079	0.11502	-3.17405	0.0015033	0.00882928	Not DEG	1131.25	1109.08	924.961	961.034	800.493	941.33
Ndufv1	425.134	-0.394082	0.149302	-2.63949	0.00830315	0.0290217	Not DEG	481.336	514.694	374.131	421.917	362.487	396.241
Mrpl11	254.757	-0.305244	0.195721	-1.55959	0.118858	0.18565	Not DEG	257.304	340.916	224.083	221.272	223.198	261.766
Nasp	593.543	-0.428468	0.141949	-3.01848	0.0025405	0.0129074	Not DEG	659.896	734.961	528.126	600.06	471.569	566.646
Sfxn1	548.571	-0.421057	0.147577	-2.85313	0.00432911	0.0185134	Not DEG	667.66	623.167	465.936	569.12	443.04	522.505
Arl8a	501.575	-0.449488	0.14269	-3.15012	0.00163206	0.00936109	Not DEG	644.369	540.152	479.756	478.173	443.04	423.958
Cul4b	291.54	-0.52622	0.170996	-3.07739	0.00208824	0.0111819	Down	334.939	373.015	276.403	272.84	237.463	254.58
Eif4g3	1091.11	-0.407428	0.107626	-3.78558	0.000153349	0.00176567	Not DEG	1329.77	1182.14	1060.2	1080.11	930.552	963.914
Maea	677.624	-0.334597	0.120698	-2.77218	0.00556818	0.0220592	Not DEG	780.785	765.953	631.777	660.066	599.95	627.211
Psme1	1040.26	-0.158306	0.120354	-1.31533	0.188399	0.258161	Not DEG	1104.63	1179.92	902.257	1005.1	929.713	1119.95
Vrk1	539.119	-0.423817	0.139455	-3.0391	0.00237283	0.0122499	Not DEG	604.443	659.694	489.627	537.241	439.684	504.027
Rnps1	1006.16	-0.364098	0.128215	-2.83975	0.00451494	0.0190143	Not DEG	1100.2	1218.66	860.796	1053.86	832.378	971.099
Pik3ap1	964.047	-0.37582	0.111144	-3.38137	0.000721249	0.00515112	Not DEG	1170.07	1039.35	937.794	934.781	862.586	839.703
Pde1b	183.166	-0.314817	0.207212	-1.5193	0.128688	0.197231	Not DEG	224.032	209.198	153.009	164.079	166.979	181.696
Npm3	168.198	-0.234509	0.221433	-1.05905	0.289577	0.357314	Not DEG	177.451	215.839	131.291	150.015	161.105	173.484
Ncor1	897.923	-0.667939	0.133675	-4.99673	5.83e-07	4.22e-05	Down	1244.38	954.121	902.257	901.965	657.008	727.811
Gne	308.466	-0.572777	0.172024	-3.32963	0.000869612	0.00597396	Down	370.429	385.19	296.146	289.717	229.072	280.243
Tacc3	521.406	-0.242426	0.143084	-1.69429	0.09021	0.152895	Not DEG	591.134	587.747	444.218	507.238	458.144	539.956
Polr2j	351.247	-0.308307	0.157467	-1.95791	0.0502403	0.101754	Not DEG	409.247	401.793	307.004	333.783	313.82	341.835
Ppm1f	530.31	-0.598938	0.142448	-4.20462	2.62e-05	0.0005404	Down	683.187	604.35	494.563	548.493	398.568	452.701
Man1b1	457.373	-0.306173	0.146555	-2.08913	0.0366957	0.0818996	Not DEG	514.608	535.725	388.938	454.733	407.798	442.435
Slain2	556.65	-0.534285	0.134478	-3.97303	7.1e-05	0.00105144	Down	675.423	655.266	508.383	582.246	464.856	453.727
Dram1	526.472	-0.336649	0.150912	-2.23077	0.0256965	0.0640059	Not DEG	631.061	587.747	445.205	527.865	432.132	534.823
Kars	1331.95	-0.264025	0.116302	-2.27018	0.0231968	0.0593242	Not DEG	1468.41	1519.73	1169.77	1342.63	1126.9	1364.26
Cdkn2d	287.989	-0.078681	0.174071	-0.452006	0.651265	0.692176	Not DEG	332.721	303.282	231.981	256.901	282.774	320.278
Atad3a	277.261	-0.40615	0.177972	-2.2821	0.0224832	0.0582446	Not DEG	319.412	339.809	250.737	255.026	226.555	272.031
Arid4a	686.787	-0.464241	0.130549	-3.55608	0.00037643	0.00328856	Not DEG	841.784	774.808	608.086	723.823	574.777	597.442
Gpr174	516.725	-0.621583	0.150548	-4.12881	3.65e-05	0.000676001	Down	645.479	618.74	480.743	531.616	360.809	462.966
Inpp5d	1286.61	-0.243788	0.113832	-2.14165	0.0322214	0.0748453	Not DEG	1539.39	1331.56	1126.34	1296.69	1167.18	1258.53
Zpr1	662.774	-0.341649	0.129514	-2.63793	0.0083413	0.0291038	Not DEG	795.203	726.106	580.445	674.13	594.076	606.68
Eef1b2	3976.17	-0.250251	0.0981677	-2.54922	0.0107965	0.0348736	Not DEG	4001.52	4817.09	3705.77	3916.33	3521.66	3894.66
Pnrc1	373.528	-0.518228	0.158557	-3.2684	0.00108157	0.00691512	Down	466.918	432.786	362.285	349.723	288.647	340.809
C1qb	203.664	-0.0730672	0.214422	-0.340764	0.733281	0.766931	Not DEG	215.16	241.297	172.752	157.516	183.761	251.5
M6pr	1175.61	-0.387448	0.107416	-3.60699	0.000309764	0.00285079	Not DEG	1282.08	1412.36	1103.64	1194.49	993.484	1067.59
Cdk17	406.042	-0.467024	0.147716	-3.16164	0.00156886	0.00906873	Not DEG	468.027	495.877	377.092	397.54	341.51	356.207
Nfatc3	947.334	-0.512215	0.120853	-4.23833	2.25e-05	0.000483377	Down	1204.45	1034.92	893.372	979.786	745.113	826.358
Psmd11	776.502	-0.321446	0.118042	-2.72315	0.00646635	0.0244302	Not DEG	882.819	882.175	700.878	780.078	691.411	721.652
Hdgfl2	432.324	-0.38845	0.155976	-2.49045	0.0127583	0.0391077	Not DEG	545.662	468.206	433.36	371.287	365.844	409.586
Cflar	700.882	-0.364629	0.123316	-2.95687	0.00310782	0.0148383	Not DEG	850.656	760.419	683.109	659.129	608.341	643.636
Sh2d3c	327.34	-0.305893	0.16228	-1.88497	0.0594333	0.114821	Not DEG	387.065	369.694	295.158	299.093	288.647	324.384
Lypla2	591.125	-0.153561	0.129061	-1.18983	0.234112	0.304315	Not DEG	683.187	618.74	550.831	523.177	576.456	594.362
Pilrb2	188.153	-0.329504	0.203082	-1.62251	0.104694	0.169793	Not DEG	219.596	225.801	161.893	166.892	172.014	182.723
Psma1	1260.1	-0.272753	0.117084	-2.32954	0.0198303	0.0533375	Not DEG	1337.54	1495.38	1103.64	1277	1087.46	1259.55
Chd9	706.336	-0.537985	0.126737	-4.2449	2.19e-05	0.000473055	Down	853.984	827.938	701.865	693.82	531.145	629.264
Uhrf1	900.501	-0.320394	0.117743	-2.72113	0.00650584	0.0245203	Not DEG	1023.67	1021.64	836.118	881.338	754.343	885.897
Zfp35	219.417	-0.291865	0.198194	-1.47262	0.140853	0.209792	Not DEG	237.341	276.717	176.7	205.333	199.704	220.704
Eya1	30.0196	-0.86646	0.517487	-1.67436	0.0940593	NA	Not DEG	53.2353	36.5267	13.8201	27.1902	22.6555	26.6898
Hdac2	836.845	-0.41344	0.12719	-3.25056	0.00115177	0.00724436	Not DEG	967.109	978.472	789.721	822.27	649.456	814.04
Mllt1	438.405	-0.36557	0.164971	-2.21597	0.0266937	0.0656664	Not DEG	585.589	442.748	382.028	422.855	424.58	372.631
Ccnl1	940.073	-0.377141	0.115347	-3.26963	0.00107687	0.00690212	Not DEG	1041.42	1116.83	851.912	967.597	805.527	857.154
Hsbp1	509.195	-0.271293	0.142921	-1.8982	0.0576692	0.112677	Not DEG	607.77	550.114	460.013	476.298	440.523	520.452
Edn1	1.97307	-2.42458	2.01011	-1.20619	0.227743	NA	Not DEG	5.54535	4.42748	0	0	0.839091	1.02653
Hip1r	417.209	-0.356826	0.16319	-2.18657	0.028774	0.0689669	Not DEG	531.244	443.854	359.323	405.978	344.027	418.825
Flt3	263.143	-0.587879	0.185856	-3.1631	0.00156099	0.00903372	Down	336.048	314.351	233.955	260.651	194.669	239.182
Nab2	260.303	-0.174492	0.180995	-0.964066	0.335013	0.402608	Not DEG	301.667	287.786	210.263	239.086	245.854	277.164
E330020D12Rik	279.771	-0.562039	0.189398	-2.9675	0.00300234	0.0144829	Down	337.157	351.984	240.865	280.341	201.382	266.898
Nemf	533.155	-0.337727	0.139358	-2.42344	0.0153742	0.0444037	Not DEG	633.279	594.389	468.897	529.741	457.305	515.319
Atf4	4244.15	-0.286378	0.0798694	-3.58558	0.000336335	0.00301302	Not DEG	4531.66	4869.12	4112.47	4241.68	3746.54	3963.44
Parvg	1550.32	-0.33605	0.0994556	-3.37889	0.000727782	0.00518875	Not DEG	1747.89	1754.39	1432.36	1591.1	1330.8	1445.36
Cct2	2553.05	-0.336214	0.108613	-3.09553	0.00196461	0.0106984	Not DEG	2701.69	3091.49	2279.33	2654.33	2119.54	2471.89
Rnf10	1348.37	-0.288785	0.119646	-2.41367	0.0157927	0.0453491	Not DEG	1707.97	1337.1	1254.67	1296.69	1193.19	1300.62
Kdm5a	566.854	-0.512441	0.145134	-3.53082	0.000414281	0.00352776	Down	679.86	675.19	505.422	588.809	426.258	525.584
Cope	905.222	-0.332718	0.118326	-2.81188	0.00492524	0.020247	Not DEG	1004.82	1057.06	805.516	925.405	780.355	858.181
Psme3	988.744	-0.380863	0.106154	-3.58783	0.000333442	0.0029975	Not DEG	1149	1112.4	946.679	987.287	858.39	878.711
Tomm34	546.499	-0.357921	0.136545	-2.62126	0.00876043	0.030064	Not DEG	624.406	637.557	483.704	547.555	467.374	518.399
Gm14681	355.623	-0.223255	0.165524	-1.34878	0.177408	0.247567	Not DEG	359.339	449.389	303.056	329.096	344.866	347.994
Ncoa6	369.259	-0.349844	0.175526	-1.99311	0.0462491	0.0960301	Not DEG	485.773	380.763	307.004	360.974	310.464	370.578
Arfrp1	206.883	-0.372443	0.197375	-1.88698	0.0591625	0.114455	Not DEG	249.541	243.511	174.726	193.144	199.704	180.67
Ccdc130	128.921	-0.364873	0.251214	-1.45244	0.146379	0.215359	Not DEG	151.943	161.603	112.535	103.135	105.725	138.582
Yeats2	405.72	-0.690808	0.164684	-4.19475	2.73e-05	0.000555605	Down	534.572	477.061	353.4	441.607	292.004	335.676
Fbxo45	375.34	-0.382961	0.158392	-2.41781	0.0156143	0.0449582	Not DEG	461.373	418.396	349.452	346.91	310.464	365.445
Men1	373.463	-0.465635	0.165083	-2.82061	0.00479323	0.0198731	Not DEG	495.754	397.366	334.644	365.662	309.625	337.729
Wdr26	1860.04	-0.369345	0.103894	-3.55503	0.000377935	0.00329428	Not DEG	2281.36	1958.05	1732.45	1905.19	1579.17	1704.04
Rpl34	2910.23	-0.277626	0.0902545	-3.07603	0.00209776	0.011203	Not DEG	3118.7	3347.17	2680.12	2979.67	2574.33	2761.37
Gyg	1122.22	-0.256892	0.113121	-2.27095	0.0231502	0.0592243	Not DEG	1312.03	1196.53	1070.07	1052.92	967.472	1134.32
Arhgap11a	451.583	-0.430408	0.154758	-2.78116	0.00541651	0.0215797	Not DEG	564.516	502.519	390.912	458.483	365.005	428.064
Snx13	292.759	-0.504908	0.168501	-2.99648	0.00273119	0.01359	Down	350.466	356.412	276.403	275.653	258.44	239.182
AB124611	374.923	-0.207817	0.152216	-1.36528	0.172165	0.241555	Not DEG	433.646	410.648	347.477	326.283	355.775	375.711
Cacna1b	137.673	-0.890698	0.266883	-3.3374	0.000845647	0.00583957	Down	224.032	148.32	115.497	136.889	91.4609	109.839
Fubp1	1898.93	-0.508278	0.101292	-5.01795	5.22e-07	3.98e-05	Down	2236.99	2203.78	1838.08	1989.57	1436.52	1688.65
Cenpf	251.245	-0.432472	0.190671	-2.26816	0.0233197	0.0595401	Not DEG	265.068	338.702	228.032	227.835	214.807	233.023
Psmc5	803.64	-0.352963	0.119983	-2.94177	0.00326342	0.0153325	Not DEG	867.292	971.831	750.235	791.329	689.733	751.421
Tmem131l	413.304	-0.484494	0.147357	-3.2879	0.00100938	0.00663419	Not DEG	511.281	472.633	384.002	408.791	354.096	349.021
Tor1aip1	610.283	-0.434409	0.13107	-3.31433	0.000918618	0.00622235	Not DEG	763.04	664.121	582.42	595.372	512.685	544.062
Rab3gap2	623.887	-0.390435	0.139425	-2.80032	0.00510521	0.0206797	Not DEG	757.495	694.007	562.677	619.75	497.581	611.813
[truncated: 17,754 more rows]

## Sheet: Additional file2-TablesS4
Row.names	baseMean	log2FoldChange	lfcSE	stat	pvalue	padj	type	0h_1	0h_2	0h_3	A485-12h_1	A485-12h_2	A485-12h_3	A485-6h_1	A485-6h_2	A485-6h_3
[truncated: 22,224 more rows]

[truncated: 5 more sheets: Additional file2-TablesS5, Additional file2-TablesS6, Additional file2-TablesS7, Additional file2-TablesS8, Additional file2-TablesS9]
